# Supplementary material for: Comparative Analysis of Components and Biological Activities in Different Parts of Gastrodia elata Blume
Source: Metabolites. 2026 Jun 10;16(6):406. doi: 10.3390/metabo16060406 (PMC13303185; doi:10.3390/metabo16060406)
Supplement: Supplementary file 1 [file metabolites-16-00406-s001.zip]

Archive with 2 entries (2 files):
- 20260602-supplementary tables.xlsx
- supplementary figures.pdf
