# Supplementary material for: Comparative Analysis of Components and Biological Activities in Different Parts of Gastrodia elata Blume
Source: Metabolites. 2026 Jun 10;16(6):406. doi: 10.3390/metabo16060406 (PMC13303185; doi:10.3390/metabo16060406)
Supplement: Supplementary file 1 [file metabolites-16-00406-s001.zip › 20260602-supplementary tables.xlsx]

## Sheet: Table S1
Table S1. Lists before and after deleting compounds with a coefficient of variation ( CV ) greater than 30 %
Table S1-1. List of all metabolites							Table S1-2. List after deleting the compounds with a coefficient of variation (CV) greater than 30%
Compound_ID	Name	IonMode	Compound_ID	Name	IonMode		Compound_ID	Name	IonMode	Compound_ID	Name	IonMode
Com_368_neg	7,8,3',4'-Tetrahydroxyflavone	N	Com_1524_pos	25(R,S)-Ruscogenin	P		Com_1524_pos	25(R,S)-Ruscogenin	P	Com_368_neg	7,8,3',4'-Tetrahydroxyflavone	N
Com_615_neg	Neosmitilbin	N	Com_1520_pos	Neoruscogenin	P		Com_1520_pos	Neoruscogenin	P	Com_615_neg	Neosmitilbin	N
Com_661_neg	Erlose	N	Com_1372_pos	Licoflavone B	P		Com_1372_pos	Licoflavone B	P	Com_661_neg	Erlose	N
Com_335_neg	Cardamonin	N	Com_882_pos	Cyclo(Tyr-Leu)	P		Com_1432_pos	Maoecrystal A	P	Com_335_neg	Cardamonin	N
Com_482_neg	Linoleyl alcohol	N	Com_1429_pos	Bufalin	P		Com_1653_pos	Terminolic acid	P	Com_482_neg	Linoleyl alcohol	N
Com_377_neg	Aleuritic acid	N	Com_1725_pos	Cimiracemoside D	P		Com_1704_pos	Ginsenoside Rk2	P	Com_377_neg	Aleuritic acid	N
Com_294_neg	2-Hydroxy-1-methoxyanthraquinone	N	Com_936_pos	Fumagillol	P		Com_621_pos	Isoeleutherin	P	Com_294_neg	2-Hydroxy-1-methoxyanthraquinone	N
Com_149_neg	Transtorine	N	Com_1432_pos	Maoecrystal A	P		Com_1674_pos	Phytolaccagenin	P	Com_149_neg	Transtorine	N
Com_17_neg	1,2,4-Trihydroxybenzene	N	Com_1653_pos	Terminolic acid	P		Com_1125_pos	Inulicin	P	Com_17_neg	1,2,4-Trihydroxybenzene	N
Com_392_neg	Artemotil	N	Com_1704_pos	Ginsenoside Rk2	P		Com_845_pos	3'-Methoxyflavonol	P	Com_392_neg	Artemotil	N
Com_290_neg	5alpha-Hydroxycostic acid	N	Com_556_pos	N-Methylflindersine	P		Com_1122_pos	Toddalolactone	P	Com_290_neg	5alpha-Hydroxycostic acid	N
Com_449_neg	Medicarpin	N	Com_621_pos	Isoeleutherin	P		Com_832_pos	Aureusidin	P	Com_449_neg	Medicarpin	N
Com_414_neg	Homoeriodictyol	N	Com_1137_pos	7beta-Hydroxylathyrol	P		Com_960_pos	Gastrodin	P	Com_414_neg	Homoeriodictyol	N
Com_278_neg	1-beta-D-Arabinofuranosyluracil	N	Com_1674_pos	Phytolaccagenin	P		Com_462_pos	Methyl 2-(3-oxo-2-(pent-2-en-1-yl)cyclopentyl)acetate	P	Com_278_neg	1-beta-D-Arabinofuranosyluracil	N
Com_604_neg	Leachianone A	N	Com_589_pos	(+/-)-Abscisic acid	P		Com_355_pos	Sinapinic acid	P	Com_604_neg	Leachianone A	N
Com_620_neg	Parishin E	N	Com_1125_pos	Inulicin	P		Com_296_pos	Sedanolide	P	Com_620_neg	Parishin E	N
Com_686_neg	Quercetin 3-O-neohesperidoside	N	Com_1263_pos	Arnicolide D	P		Com_1417_pos	Resibufogenin	P	Com_686_neg	Quercetin 3-O-neohesperidoside	N
Com_390_neg	Atractylenolide III	N	Com_845_pos	3'-Methoxyflavonol	P		Com_1121_pos	N-Vanillyldecanamide	P	Com_390_neg	Atractylenolide III	N
Com_190_neg	Methyl citrate	N	Com_1122_pos	Toddalolactone	P		Com_1687_pos	Luteolin-7-rutinoside	P	Com_190_neg	Methyl citrate	N
Com_688_neg	Narcissin	N	Com_832_pos	Aureusidin	P		Com_628_pos	Bombykol	P	Com_688_neg	Narcissin	N
Com_242_neg	Artemisic acid	N	Com_960_pos	Gastrodin	P		Com_435_pos	Hispolon	P	Com_242_neg	Artemisic acid	N
Com_531_neg	[6]-Gingerol	N	Com_1470_pos	Ginkgolide K	P		Com_912_pos	Robinetin	P	Com_150_neg	(-)-Hydroxycitric acid lactone	N
Com_506_neg	Ferutinin	N	Com_462_pos	Methyl 2-(3-oxo-2-(pent-2-en-1-yl)cyclopentyl)acetate	P		Com_274_pos	Senkyunolide A	P	Com_542_neg	Lactobionic acid	N
Com_150_neg	(-)-Hydroxycitric acid lactone	N	Com_355_pos	Sinapinic acid	P		Com_602_pos	Dibutyl maleate	P	Com_133_neg	3-O-Methylgallic acid	N
Com_542_neg	Lactobionic acid	N	Com_296_pos	Sedanolide	P		Com_1440_pos	S-(4-Hydroxybenzyl)glutathione	P	Com_33_neg	4-Ethylresorcinol	N
Com_133_neg	3-O-Methylgallic acid	N	Com_1417_pos	Resibufogenin	P		Com_317_pos	Nepodin	P	Com_369_neg	Scutellarein	N
Com_33_neg	4-Ethylresorcinol	N	Com_1121_pos	N-Vanillyldecanamide	P		Com_1365_pos	Oridonin	P	Com_371_neg	Oxypeucedanin hydrate	N
Com_369_neg	Scutellarein	N	Com_1687_pos	Luteolin-7-rutinoside	P		Com_1769_pos	Cyclosporin A	P	Com_689_neg	Methyl-Hesperidin	N
Com_371_neg	Oxypeucedanin hydrate	N	Com_628_pos	Bombykol	P		Com_1360_pos	Nodosin	P	Com_127_neg	alpha-Isopropylmalate	N
Com_406_neg	cis-9,10-Epoxystearic Acid	N	Com_814_pos	Maculosin	P		Com_526_pos	Polygodial	P	Com_367_neg	Methyl heptadecanoate	N
Com_689_neg	Methyl-Hesperidin	N	Com_435_pos	Hispolon	P		Com_1752_pos	Glycyrrhizic acid	P	Com_107_neg	2-Methylcyclopentane-1,3-dione	N
Com_127_neg	alpha-Isopropylmalate	N	Com_912_pos	Robinetin	P		Com_1303_pos	17-Hydroxyisolathyrol	P	Com_618_neg	3-Epiursolic Acid	N
Com_367_neg	Methyl heptadecanoate	N	Com_1658_pos	Alisol B 23-acetate	P		Com_1596_pos	(20R)-Protopanaxadiol	P	Com_365_neg	N-p-trans-Coumaroyltyramine	N
Com_107_neg	2-Methylcyclopentane-1,3-dione	N	Com_274_pos	Senkyunolide A	P		Com_797_pos	Murrayone	P	Com_553_neg	Isopsoralenoside	N
Com_618_neg	3-Epiursolic Acid	N	Com_602_pos	Dibutyl maleate	P		Com_1676_pos	Periplocymarin	P	Com_526_neg	Licoisoflavone B	N
Com_365_neg	N-p-trans-Coumaroyltyramine	N	Com_1440_pos	S-(4-Hydroxybenzyl)glutathione	P		Com_1333_pos	Lavandoside	P	Com_183_neg	(-)-Camphoric acid	N
Com_553_neg	Isopsoralenoside	N	Com_317_pos	Nepodin	P		Com_895_pos	Butyl isobutyl phthalate	P	Com_274_neg	4'-Methoxyresveratrol	N
Com_526_neg	Licoisoflavone B	N	Com_361_pos	Fraxetin	P		Com_1573_pos	Atractyloside A	P	Com_610_neg	Orcinol gentiobioside	N
Com_183_neg	(-)-Camphoric acid	N	Com_702_pos	Anisomycin	P		Com_647_pos	Isorhapontigenin	P	Com_629_neg	Taxifolin 7-O-beta-D-glucoside	N
Com_274_neg	4'-Methoxyresveratrol	N	Com_1365_pos	Oridonin	P		Com_1130_pos	Sclareol	P	Com_651_neg	Tormentic acid	N
Com_610_neg	Orcinol gentiobioside	N	Com_1769_pos	Cyclosporin A	P		Com_1229_pos	Methylophiopogonanone B	P	Com_487_neg	Helicin	N
Com_629_neg	Taxifolin 7-O-beta-D-glucoside	N	Com_1360_pos	Nodosin	P		Com_1373_pos	Rhodojaponin III	P	Com_492_neg	Orcinol glucoside	N
Com_651_neg	Tormentic acid	N	Com_359_pos	Senkyunolide H	P		Com_1731_pos	Parishin B	P	Com_245_neg	N-Lactoyl-Phenylalanine	N
Com_487_neg	Helicin	N	Com_526_pos	Polygodial	P		Com_1640_pos	Alisol F	P	Com_514_neg	Isomalt	N
Com_196_neg	Eleutheroside C	N	Com_1407_pos	Hellebrigenol	P		Com_8_pos	Tropone	P	Com_499_neg	2-O-beta-D-Glucopyranosyl-L-ascorbic acid	N
Com_492_neg	Orcinol glucoside	N	Com_1201_pos	Beta-Zearalanol	P		Com_364_pos	Sinapaldehyde	P	Com_315_neg	D-Fructose-6-phosphate	N
Com_245_neg	N-Lactoyl-Phenylalanine	N	Com_1752_pos	Glycyrrhizic acid	P		Com_140_pos	7-Methylcoumarin	P	Com_157_neg	Methyl beta-D-Galactopyranoside	N
Com_514_neg	Isomalt	N	Com_1303_pos	17-Hydroxyisolathyrol	P		Com_1639_pos	Quillaic acid	P	Com_16_neg	Isethionic acid	N
Com_499_neg	2-O-beta-D-Glucopyranosyl-L-ascorbic acid	N	Com_1596_pos	(20R)-Protopanaxadiol	P		Com_62_pos	4-Methoxyphenethyl alcohol	P	Com_2_neg	DL-Serine	N
Com_315_neg	D-Fructose-6-phosphate	N	Com_797_pos	Murrayone	P		Com_605_pos	Nardosinone	P	Com_105_neg	beta-Glycerophosphate	N
Com_157_neg	Methyl beta-D-Galactopyranoside	N	Com_1676_pos	Periplocymarin	P		Com_1723_pos	3,29-Dibenzoyl rarounitriol	P	Com_433_neg	Paullinic acid	N
Com_16_neg	Isethionic acid	N	Com_1333_pos	Lavandoside	P		Com_800_pos	3'-O-Methylbatatasin III	P	Com_281_neg	Tridecanedioic acid	N
Com_2_neg	DL-Serine	N	Com_895_pos	Butyl isobutyl phthalate	P		Com_1693_pos	Timosaponin A1	P	Com_586_neg	3alpha,12beta-Dihydroxycholanoic acid	N
Com_105_neg	beta-Glycerophosphate	N	Com_1573_pos	Atractyloside A	P		Com_1757_pos	Timosaponin B III	P	Com_6_neg	(R)-Leucic acid	N
Com_433_neg	Paullinic acid	N	Com_917_pos	Brefeldin A	P		Com_883_pos	Shogaol	P	Com_470_neg	Uridine 5'-monophosphate	N
Com_281_neg	Tridecanedioic acid	N	Com_647_pos	Isorhapontigenin	P		Com_1404_pos	(-)-Syringaresinol	P	Com_660_neg	1-Kestose	N
Com_8_neg	2-Oxovaleric acid	N	Com_1130_pos	Sclareol	P		Com_695_pos	Artemisinin	P	Com_211_neg	Undecanedioic acid	N
Com_586_neg	3alpha,12beta-Dihydroxycholanoic acid	N	Com_1229_pos	Methylophiopogonanone B	P		Com_1737_pos	Timosaponin AIII	P	Com_266_neg	Moracin M	N
Com_6_neg	(R)-Leucic acid	N	Com_620_pos	Butein	P		Com_1656_pos	Asperphenamate	P	Com_14_neg	4-Methylcatechol	N
Com_470_neg	Uridine 5'-monophosphate	N	Com_1373_pos	Rhodojaponin III	P		Com_1557_pos	Aurantiamide acetate	P	Com_73_neg	4,6-Dioxoheptanoic acid	N
Com_660_neg	1-Kestose	N	Com_1731_pos	Parishin B	P		Com_767_pos	3',4'-Dihydroxyflavone	P	Com_125_neg	D-Glucuronic acid	N
Com_211_neg	Undecanedioic acid	N	Com_812_pos	Linderane	P		Com_560_pos	Pinostilbene	P	Com_200_neg	Urolithin B	N
Com_230_neg	5,6-Dihydrouridine	N	Com_1640_pos	Alisol F	P		Com_1091_pos	9-Hydroxyoctadecanoic acid	P	Com_328_neg	2'-Deoxyguanosine	N
Com_266_neg	Moracin M	N	Com_8_pos	Tropone	P		Com_1554_pos	Hesperetin 7-O-glucoside	P	Com_563_neg	Geniposidic acid	N
Com_14_neg	4-Methylcatechol	N	Com_1637_pos	Poricoic acid B	P		Com_1765_pos	Parishin	P	Com_355_neg	Phthalic acid mono-2-ethylhexyl ester	N
Com_73_neg	4,6-Dioxoheptanoic acid	N	Com_364_pos	Sinapaldehyde	P		Com_1117_pos	Incensole	P	Com_263_neg	Galactose 1-phosphate	N
Com_125_neg	D-Glucuronic acid	N	Com_140_pos	7-Methylcoumarin	P		Com_1022_pos	Manool	P	Com_224_neg	Ethyl glucuronide	N
Com_200_neg	Urolithin B	N	Com_1639_pos	Quillaic acid	P		Com_1241_pos	meso-Dihydroguaiaretic acid	P	Com_316_neg	D-Erythrose 4-phosphate	N
Com_328_neg	2'-Deoxyguanosine	N	Com_62_pos	4-Methoxyphenethyl alcohol	P		Com_1296_pos	Ingenol	P	Com_503_neg	Fosfructose	N
Com_563_neg	Geniposidic acid	N	Com_717_pos	Linderalactone	P		Com_301_pos	Kainic acid	P	Com_130_neg	L-Gulose	N
Com_355_neg	Phthalic acid mono-2-ethylhexyl ester	N	Com_1192_pos	Andrograpanin	P		Com_1718_pos	Tris(2,4-di-tert-butylphenyl)phosphate	P	Com_302_neg	Pinocembrin	N
Com_263_neg	Galactose 1-phosphate	N	Com_605_pos	Nardosinone	P		Com_1536_pos	Schisandrin	P	Com_624_neg	Hyperoside	N
Com_224_neg	Ethyl glucuronide	N	Com_1723_pos	3,29-Dibenzoyl rarounitriol	P		Com_1162_pos	all-trans-4-Oxoretinoic acid	P	Com_313_neg	Rhapontigenin	N
Com_316_neg	D-Erythrose 4-phosphate	N	Com_800_pos	3'-O-Methylbatatasin III	P		Com_271_pos	5-Hydroxyferulic acid	P	Com_235_neg	Traumatic Acid	N
Com_503_neg	Fosfructose	N	Com_745_pos	Micheliolide	P		Com_570_pos	Tiglyl carnitine	P	Com_573_neg	Verbenalin	N
Com_130_neg	L-Gulose	N	Com_525_pos	Isocurcumenol	P		Com_908_pos	D-Erythro-dihydrosphingosine	P	Com_18_neg	Furaneol	N
Com_302_neg	Pinocembrin	N	Com_1668_pos	Alisol C 23-acetate	P		Com_1615_pos	Tricaprilin	P	Com_131_neg	Cinnamyl Alcohol	N
Com_624_neg	Hyperoside	N	Com_1313_pos	Neotuberostemonine	P		Com_1331_pos	Prostaglandin E1	P	Com_329_neg	Isoformononetin	N
Com_313_neg	Rhapontigenin	N	Com_1693_pos	Timosaponin A1	P		Com_1218_pos	Adenosine-2'-monophosphate	P	Com_226_neg	Monobutyl phthalate	N
Com_235_neg	Traumatic Acid	N	Com_1757_pos	Timosaponin B III	P		Com_1048_pos	D-Ribo-phytosphingosine	P	Com_684_neg	Nicotiflorin	N
Com_573_neg	Verbenalin	N	Com_883_pos	Shogaol	P		Com_1114_pos	Estetrol	P	Com_413_neg	Morin	N
Com_18_neg	Furaneol	N	Com_1404_pos	(-)-Syringaresinol	P		Com_641_pos	sn-Glycero-3-phosphocholine	P	Com_641_neg	Isorhamnetin-3-O-glucoside	N
Com_131_neg	Cinnamyl Alcohol	N	Com_928_pos	4',7-Dimethoxyisoflavone	P		Com_1613_pos	LysoPC(14:0/0:0)	P	Com_254_neg	Danthron	N
Com_329_neg	Isoformononetin	N	Com_1168_pos	Cephalotaxine	P		Com_1324_pos	Riboflavin	P	Com_232_neg	cis-Resveratrol	N
Com_226_neg	Monobutyl phthalate	N	Com_1231_pos	Andrographolide	P		Com_21_pos	(Ethoxymethyl)benzene	P	Com_244_neg	N-benzoyl-L-aspartic acid	N
Com_684_neg	Nicotiflorin	N	Com_695_pos	Artemisinin	P		Com_626_pos	Costunolide	P	Com_171_neg	Dihydroferulic acid	N
Com_413_neg	Morin	N	Com_1737_pos	Timosaponin AIII	P		Com_1035_pos	Tamarixetin	P	Com_53_neg	L-Fucitol	N
Com_641_neg	Isorhamnetin-3-O-glucoside	N	Com_1656_pos	Asperphenamate	P		Com_27_pos	m-Tolualdehyde	P	Com_9_neg	Succinic Acid	N
Com_254_neg	Danthron	N	Com_1189_pos	Evocarpine	P		Com_1106_pos	1-Monomyristin	P	Com_262_neg	cis-10-Pentadecenoic acid	N
Com_232_neg	cis-Resveratrol	N	Com_1557_pos	Aurantiamide acetate	P		Com_308_pos	(R,R)-(+)-Hydrobenzoin	P	Com_122_neg	Suberic acid	N
Com_244_neg	N-benzoyl-L-aspartic acid	N	Com_767_pos	3',4'-Dihydroxyflavone	P		Com_347_pos	H-D-Trp-OH	P	Com_31_neg	Threonic acid	N
Com_171_neg	Dihydroferulic acid	N	Com_560_pos	Pinostilbene	P		Com_1630_pos	Crustecdysone	P	Com_10_neg	2-Hydroxy-2-methylbutyric acid	N
Com_53_neg	L-Fucitol	N	Com_1091_pos	9-Hydroxyoctadecanoic acid	P		Com_1435_pos	DEHP	P	Com_86_neg	Phthalic acid	N
Com_9_neg	Succinic Acid	N	Com_1554_pos	Hesperetin 7-O-glucoside	P		Com_821_pos	Guanosine	P	Com_77_neg	D-Fructose	N
Com_262_neg	cis-10-Pentadecenoic acid	N	Com_1381_pos	Bruceine D	P		Com_430_pos	D-Pantothenic acid	P	Com_98_neg	3-(4-Hydroxyphenyl)propionic acid	N
Com_122_neg	Suberic acid	N	Com_1184_pos	Eicosapentaenoic acid methyl ester	P		Com_384_pos	3-O-Methyldopa	P	Com_161_neg	D-Gluconic Acid	N
Com_31_neg	Threonic acid	N	Com_1765_pos	Parishin	P		Com_971_pos	Fructosyl-lysine	P	Com_429_neg	cis-11,14-Eicosadienoic acid	N
Com_10_neg	2-Hydroxy-2-methylbutyric acid	N	Com_1117_pos	Incensole	P		Com_47_pos	Agmatine	P	Com_214_neg	3-hydroxylaurate	N
Com_121_neg	Shikimic acid	N	Com_1022_pos	Manool	P		Com_208_pos	N-Acetylornithine	P	Com_117_neg	N-acetylleucine	N
Com_86_neg	Phthalic acid	N	Com_1594_pos	Panaxadiol	P		Com_9_pos	Histamine	P	Com_194_neg	N-acetylphenylalanine	N
Com_77_neg	D-Fructose	N	Com_1746_pos	Ilexoside D	P		Com_1272_pos	Monoolein	P	Com_297_neg	2-Keto-D-Gluconic acid	N
Com_98_neg	3-(4-Hydroxyphenyl)propionic acid	N	Com_1241_pos	meso-Dihydroguaiaretic acid	P		Com_965_pos	Loureirin A	P	Com_156_neg	Galacturonic acid	N
Com_161_neg	D-Gluconic Acid	N	Com_1271_pos	14-Deoxyandrographolide	P		Com_1204_pos	8-Gingerol	P	Com_95_neg	3-(2-Hydroxyphenyl)propanoic acid	N
Com_429_neg	cis-11,14-Eicosadienoic acid	N	Com_1296_pos	Ingenol	P		Com_427_pos	Nootkatone	P	Com_402_neg	trans-10-Nonadecenoic acid(C19-1T)	N
Com_214_neg	3-hydroxylaurate	N	Com_301_pos	Kainic acid	P		Com_1026_pos	N-trans-Feruloyltyramine	P	Com_12_neg	4-Hydroxybenzaldehyde	N
Com_117_neg	N-acetylleucine	N	Com_1718_pos	Tris(2,4-di-tert-butylphenyl)phosphate	P		Com_64_pos	cis-Isolimonenol	P	Com_228_neg	L-Galactono-1,4-lactone	N
Com_194_neg	N-acetylphenylalanine	N	Com_1536_pos	Schisandrin	P		Com_751_pos	Naringenin chalcone	P	Com_462_neg	Arbutin	N
Com_82_neg	N-formylanthranilic acid	N	Com_1162_pos	all-trans-4-Oxoretinoic acid	P		Com_1024_pos	2-Palmitoylglycerol	P	Com_238_neg	Dodecanedioic acid	N
Com_297_neg	2-Keto-D-Gluconic acid	N	Com_271_pos	5-Hydroxyferulic acid	P		Com_956_pos	Helichrysetin	P	Com_634_neg	Maslinic acid	N
Com_156_neg	Galacturonic acid	N	Com_570_pos	Tiglyl carnitine	P		Com_32_pos	Mequinol	P	Com_88_neg	D-Xylonic acid	N
Com_95_neg	3-(2-Hydroxyphenyl)propanoic acid	N	Com_908_pos	D-Erythro-dihydrosphingosine	P		Com_1058_pos	Aegeline	P	Com_65_neg	Xylitol	N
Com_402_neg	trans-10-Nonadecenoic acid(C19-1T)	N	Com_1059_pos	7,4'-Di-O-methylapigenin	P		Com_1541_pos	Simvastatin acid	P	Com_376_neg	Hexadecanedioic acid	N
Com_12_neg	4-Hydroxybenzaldehyde	N	Com_1615_pos	Tricaprilin	P		Com_632_pos	Methylsticin	P	Com_344_neg	2-Hydroxyhexadecanoic acid	N
Com_228_neg	L-Galactono-1,4-lactone	N	Com_1384_pos	3-Oxo-4,6-choladien-24-oic acid	P		Com_1476_pos	Allocholic acid	P	Com_1_neg	2-Ketobutyric acid	N
Com_462_neg	Arbutin	N	Com_1331_pos	Prostaglandin E1	P		Com_1462_pos	Arnidiol	P	Com_81_neg	Dulcitol	N
Com_238_neg	Dodecanedioic acid	N	Com_1218_pos	Adenosine-2'-monophosphate	P		Com_873_pos	Palmitoylglycine	P	Com_284_neg	N-Acetyl-L-tryptophan	N
Com_634_neg	Maslinic acid	N	Com_1246_pos	11beta-Hydroxyprogesterone	P		Com_638_pos	Curcumenol	P	Com_336_neg	Heptadecanoic acid	N
Com_88_neg	D-Xylonic acid	N	Com_1048_pos	D-Ribo-phytosphingosine	P		Com_183_pos	2,6-Dimethoxy-1,4-benzoquinone	P	Com_67_neg	Hydroxytyrosol	N
Com_65_neg	Xylitol	N	Com_1114_pos	Estetrol	P		Com_220_pos	Zingerone	P	Com_7_neg	Maleic acid	N
Com_376_neg	Hexadecanedioic acid	N	Com_598_pos	Isoalantolactone	P		Com_669_pos	Indirubin	P	Com_509_neg	Trehalose	N
Com_344_neg	2-Hydroxyhexadecanoic acid	N	Com_736_pos	4-Hydroxyestrone	P		Com_652_pos	Curdione	P	Com_37_neg	alpha-Ketoglutaric acid	N
Com_1_neg	2-Ketobutyric acid	N	Com_641_pos	sn-Glycero-3-phosphocholine	P		Com_1646_pos	Mupirocin	P	Com_153_neg	Quinic acid	N
Com_81_neg	Dulcitol	N	Com_807_pos	O-Nornuciferine	P		Com_306_pos	Xanthoxylin	P	Com_40_neg	Adipic acid	N
Com_284_neg	N-Acetyl-L-tryptophan	N	Com_1613_pos	LysoPC(14:0/0:0)	P		Com_1598_pos	Glucosyl-C18-sphingosine	P	Com_185_neg	Sebacic acid	N
Com_336_neg	Heptadecanoic acid	N	Com_1324_pos	Riboflavin	P		Com_179_pos	2-Isobutyl-3-methoxypyrazine	P	Com_443_neg	Palmitoleic acid	N
Com_67_neg	Hydroxytyrosol	N	Com_574_pos	Piceatannol	P		Com_272_pos	Sinapyl alcohol	P	Com_64_neg	Vanillin	N
Com_7_neg	Maleic acid	N	Com_21_pos	(Ethoxymethyl)benzene	P		Com_902_pos	Paradol	P	Com_39_neg	2-Methylpentanedioic acid	N
Com_509_neg	Trehalose	N	Com_626_pos	Costunolide	P		Com_1710_pos	Isorhamnetin-3-O-neohespeidoside	P	Com_84_neg	L-Phenylalanine	N
Com_118_neg	Isocitrate	N	Com_1035_pos	Tamarixetin	P		Com_1579_pos	Brassicin	P	Com_145_neg	Azelaic acid	N
Com_37_neg	alpha-Ketoglutaric acid	N	Com_27_pos	m-Tolualdehyde	P		Com_823_pos	Stearamide	P	Com_114_neg	Decanoic acid	N
Com_153_neg	Quinic acid	N	Com_491_pos	Methyl p-tert-butylphenylacetate	P		Com_332_pos	(+/-)-Dihydroactinidiolide	P	Com_277_neg	Pentadecanoic acid	N
Com_40_neg	Adipic acid	N	Com_1106_pos	1-Monomyristin	P		Com_190_pos	2,4,6-Trihydroxybenzoic acid	P	Com_30_neg	L-Malate	N
Com_185_neg	Sebacic acid	N	Com_308_pos	(R,R)-(+)-Hydrobenzoin	P		Com_577_pos	Batatasin III	P	Com_78_neg	Hydroxypyruvic acid	N
Com_508_neg	Docosanoic acid	N	Com_1311_pos	Prostaglandin E2	P		Com_853_pos	Pinostrobin chalcone	P	Com_23_neg	(R)-Mevalonic acid	N
Com_443_neg	Palmitoleic acid	N	Com_347_pos	H-D-Trp-OH	P		Com_1552_pos	Quercimeritrin	P	Com_124_neg	N-Acetyl-L-aspartic acid	N
Com_64_neg	Vanillin	N	Com_1630_pos	Crustecdysone	P		Com_1621_pos	Soyasapogenol A	P	Com_151_neg	Citric Acid	N
Com_39_neg	2-Methylpentanedioic acid	N	Com_1435_pos	DEHP	P		Com_1617_pos	Pomolic acid	P	Com_134_neg	Tyrosol	N
Com_84_neg	L-Phenylalanine	N	Com_821_pos	Guanosine	P		Com_438_pos	Spathulenol	P	Com_359_neg	(-)-Sparteine	N
Com_145_neg	Azelaic acid	N	Com_430_pos	D-Pantothenic acid	P		Com_275_pos	beta-Damascone	P	Com_441_neg	Methyl palmitoleate	N
Com_29_neg	L-Aspartic acid	N	Com_384_pos	3-O-Methyldopa	P		Com_334_pos	Demethoxyencecalin	P	Com_670_neg	Polyporusterone B	N
Com_114_neg	Decanoic acid	N	Com_971_pos	Fructosyl-lysine	P		Com_1398_pos	Octahydrocurcumin	P	Com_139_neg	Royal Jelly acid	N
Com_277_neg	Pentadecanoic acid	N	Com_47_pos	Agmatine	P		Com_890_pos	N-trans-Caffeoyltyramine	P	Com_289_neg	Damascenone	N
Com_30_neg	L-Malate	N	Com_208_pos	N-Acetylornithine	P		Com_1010_pos	Sinapine	P	Com_276_neg	Dihydroconiferyl alcohol	N
Com_78_neg	Hydroxypyruvic acid	N	Com_9_pos	Histamine	P		Com_1652_pos	Medicagenic acid	P	Com_427_neg	Glutathione	N
Com_23_neg	(R)-Mevalonic acid	N	Com_1272_pos	Monoolein	P		Com_619_pos	Chrysophanol	P	Com_966_neg	(Z)-10-Hydroxy-8-decene-4,6-diynoic acid	N
Com_124_neg	N-Acetyl-L-aspartic acid	N	Com_965_pos	Loureirin A	P		Com_793_pos	alpha-Linolenic acid	P	Com_1070_neg	4-Fumarylacetoacetic acid	N
Com_151_neg	Citric Acid	N	Com_1204_pos	8-Gingerol	P		Com_1089_pos	12-hydroxystearic acid	P	Com_1413_neg	4'-Methoxybenzophenone-2-carboxylic acid	N
Com_134_neg	Tyrosol	N	Com_1276_pos	Demethoxycurcumin	P		Com_1073_pos	Ricinoleic acid	P	Com_862_neg	Quercuslactone a	N
Com_359_neg	(-)-Sparteine	N	Com_801_pos	Artemether	P		Com_261_pos	Indolelactic acid	P	Com_2225_neg	Gibberellin A74	N
Com_441_neg	Methyl palmitoleate	N	Com_427_pos	Nootkatone	P		Com_93_pos	4-Hydroxycinnamic acid	P	Com_1827_neg	Glucose-6-glutamate	N
Com_670_neg	Polyporusterone B	N	Com_1485_pos	Garcinone C	P		Com_24_pos	3-Hydroxybenzoic acid	P	Com_1772_neg	3alpha-Hydroxynorethynodrel	N
Com_139_neg	Royal Jelly acid	N	Com_1026_pos	N-trans-Feruloyltyramine	P		Com_149_pos	4-Hydroxyphenylpyruvic acid	P	Com_2540_neg	LysoPE(0:0/15:0)	N
Com_126_neg	Methyl caffeate	N	Com_64_pos	cis-Isolimonenol	P		Com_268_pos	3,4-Dihydroxybenzeneacetic acid	P	Com_2780_neg	LysoPE(20:1(11Z)/0:0)	N
Com_268_neg	2,5-Dimethoxybenzoic acid	N	Com_751_pos	Naringenin chalcone	P		Com_267_pos	homoarginine	P	Com_1200_neg	N-Acetyl-b-glucosaminylamine	N
Com_289_neg	Damascenone	N	Com_1024_pos	2-Palmitoylglycerol	P		Com_49_pos	L-Allo-Isoleucine	P	Com_868_neg	Ethyl methyl_succinate	N
Com_261_neg	Hexylresorcinol	N	Com_956_pos	Helichrysetin	P		Com_423_pos	Gama-glutamylalanine	P	Com_827_neg	Ethyl 3-mercaptobutyrate	N
Com_346_neg	Brevifolincarboxylic acid	N	Com_1181_pos	Cafestol	P		Com_266_pos	N-Alpha-acetyllysine	P	Com_933_neg	Hydantoin-5-propionic acid	N
Com_276_neg	Dihydroconiferyl alcohol	N	Com_32_pos	Mequinol	P		Com_342_pos	Asymmetric dimethylarginine	P	Com_2816_neg	LysoPS(18:2(9Z,12Z)/0:0)	N
Com_427_neg	Glutathione	N	Com_1058_pos	Aegeline	P		Com_147_pos	Caffeate	P	Com_1449_neg	5-Methylthioribose 1-phosphate	N
Com_3057_neg	1,2-Di-(9Z,12Z-octadecadienoyl)-sn-glycero-3-phosphate	N	Com_1066_pos	Auraptene	P		Com_215_pos	trans-Ferulic acid	P	Com_1384_neg	N-(1-Deoxy-1-fructosyl)alanine	N
Com_1897_neg	Phytocassane E	N	Com_1541_pos	Simvastatin acid	P		Com_544_pos	Sabinic acid	P	Com_1859_neg	13-L-Hydroperoxylinoleic acid	N
Com_966_neg	(Z)-10-Hydroxy-8-decene-4,6-diynoic acid	N	Com_632_pos	Methylsticin	P		Com_858_pos	trans-11-Eicosenoic acid	P	Com_707_neg	2,4-Dimethyl-1,3-dioxolane	N
Com_1070_neg	4-Fumarylacetoacetic acid	N	Com_1476_pos	Allocholic acid	P		Com_698_pos	Petroselaidic acid(C18-1T)	P	Com_1388_neg	Glucose propionate	N
Com_857_neg	2-Chlorobenzoic acid	N	Com_913_pos	(Rac)-Hesperetin	P		Com_29_pos	Phenylethylamine	P	Com_2235_neg	(1R*,2R*,4R*,8S*)-p-Menthane-1,2,8,9-tetrol 9-glucoside	N
Com_1413_neg	4'-Methoxybenzophenone-2-carboxylic acid	N	Com_1017_pos	Ethyl oleate	P		Com_1293_pos	Arachidonoyl ethanolamide	P	Com_1819_neg	(R)-1-O-b-D-glucopyranosyl-1,3-octanediol	N
Com_862_neg	Quercuslactone a	N	Com_1462_pos	Arnidiol	P		Com_770_pos	gamma-glutamylglutamate	P	Com_798_neg	2-Propanoylthiophene	N
Com_2225_neg	Gibberellin A74	N	Com_873_pos	Palmitoylglycine	P		Com_806_pos	N1-methyladenosine	P	Com_1358_neg	Glycerophosphoglycerol	N
Com_1827_neg	Glucose-6-glutamate	N	Com_638_pos	Curcumenol	P		Com_141_pos	D-Mannosamine	P	Com_802_neg	8-Nonen-3-one	N
Com_1772_neg	3alpha-Hydroxynorethynodrel	N	Com_183_pos	2,6-Dimethoxy-1,4-benzoquinone	P		Com_313_pos	L-Histidine trimethylbetaine	P	Com_813_neg	Phenylpropiolic acid	N
Com_2540_neg	LysoPE(0:0/15:0)	N	Com_220_pos	Zingerone	P		Com_372_pos	Methyl dihydrojasmonate	P	Com_1312_neg	Felbinac ethyl	N
Com_2780_neg	LysoPE(20:1(11Z)/0:0)	N	Com_1015_pos	Crocetin	P		Com_155_pos	Propylparaben	P	Com_719_neg	(R)-3-Methylcyclohexanone	N
Com_1200_neg	N-Acetyl-b-glucosaminylamine	N	Com_1614_pos	11-Keto-beta-boswellic acid	P		Com_187_pos	1-Methylhistidine	P	Com_2744_neg	LysoPS(16:0/0:0)	N
Com_1483_neg	Glucose 3-hydroxybutyrate	N	Com_669_pos	Indirubin	P		Com_925_pos	Oleamide	P	Com_1308_neg	D-glycero-L-galacto-Octulose	N
Com_868_neg	Ethyl methyl_succinate	N	Com_1148_pos	Yakuchinone A	P		Com_795_pos	Linoleic acid amide	P	Com_1996_neg	Momilactone B	N
Com_827_neg	Ethyl 3-mercaptobutyrate	N	Com_652_pos	Curdione	P		Com_488_pos	Prolylhydroxyproline	P	Com_1684_neg	1-Octen-3-yl glucoside	N
Com_933_neg	Hydantoin-5-propionic acid	N	Com_1646_pos	Mupirocin	P		Com_145_pos	Acetylsalicylic acid	P	Com_2478_neg	LysoPE(0:0/14:0)	N
Com_2816_neg	LysoPS(18:2(9Z,12Z)/0:0)	N	Com_306_pos	Xanthoxylin	P		Com_88_pos	Indole-3-carboxaldehyde	P	Com_765_neg	(2xi,4xi)-2,4-Dimethyl-1-hexanol	N
Com_1449_neg	5-Methylthioribose 1-phosphate	N	Com_1598_pos	Glucosyl-C18-sphingosine	P		Com_22_pos	L-Homoserine	P	Com_2541_neg	Metreton	N
Com_1384_neg	N-(1-Deoxy-1-fructosyl)alanine	N	Com_179_pos	2-Isobutyl-3-methoxypyrazine	P		Com_246_pos	3,4-Dihydroxyhydrocinnamic acid	P	Com_1244_neg	Hexanal octane-1,3-diol acetal	N
Com_1859_neg	13-L-Hydroperoxylinoleic acid	N	Com_272_pos	Sinapyl alcohol	P		Com_665_pos	gamma-Linolenic acid	P	Com_1935_neg	3,4-Dimethyl-5-pentyl-2-furannonanoic acid	N
Com_707_neg	2,4-Dimethyl-1,3-dioxolane	N	Com_902_pos	Paradol	P		Com_20_pos	Betaine	P	Com_2903_neg	Glycinoeclepin B	N
Com_1388_neg	Glucose propionate	N	Com_1710_pos	Isorhamnetin-3-O-neohespeidoside	P		Com_30_pos	Nicotinamide	P	Com_1268_neg	(2S,3S,4S)-5,7,9,11-Tridecatetrayne-1,2,3,4-tetrol	N
Com_1563_neg	3'-Hydroxy-O-desmethylangolensin	N	Com_1579_pos	Brassicin	P		Com_1110_pos	oleoyl ethanolamide	P	Com_2491_neg	Schidigeragenin B	N
Com_2235_neg	(1R*,2R*,4R*,8S*)-p-Menthane-1,2,8,9-tetrol 9-glucoside	N	Com_823_pos	Stearamide	P		Com_91_pos	Spermidine	P	Com_809_neg	Isobutyl isobutyrate	N
Com_1819_neg	(R)-1-O-b-D-glucopyranosyl-1,3-octanediol	N	Com_332_pos	(+/-)-Dihydroactinidiolide	P		Com_680_pos	Linoleic acid	P	Com_2028_neg	17,18-DiHETE	N
Com_798_neg	2-Propanoylthiophene	N	Com_190_pos	2,4,6-Trihydroxybenzoic acid	P		Com_1078_pos	Palmitoylethanolamide	P	Com_1153_neg	5-Carboxy-2-oxohept-3-enedioate	N
Com_1358_neg	Glycerophosphoglycerol	N	Com_577_pos	Batatasin III	P		Com_211_pos	L-Arginine	P	Com_850_neg	D-3-sulfolactaldehyde	N
Com_802_neg	8-Nonen-3-one	N	Com_853_pos	Pinostrobin chalcone	P		Com_106_pos	L-Glutamic acid	P	Com_1305_neg	Csypyrone B2	N
Com_813_neg	Phenylpropiolic acid	N	Com_1552_pos	Quercimeritrin	P		Com_15_pos	L-Proline	P	Com_2364_neg	LysoPA(15:0cycw5/0:0)	N
Com_1984_neg	11-Ketoprogesterone	N	Com_1621_pos	Soyasapogenol A	P		Com_127_pos	L-Histidine	P	Com_1963_neg	Dodecylbenzenesulfonic acid	N
Com_1312_neg	Felbinac ethyl	N	Com_1617_pos	Pomolic acid	P		Com_51_pos	L-Asparagine	P	Com_2990_neg	Oxigluthione	N
Com_719_neg	(R)-3-Methylcyclohexanone	N	Com_438_pos	Spathulenol	P		Com_46_pos	N-Acetylputrescine	P	Com_1383_neg	Phenylacetylaspartic acid	N
Com_2744_neg	LysoPS(16:0/0:0)	N	Com_275_pos	beta-Damascone	P		Com_314_pos	Syringic acid	P	Com_3017_neg	Hexosyl LPE 18:2	N
Com_1308_neg	D-glycero-L-galacto-Octulose	N	Com_334_pos	Demethoxyencecalin	P		Com_136_pos	Serotonin	P	Com_3013_neg	Hexosyl LPE 18:3	N
Com_1996_neg	Momilactone B	N	Com_1344_pos	Malabaricone C	P		Com_241_pos	L-Tyrosine	P	Com_2994_neg	Hexosyl LPE 16:0	N
Com_1684_neg	1-Octen-3-yl glucoside	N	Com_1398_pos	Octahydrocurcumin	P		Com_99_pos	L-Lysine	P	Com_2912_neg	MGMG 18:2	N
Com_731_neg	Carboxyiminocarbamic acid	N	Com_955_pos	Licochalcone B	P		Com_95_pos	L-Glutamine	P	Com_2909_neg	MGMG 18:3	N
Com_1896_neg	7-Oxo-8,15-isopimaradien-18-oic acid	N	Com_890_pos	N-trans-Caffeoyltyramine	P		Com_114_pos	Isovanillic acid	P	Com_2913_neg	LPC 18:3	N
Com_2478_neg	LysoPE(0:0/14:0)	N	Com_1010_pos	Sinapine	P		Com_16_pos	Indole	P	Com_1491_neg	Lauryl sulfate	N
Com_765_neg	(2xi,4xi)-2,4-Dimethyl-1-hexanol	N	Com_1652_pos	Medicagenic acid	P		Com_28_pos	1-Phenylethane-1,2-diol	P	Com_1838_neg	FA 18:4+2O	N
Com_2366_neg	LysoPA(P-16:0/0:0)	N	Com_1176_pos	Loureirin B	P		Com_478_pos	D-Mannoheptulose	P	Com_709_neg	GLYCERIC ACID	N
Com_2541_neg	Metreton	N	Com_619_pos	Chrysophanol	P		Com_1273_pos	Tabersonine	P	Com_2910_neg	FAHFA 36:3	N
Com_1244_neg	Hexanal octane-1,3-diol acetal	N	Com_793_pos	alpha-Linolenic acid	P		Com_1443_pos	Blinin	P	Com_921_neg	2'-Acetonaphthone	N
Com_2120_neg	Alfadolone	N	Com_1268_pos	cis-7,10,13,16-Docosic acidtraenoic acid	P		Com_1664_pos	2-O-Acetyl-20-hydroxyecdysone	P	Com_742_neg	3-Ethylphenol	N
Com_1935_neg	3,4-Dimethyl-5-pentyl-2-furannonanoic acid	N	Com_1089_pos	12-hydroxystearic acid	P		Com_1001_pos	Dicaprylyl carbonate	P	Com_1877_neg	Octadecanedioic acid	N
Com_2903_neg	Glycinoeclepin B	N	Com_1073_pos	Ricinoleic acid	P		Com_1708_pos	Ginsenoside Rk3	P	Com_1350_neg	beta-Hydroxymyristic acid	N
Com_1268_neg	(2S,3S,4S)-5,7,9,11-Tridecatetrayne-1,2,3,4-tetrol	N	Com_261_pos	Indolelactic acid	P		Com_1378_pos	Fraxin	P	Com_1135_neg	Volemitol	N
Com_2491_neg	Schidigeragenin B	N	Com_93_pos	4-Hydroxycinnamic acid	P		Com_1434_pos	Periplogenin	P	Com_785_neg	DEOXYRIBOSE	N
Com_809_neg	Isobutyl isobutyrate	N	Com_24_pos	3-Hydroxybenzoic acid	P		Com_358_pos	7-Methoxy-4-methyl-coumarin-8-ol	P	Com_730_neg	TRANS-CYCLOHEXANE-1,2-DIOL	N
Com_2028_neg	17,18-DiHETE	N	Com_149_pos	4-Hydroxyphenylpyruvic acid	P		Com_1530_pos	Asperulosidic acid	P	Com_1709_neg	Tetradecylsulfate	N
Com_788_neg	2-Mercapto-2-methyl-1-pentanol	N	Com_268_pos	3,4-Dihydroxybenzeneacetic acid	P		Com_1601_pos	Podecdysone B	P	Com_2960_neg	Tiliroside	N
Com_1553_neg	ent-kaur-16-ene	N	Com_103_pos	(2-Aminoethyl)phosphonic acid	P		Com_1691_pos	Daucosterol	P	Com_2969_neg	Cinnafragrin D	N
Com_1153_neg	5-Carboxy-2-oxohept-3-enedioate	N	Com_267_pos	homoarginine	P		Com_1290_pos	Calycanthine	P	Com_2968_neg	Neobonaspectin B	N
Com_850_neg	D-3-sulfolactaldehyde	N	Com_49_pos	L-Allo-Isoleucine	P		Com_1033_pos	Pristanic acid	P	Com_2931_neg	1-palmitoyl-sn--glycero-3-phospho-D-myo-inositol	N
Com_1305_neg	Csypyrone B2	N	Com_423_pos	Gama-glutamylalanine	P		Com_1115_pos	11beta-Hydroxyandrosterone	P	Com_2788_neg	longirostrerone B	N
Com_2364_neg	LysoPA(15:0cycw5/0:0)	N	Com_266_pos	N-Alpha-acetyllysine	P		Com_1102_pos	11-Beta-hydroxyandrostenedione	P	Com_2670_neg	LysoPE(18:2w6/0:0)	N
Com_1411_neg	Piscidic Acid	N	Com_342_pos	Asymmetric dimethylarginine	P		Com_14_pos	2-Methyl-4-pentenoic Acid	P	Com_2514_neg	PA(18:3(9Z,12Z,15Z)/0:0)	N
Com_1963_neg	Dodecylbenzenesulfonic acid	N	Com_147_pos	Caffeate	P		Com_1689_pos	Procyanidin A2	P	Com_2499_neg	mannosylglucosylglyceric acid	N
Com_2990_neg	Oxigluthione	N	Com_215_pos	trans-Ferulic acid	P		Com_1672_pos	Kukoamine B	P	Com_2448_neg	5alpha,8alpha-Epidioxycholest-6-en-3beta-ol	N
Com_1383_neg	Phenylacetylaspartic acid	N	Com_544_pos	Sabinic acid	P		Com_200_pos	Glycylproline	P	Com_2442_neg	6-Acetoxy-7-hydroxymyrcene-7-O-beta-D-glucopyranoside-2'-O-acetate	N
Com_3076_neg	DGMG 18:3	N	Com_858_pos	trans-11-Eicosenoic acid	P		Com_193_pos	Glycylleucine	P	Com_2420_neg	1-Palmitoyl Lysophosphatidic Acid	N
Com_3017_neg	Hexosyl LPE 18:2	N	Com_698_pos	Petroselaidic acid(C18-1T)	P		Com_1077_pos	Brassidic acid	P	Com_2411_neg	1-(9Z-hexadecenoyl)-glycero-3-phosphate	N
Com_3013_neg	Hexosyl LPE 18:3	N	Com_29_pos	Phenylethylamine	P		Com_496_pos	Ergothioneine	P	Com_2403_neg	Pisumionoside	N
Com_2994_neg	Hexosyl LPE 16:0	N	Com_1293_pos	Arachidonoyl ethanolamide	P		Com_353_pos	Panthenol	P	Com_2393_neg	Benzyl beta-primeveroside	N
Com_2912_neg	MGMG 18:2	N	Com_879_pos	5'-Methylthioadenosine	P		Com_11_pos	Aminocaproic acid	P	Com_2202_neg	Syringic acid beta-glucopyranosyl ester	N
Com_2909_neg	MGMG 18:3	N	Com_770_pos	gamma-glutamylglutamate	P		Com_10_pos	Citraconic acid	P	Com_2020_neg	GroPIns	N
Com_2913_neg	LPC 18:3	N	Com_806_pos	N1-methyladenosine	P		Com_31_pos	5-Hydroxymethyl-2-furancarboxylic acid	P	Com_1999_neg	9,10,13-TriHOME	N
Com_1491_neg	Lauryl sulfate	N	Com_141_pos	D-Mannosamine	P		Com_2161_pos	P-Toluenesulfonamide	P	Com_1939_neg	(-)-Jasmonoyl-L-isoleucine	N
Com_1838_neg	FA 18:4+2O	N	Com_313_pos	L-Histidine trimethylbetaine	P		Com_3421_pos	Lauroyl diethanolamide	P	Com_1853_neg	9,10-Epoxy-13-hydroxy-11-octadecenoate	N
Com_709_neg	GLYCERIC ACID	N	Com_372_pos	Methyl dihydrojasmonate	P		Com_2280_pos	Dodecylamine	P	Com_1787_neg	1-beta-D-Glucopyranosyloxy-3-methoxy-5-hydroxybenzene	N
Com_2910_neg	FAHFA 36:3	N	Com_155_pos	Propylparaben	P		Com_3066_pos	Isoleucyl-Glutamine	P	Com_1792_neg	Koninginin G	N
Com_921_neg	2'-Acetonaphthone	N	Com_187_pos	1-Methylhistidine	P		Com_7060_pos	PC(18:3(9Z,12Z,15Z)/TXB2)	P	Com_1620_neg	(3R)-3-(beta-D-glucopyranosyloxy)-4-hydroxybutanoic acid	N
Com_2118_neg	Bexarotene	N	Com_925_pos	Oleamide	P		Com_2247_pos	3,4-Dephostatin, Ethyl-	P	Com_1148_neg	1-Methyl-3-(1-methylethyl)-1,2-cyclopentanedicarboxylic acid	N
Com_742_neg	3-Ethylphenol	N	Com_795_pos	Linoleic acid amide	P		Com_4967_pos	(9Z,12Z)-6-Hydroxyoctadeca-9,12-dienoylcarnitine	P	Com_855_neg	1,8-Cineole	N
Com_1877_neg	Octadecanedioic acid	N	Com_488_pos	Prolylhydroxyproline	P		Com_2878_pos	Valylglutamine	P	Com_2904_neg	Tricalysioside N	N
Com_1350_neg	beta-Hydroxymyristic acid	N	Com_145_pos	Acetylsalicylic acid	P		Com_1964_pos	Amino leucine	P	Com_2793_neg	Tricalysioside J	N
Com_1833_neg	Mestranol	N	Com_88_pos	Indole-3-carboxaldehyde	P		Com_6813_pos	PC(16:0/20:4(7E,9E,11Z,13E)-3OH(5S,6R,15S))	P	Com_2791_neg	Kermadecin G	N
Com_1135_neg	Volemitol	N	Com_138_pos	5-Hydroxytryptophol	P		Com_7150_pos	PC(22:6(5Z,8E,10Z,13Z,15E,19Z)-2OH(7S, 17S)/DiMe(9,3))	P	Com_2783_neg	Foliasalacioside H	N
Com_785_neg	DEOXYRIBOSE	N	Com_22_pos	L-Homoserine	P		Com_6876_pos	PC(18:4(6Z,9Z,12Z,15Z)/20:4(8Z,11Z,14Z,17Z)-2OH(5S,6R))	P	Com_2747_neg	Simplexin I	N
Com_730_neg	TRANS-CYCLOHEXANE-1,2-DIOL	N	Com_246_pos	3,4-Dihydroxyhydrocinnamic acid	P		Com_1868_pos	Morpholine-4-carboxamide	P	Com_2605_neg	Menatetrenone Epoxide	N
Com_1709_neg	Tetradecylsulfate	N	Com_665_pos	gamma-Linolenic acid	P		Com_5617_pos	SM(d18:2(4E,14Z)/16:0)	P	Com_2592_neg	16:0 LYSO-PE	N
Com_2924_neg	UDP-glucose	N	Com_20_pos	Betaine	P		Com_6840_pos	SM(d20:1/PGJ2)	P	Com_2567_neg	Kaempferol-3-Glucoside	N
Com_2960_neg	Tiliroside	N	Com_30_pos	Nicotinamide	P		Com_1776_pos	Valeric acid	P	Com_2293_neg	Rosiridoside C	N
Com_2969_neg	Cinnafragrin D	N	Com_1110_pos	oleoyl ethanolamide	P		Com_6449_pos	PC(18:1(12Z)-2OH(9,10)/18:3(9Z,12Z,15Z))	P	Com_2167_neg	1-O-Feruloyl-beta-D-glucopyranose	N
Com_2968_neg	Neobonaspectin B	N	Com_91_pos	Spermidine	P		Com_6843_pos	PC(16:1(9Z)/PGF1alpha)	P	Com_2152_neg	Guayulin B	N
Com_2931_neg	1-palmitoyl-sn--glycero-3-phospho-D-myo-inositol	N	Com_680_pos	Linoleic acid	P		Com_2037_pos	2,5-Dimethyl-4-ethoxy-3(2H)-furanone	P	Com_2142_neg	Platyphylline N-oxide	N
Com_2852_neg	fatsicarpain B	N	Com_1078_pos	Palmitoylethanolamide	P		Com_6903_pos	PC(20:3(8Z,11Z,14Z)-2OH(5,6)/16:1(9Z))	P	Com_2116_neg	Kankanoside E	N
Com_2802_neg	Tricalysioside M	N	Com_727_pos	Adenosine	P		Com_2060_pos	3-Phenyl-4-pentenal	P	Com_2094_neg	Gallicynoic acid F	N
Com_2788_neg	longirostrerone B	N	Com_211_pos	L-Arginine	P		Com_5396_pos	LysoPC(18:2(9Z,12Z)/0:0)	P	Com_2057_neg	Dimethisterone	N
Com_2670_neg	LysoPE(18:2w6/0:0)	N	Com_106_pos	L-Glutamic acid	P		Com_2887_pos	Aspartylhydroxyproline	P	Com_1985_neg	Corchorifatty acid F	N
Com_2514_neg	PA(18:3(9Z,12Z,15Z)/0:0)	N	Com_15_pos	L-Proline	P		Com_7031_pos	PC(18:3(6Z,9Z,12Z)/22:6(4Z,7Z,10Z,13Z,16Z,19Z))	P	Com_1967_neg	12alpha-Methylpregna-4,9(11)-diene-3,20-dione	N
Com_2499_neg	mannosylglucosylglyceric acid	N	Com_82_pos	L-Dihydroorotic acid	P		Com_6798_pos	PC(PGJ2/17:0)	P	Com_1936_neg	8(S)-HETrE	N
Com_2448_neg	5alpha,8alpha-Epidioxycholest-6-en-3beta-ol	N	Com_127_pos	L-Histidine	P		Com_2498_pos	Isoamyl 2-furonpropionate	P	Com_1916_neg	3,5,7,2'-Tetrahydroxy-5'-methoxyflavanone	N
Com_2442_neg	6-Acetoxy-7-hydroxymyrcene-7-O-beta-D-glucopyranoside-2'-O-acetate	N	Com_51_pos	L-Asparagine	P		Com_2049_pos	Creatine ethyl ester	P	Com_1889_neg	4-(beta-D-glucosyloxy)-3-hydroxy-benzoic acid	N
Com_2420_neg	1-Palmitoyl Lysophosphatidic Acid	N	Com_46_pos	N-Acetylputrescine	P		Com_4421_pos	N-Palmitoyl Aspartic acid	P	Com_1822_neg	Soraphen O	N
Com_2411_neg	1-(9Z-hexadecenoyl)-glycero-3-phosphate	N	Com_314_pos	Syringic acid	P		Com_2740_pos	gamma-Glutamyl-2-aminobutyric acid	P	Com_1750_neg	3-O-(alpha-L-rhamnopyranosyl)-D-ribitol	N
Com_2403_neg	Pisumionoside	N	Com_136_pos	Serotonin	P		Com_6184_pos	PC(20:3(8Z,11Z,14Z)-2OH(5,6)/14:0)	P	Com_1730_neg	(plusmn)12(13)-EpOME	N
Com_2393_neg	Benzyl beta-primeveroside	N	Com_241_pos	L-Tyrosine	P		Com_2659_pos	Methyl 3-carbazolecarboxylate	P	Com_1665_neg	10,16-Dihydroxy-hexadecanoate	N
Com_2202_neg	Syringic acid beta-glucopyranosyl ester	N	Com_99_pos	L-Lysine	P		Com_7035_pos	PC(PGE1/16:1(9Z))	P	Com_1589_neg	Fissoldhimine	N
Com_2020_neg	GroPIns	N	Com_95_pos	L-Glutamine	P		Com_2767_pos	2-Propenoic acid, 2-(((2-methoxyphenyl)acetyl)amino)-	P	Com_1502_neg	2-O-(alpha-D-Mannosyl)-D-glycerate	N
Com_1999_neg	9,10,13-TriHOME	N	Com_114_pos	Isovanillic acid	P		Com_1775_pos	4-Hydroxycrotonic acid	P	Com_1469_neg	Dimethylthiambutene	N
Com_1939_neg	(-)-Jasmonoyl-L-isoleucine	N	Com_16_pos	Indole	P		Com_5401_pos	LysoPC(18:1(9Z)/0:0)	P	Com_1403_neg	3-beta-D-Galactosyl-sn-glycerol	N
Com_1853_neg	9,10-Epoxy-13-hydroxy-11-octadecenoate	N	Com_28_pos	1-Phenylethane-1,2-diol	P		Com_2087_pos	(S1)-Methoxy-3-heptanethiol	P	Com_1392_neg	Hugonianene B	N
Com_1787_neg	1-beta-D-Glucopyranosyloxy-3-methoxy-5-hydroxybenzene	N	Com_757_pos	Cordycepin	P		Com_2102_pos	Trimethylpropylpyrazine	P	Com_1370_neg	Valinopine	N
Com_1792_neg	Koninginin G	N	Com_1506_pos	Bufotalin	P		Com_2504_pos	Citral propylene glycol acetal	P	Com_1375_neg	Rigidiusculamide B	N
Com_1620_neg	(3R)-3-(beta-D-glucopyranosyloxy)-4-hydroxybutanoic acid	N	Com_478_pos	D-Mannoheptulose	P		Com_4470_pos	Antofloxacin	P	Com_1337_neg	Phaeofuran B	N
Com_1148_neg	1-Methyl-3-(1-methylethyl)-1,2-cyclopentanedicarboxylic acid	N	Com_1273_pos	Tabersonine	P		Com_5562_pos	PC(2:0/TXB2)	P	Com_1311_neg	2-carboxymethyl-3-hexylmaleic acid anhydride	N
Com_1087_neg	11-Hydroxyundecanoic acid	N	Com_1443_pos	Blinin	P		Com_5279_pos	LysoPC(15:0/0:0)	P	Com_1202_neg	Dehydrocarissone	N
Com_855_neg	1,8-Cineole	N	Com_1295_pos	beta,beta-Dimethylacrylalkannin	P		Com_5330_pos	LysoPC(16:1(9Z)/0:0)	P	Com_1100_neg	(3E)-3,7-Dimethyl-3-octene-1,2,6,7-tetrol	N
Com_2904_neg	Tricalysioside N	N	Com_284_pos	Kakuol	P		Com_1791_pos	2,5-Dimethyl-2,4-hexadiene	P	Com_1017_neg	3-HYDROXYSUBERIC ACID	N
Com_2793_neg	Tricalysioside J	N	Com_1664_pos	2-O-Acetyl-20-hydroxyecdysone	P		Com_3298_pos	N-(1-Deoxy-1-fructosyl)proline	P	Com_988_neg	11-Undecanolactone	N
Com_2791_neg	Kermadecin G	N	Com_1199_pos	Bullatine A	P		Com_4772_pos	MG(22:1(13Z)/0:0/0:0)	P	Com_954_neg	2-hydroxynonanoic acid	N
Com_2783_neg	Foliasalacioside H	N	Com_1001_pos	Dicaprylyl carbonate	P		Com_2057_pos	Oxoadipic acid	P	Com_909_neg	beta-fenchocamphorone	N
Com_2751_neg	Tricalysioside T	N	Com_1708_pos	Ginsenoside Rk3	P		Com_1777_pos	Tetrahydro-2-furanmethanol	P	Com_3079_neg	PE(18:2(6Z,9Z)/18:2(6Z,9Z))	N
Com_2747_neg	Simplexin I	N	Com_1378_pos	Fraxin	P		Com_2756_pos	Hypusine	P	Com_3078_neg	Aralia cerebroside	N
Com_2605_neg	Menatetrenone Epoxide	N	Com_1609_pos	Ponasterone A	P		Com_2221_pos	9-Ethylguanine	P	Com_2776_neg	Amoritin	N
Com_2592_neg	16:0 LYSO-PE	N	Com_1434_pos	Periplogenin	P		Com_2427_pos	isoleucyl-thiazolidine	P	Com_2630_neg	1-heptadecanoyl-glycero-3-phosphoethanolamine	N
Com_2587_neg	Eurystatin D	N	Com_1226_pos	Licarin A	P		Com_3169_pos	Doxofylline	P	Com_2509_neg	Zizybeoside I	N
Com_2567_neg	Kaempferol-3-Glucoside	N	Com_1456_pos	Talatisamine	P		Com_2139_pos	2-Hexylthiophene	P	Com_2488_neg	Cichorioside N	N
Com_2293_neg	Rosiridoside C	N	Com_1660_pos	Ganoderic acid C2	P		Com_3958_pos	(8S)-8-Amino-7-oxononanoylcarnitine	P	Com_2269_neg	Docosanedioate	N
Com_2167_neg	1-O-Feruloyl-beta-D-glucopyranose	N	Com_358_pos	7-Methoxy-4-methyl-coumarin-8-ol	P		Com_7092_pos	PC(5-iso PGF2VI/20:2(11Z,14Z))	P	Com_2190_neg	3,8-Dimethoxy-5,7-dihydroxy-3',4'-methylenedioxyflavone	N
Com_2152_neg	Guayulin B	N	Com_1275_pos	12-Epinapelline	P		Com_3048_pos	gamma-L-Glutamyl-L-pipecolic acid	P	Com_2087_neg	Eicosanedioic acid	N
Com_2142_neg	Platyphylline N-oxide	N	Com_1530_pos	Asperulosidic acid	P		Com_3418_pos	Thesinine	P	Com_2088_neg	1-O-Octadec-9-enyl glycerol	N
Com_2116_neg	Kankanoside E	N	Com_1601_pos	Podecdysone B	P		Com_4128_pos	N-(1-Deoxy-1-fructosyl)tyrosine	P	Com_1983_neg	Paeonoside	N
Com_2094_neg	Gallicynoic acid F	N	Com_1691_pos	Daucosterol	P		Com_7045_pos	PC(20:5(7Z,9Z,11E,13E,17Z)-3OH(5,6,15)/18:1(9Z))	P	Com_1964_neg	2,3-Dinor-8-iso prostaglandin F2alpha	N
Com_2057_neg	Dimethisterone	N	Com_670_pos	3-(3,4,5-Trimethoxyphenyl)propanoic acid	P		Com_2741_pos	gamma-Aminobutyric acid glutamate	P	Com_1956_neg	6-O-(trans-4-coumaroyl)-alpha-D-glucopyranose	N
Com_2069_neg	1-Caffeoyl-beta-D-glucose	N	Com_1290_pos	Calycanthine	P		Com_3378_pos	Hexaethylene glycol	P	Com_1836_neg	9(S)-HpOTrE	N
Com_1985_neg	Corchorifatty acid F	N	Com_1033_pos	Pristanic acid	P		Com_2156_pos	p-Menth-3-ene-3-thiol	P	Com_1830_neg	Abealpha1-3Manalpha	N
Com_1967_neg	12alpha-Methylpregna-4,9(11)-diene-3,20-dione	N	Com_1115_pos	11beta-Hydroxyandrosterone	P		Com_3329_pos	N-(1-Deoxy-1-fructosyl)valine	P	Com_1771_neg	p-hydroxybenzoyl glucose	N
Com_1936_neg	8(S)-HETrE	N	Com_1102_pos	11-Beta-hydroxyandrostenedione	P		Com_4794_pos	CPA(18:2(9Z,12Z)/0:0)	P	Com_1714_neg	Sterculic acid	N
Com_1916_neg	3,5,7,2'-Tetrahydroxy-5'-methoxyflavanone	N	Com_1170_pos	Kyotorphin	P		Com_3146_pos	D-1-[(3-Carboxypropyl)amino]-1-deoxyfructose	P	Com_1545_neg	Alismorientol A	N
Com_1889_neg	4-(beta-D-glucosyloxy)-3-hydroxy-benzoic acid	N	Com_1507_pos	alpha-Tocotrienol	P		Com_2293_pos	2,3-Dihydro-5-(5-methyl-2-furanyl)-1H-pyrrolizine	P	Com_1428_neg	N-Lauroylglycine	N
Com_1822_neg	Soraphen O	N	Com_1439_pos	Fucosterol	P		Com_1882_pos	Thioproline	P	Com_1394_neg	N-Pyruvoyl-5-methoxy-3-hydroxyanthranilate	N
Com_1750_neg	3-O-(alpha-L-rhamnopyranosyl)-D-ribitol	N	Com_1735_pos	Lecithin	P		Com_1844_pos	Nitrosylsulfuric acid	P	Com_1157_neg	cis-(Homo)3-aconitate	N
Com_1730_neg	(plusmn)12(13)-EpOME	N	Com_111_pos	6-(Methylthio)purine	P		Com_2039_pos	colistin	P	Com_1133_neg	Danielone	N
Com_1665_neg	10,16-Dihydroxy-hexadecanoate	N	Com_419_pos	Xanthone	P		Com_1973_pos	(4S)-4-hydroxy-L-isoleucine	P	Com_1129_neg	5-Carboxyvanillic acid	N
Com_1589_neg	Fissoldhimine	N	Com_14_pos	2-Methyl-4-pentenoic Acid	P		Com_4249_pos	(Z)-5,8,11-trihydroxyoctadec-9-enoic acid	P	Com_1111_neg	Methylglucopyranosiduronic acid	N
Com_1502_neg	2-O-(alpha-D-Mannosyl)-D-glycerate	N	Com_1730_pos	Prosapogenin A	P		Com_2162_pos	terrein	P	Com_1124_neg	Clavatoic acid	N
Com_1469_neg	Dimethylthiambutene	N	Com_1047_pos	Methyl linoleate	P		Com_4001_pos	(2E,4E,12Z)-N-(2-methylpropyl)octadeca-2,4,12-trienamide	P	Com_1048_neg	1,6,8-trihydroxy-1H,3H-cyclohepta[c]furan-5-one	N
Com_1403_neg	3-beta-D-Galactosyl-sn-glycerol	N	Com_410_pos	gamma-Glutamylserine	P		Com_2557_pos	(2R)-2-[(2R,5S)-5-[(2S)-2-hydroxybutyl]oxolan-2-yl]propanoic acid	P	Com_1036_neg	2,2,6,7-Tetramethylbicyclo[4.3.0]nona-1(9),4-dien-8-ol	N
Com_1392_neg	Hugonianene B	N	Com_1689_pos	Procyanidin A2	P		Com_2226_pos	9-Fluorenone	P	Com_965_neg	L-Cladinose	N
Com_1370_neg	Valinopine	N	Com_1174_pos	5-Pentadecylresorcinol	P		Com_2229_pos	Phenazine	P	Com_919_neg	Gallate	N
Com_1375_neg	Rigidiusculamide B	N	Com_527_pos	Salicylanilide	P		Com_4121_pos	Feruloyl O-methyldehydrodopamine	P	Com_928_neg	3-exo-hydroxy-1,8-cineole	N
Com_1337_neg	Phaeofuran B	N	Com_1567_pos	D-alpha-Tocopherylquinone	P		Com_3267_pos	N-Fructosyl isoleucine	P	Com_882_neg	4-Isopentylphenol	N
Com_1311_neg	2-carboxymethyl-3-hexylmaleic acid anhydride	N	Com_318_pos	L-Canavanine	P		Com_4872_pos	Leupeptin	P	Com_828_neg	(2-Ethoxyethoxy)acetic acid	N
Com_1202_neg	Dehydrocarissone	N	Com_1672_pos	Kukoamine B	P		Com_3699_pos	N-ACETYLNEURAMINATE	P	Com_820_neg	2-Hydroxyheptanoic acid	N
Com_1100_neg	(3E)-3,7-Dimethyl-3-octene-1,2,6,7-tetrol	N	Com_200_pos	Glycylproline	P		Com_2261_pos	Phosphorylcholine	P	Com_718_neg	3-FUROIC ACID	N
Com_1017_neg	3-HYDROXYSUBERIC ACID	N	Com_1232_pos	cis-4,7,10,13,16,19-Docosahexaenoic acid	P		Com_1826_pos	Cysteine	P	Com_838_neg	2-Deoxyribonic acid	N
Com_988_neg	11-Undecanolactone	N	Com_170_pos	3-methylglutaconate	P		Com_5476_pos	Biliverdin	P	Com_861_neg	Nonane-4,6-dione	N
Com_954_neg	2-hydroxynonanoic acid	N	Com_193_pos	Glycylleucine	P		Com_1956_pos	3-Ureidoisobutyric acid	P	Com_885_neg	Tricaine	N
Com_909_neg	beta-fenchocamphorone	N	Com_1077_pos	Brassidic acid	P		Com_3043_pos	Myristamine Oxide	P	Com_927_neg	9-Decenoic acid	N
Com_3079_neg	PE(18:2(6Z,9Z)/18:2(6Z,9Z))	N	Com_541_pos	Cyclic N-Acetyl-D-mannosamine	P		Com_2390_pos	Azacyclotridecan-2-one	P	Com_989_neg	2'-hydroxypyridoxol	N
Com_3078_neg	Aralia cerebroside	N	Com_496_pos	Ergothioneine	P		Com_3407_pos	N-[3-(Dimethylamino)propyl]dodecanamide	P	Com_1085_neg	7-Hydroxy-10-deoxyeucommiol	N
Com_2776_neg	Amoritin	N	Com_198_pos	L-lyxose	P		Com_2298_pos	3-(Octyloxy)propan-1-amine	P	Com_1118_neg	(+)-4,5-Didehydrojasmonic acid	N
Com_2630_neg	1-heptadecanoyl-glycero-3-phosphoethanolamine	N	Com_353_pos	Panthenol	P		Com_1854_pos	4-Piperidinecarboxamide	P	Com_1476_neg	Nigerloxin	N
Com_2509_neg	Zizybeoside I	N	Com_11_pos	Aminocaproic acid	P		Com_2730_pos	4-Formylaminoantipyrine	P	Com_1530_neg	16-Hydroxyhexadecensaure	N
Com_2488_neg	Cichorioside N	N	Com_10_pos	Citraconic acid	P		Com_1938_pos	Ectoine	P	Com_1732_neg	13(S)-HODE	N
Com_2269_neg	Docosanedioate	N	Com_31_pos	5-Hydroxymethyl-2-furancarboxylic acid	P		Com_3819_pos	Palmitoleoyl Ethanolamide	P	Com_1837_neg	(9Z,12Z,15Z)-(7S,8S)-Dihydroxyoctadeca-9,12,15-trienoic acid	N
Com_2190_neg	3,8-Dimethoxy-5,7-dihydroxy-3',4'-methylenedioxyflavone	N	Com_2161_pos	P-Toluenesulfonamide	P		Com_4998_pos	Cycloart-23-ene-3_, 25 diol	P	Com_1886_neg	Indicine N-oxide	N
Com_2148_neg	Kopsinoline	N	Com_3421_pos	Lauroyl diethanolamide	P		Com_3425_pos	C17-Sphinganine	P	Com_2267_neg	19-Furan-2-yl-nonadeca-5,7-diynoic acid methyl ester	N
Com_2087_neg	Eicosanedioic acid	N	Com_2280_pos	Dodecylamine	P		Com_2304_pos	NEPSILON,NEPSILON,NEPSILON-TRIMETHYLLYSINE	P	Com_2576_neg	N-Acetyl-leu-leu-tyr-amide	N
Com_2088_neg	1-O-Octadec-9-enyl glycerol	N	Com_5920_pos	PC(16:0/18:1(9Z))	P		Com_5389_pos	Microsporin B	P	Com_2671_neg	LysoPE(0:0/18:2(9Z,12Z))	N
Com_1983_neg	Paeonoside	N	Com_3066_pos	Isoleucyl-Glutamine	P		Com_4355_pos	3,6,9,12-Tetraoxatetracosan-1-ol	P	Com_2805_neg	Scytonine	N
Com_1964_neg	2,3-Dinor-8-iso prostaglandin F2alpha	N	Com_6621_pos	PC(18:1(9Z)/20:4(6E,8Z,11Z,14Z)+=O(5))	P		Com_5315_pos	Telmisartan	P	Com_2935_neg	3-demethylubiquinol-6	N
Com_1956_neg	6-O-(trans-4-coumaroyl)-alpha-D-glucopyranose	N	Com_5981_pos	SM(d16:1/PGF2alpha)	P		Com_4865_pos	9-OH-Risperidone	P	Com_2811_neg	Antibiotic BU 2867TA	N
Com_1836_neg	9(S)-HpOTrE	N	Com_6296_pos	PC(20:4(5Z,8Z,11Z,14Z)-OH(16R)/16:0)	P		Com_4649_pos	Methylprednisolone	P	Com_2347_neg	Sedumoside I	N
Com_1830_neg	Abealpha1-3Manalpha	N	Com_2012_pos	6H,8H-3,4-Dihydropyrimido(4,5-c)(1,2)oxazin-7-one	P		Com_1895_pos	L-beta-homothreonine	P	Com_2198_neg	16,17,18,20-Tetrahydroxy-10,11,14,15-tetrahydronerylgeraniol	N
Com_1771_neg	p-hydroxybenzoyl glucose	N	Com_6711_pos	PC(20:4(5Z,8Z,11Z,14Z)-OH(19S)/18:1(11Z))	P		Com_5346_pos	2-Oleoyl-sn-glycero-3-phosphocholine	P	Com_2166_neg	GlcAbeta1-6Galbeta	N
Com_1714_neg	Sterculic acid	N	Com_3527_pos	Tyrosyl-Aspartate	P		Com_5339_pos	2-linoleoyllysophosphatidylcholine	P	Com_1696_neg	Tuliposide B	N
Com_1545_neg	Alismorientol A	N	Com_6958_pos	PC(20:3(8Z,11Z,14Z)-O(5,6)/20:4(8Z,11Z,14Z,17Z))	P		Com_5055_pos	LysoPE(0:0/16:0)	P	Com_1442_neg	Tetradecanedioic acid	N
Com_1428_neg	N-Lauroylglycine	N	Com_7060_pos	PC(18:3(9Z,12Z,15Z)/TXB2)	P		Com_4430_pos	Leu Leu Gln	P	Com_1260_neg	N-Succinyl-L-glutamate 5-semialdehyde	N
Com_1394_neg	N-Pyruvoyl-5-methoxy-3-hydroxyanthranilate	N	Com_5812_pos	SM(d18:1/18:1(12Z)-O(9S,10R))	P		Com_4261_pos	Anandamide (20:l, n-9)	P	Com_948_neg	2-Methyl-3-oxoadipate	N
Com_1157_neg	cis-(Homo)3-aconitate	N	Com_6194_pos	PC(18:4(6Z,9Z,12Z,15Z)/18:3(10,12,15)-OH(9))	P		Com_4045_pos	Subamolide C	P	Com_2683_neg	PE(18:1(9Z)/0:0)	N
Com_1133_neg	Danielone	N	Com_4100_pos	12-Keto-tetrahydro-leukotriene B4	P		Com_3885_pos	Tetradecyl iodide	P	Com_2928_neg	Ganoderic acid F	N
Com_1129_neg	5-Carboxyvanillic acid	N	Com_1974_pos	Dihydroxyfumaric acid	P		Com_3855_pos	alpha-Linolenoyl Ethanolamide	P	Com_2470_neg	1,4-Bis(2-ethylhexyl) sulfosuccinate	N
Com_1111_neg	Methylglucopyranosiduronic acid	N	Com_6175_pos	PC(18:1(9Z)/18:1(9Z))	P		Com_3620_pos	Nicotianamine	P	Com_2384_neg	Lauroyl peroxide	N
Com_1124_neg	Clavatoic acid	N	Com_6210_pos	PC(18:3(10,12,15)-OH(9)/16:0)	P		Com_3517_pos	9(S)-HOTrE	P	Com_1676_neg	Indole-3-acetyl-L-aspartic acid	N
Com_1048_neg	1,6,8-trihydroxy-1H,3H-cyclohepta[c]furan-5-one	N	Com_6356_pos	SM(d18:1/PGE2)	P		Com_3483_pos	9,10-EOT	P	Com_1595_neg	N-(E-4-coumaroyl)-aspartate	N
Com_1036_neg	2,2,6,7-Tetramethylbicyclo[4.3.0]nona-1(9),4-dien-8-ol	N	Com_2247_pos	3,4-Dephostatin, Ethyl-	P		Com_3484_pos	12-OPDA	P	Com_1216_neg	(-)-Kobusone	N
Com_965_neg	L-Cladinose	N	Com_4967_pos	(9Z,12Z)-6-Hydroxyoctadeca-9,12-dienoylcarnitine	P		Com_3203_pos	Pectinolide B	P	Com_994_neg	cis-2-Carboxycyclohexyl-acetic acid	N
Com_919_neg	Gallate	N	Com_2878_pos	Valylglutamine	P		Com_2823_pos	Pirbuterol	P	Com_915_neg	(S)-6-Hydroxy-3-methyl-6-(1-methylethyl)-2-cyclohexen-1-one	N
Com_928_neg	3-exo-hydroxy-1,8-cineole	N	Com_4322_pos	6-Hydroxydodecanoylcarnitine	P		Com_2558_pos	L-Valyl-L-valine	P	Com_2808_neg	6-Methoxykaempferol 3-(6''-acetylglucoside)	N
Com_882_neg	4-Isopentylphenol	N	Com_1964_pos	Amino leucine	P		Com_2521_pos	3,7-Dimethyl-2,5-octadiene-1,7-diol	P	Com_2778_neg	Iriomoteolide 1a	N
Com_828_neg	(2-Ethoxyethoxy)acetic acid	N	Com_6525_pos	PC(18:3(6Z,9Z,12Z)/20:4(5E,8Z,12Z,14Z)-OH(11R))	P		Com_2505_pos	3E,5E-tridecadienoic acid	P	Com_2748_neg	Sodwanone G	N
Com_820_neg	2-Hydroxyheptanoic acid	N	Com_5115_pos	CCR4 Antagonist	P		Com_2430_pos	H-Ala-Ile-OH	P	Com_2503_neg	Polygalatenoside A	N
Com_718_neg	3-FUROIC ACID	N	Com_6813_pos	PC(16:0/20:4(7E,9E,11Z,13E)-3OH(5S,6R,15S))	P		Com_2402_pos	(-)-Hydroxydihydrobovolide	P	Com_2259_neg	beta-Yohimbine N-oxide	N
Com_838_neg	2-Deoxyribonic acid	N	Com_4937_pos	Kanzonol I	P		Com_2193_pos	Ionene	P	Com_2075_neg	Bidenoside D	N
Com_861_neg	Nonane-4,6-dione	N	Com_6226_pos	PC(18:1(12Z)-O(9S,10R)/18:3(9Z,12Z,15Z))	P		Com_2084_pos	Lamoxirene	P	Com_1930_neg	Monamidocin	N
Com_885_neg	Tricaine	N	Com_7150_pos	PC(22:6(5Z,8E,10Z,13Z,15E,19Z)-2OH(7S, 17S)/DiMe(9,3))	P		Com_2008_pos	2,6,6-Trimethyl-2-cyclohexene-1,4-dione	P	Com_1910_neg	9,10-Dihydroxystearic acid	N
Com_927_neg	9-Decenoic acid	N	Com_6876_pos	PC(18:4(6Z,9Z,12Z,15Z)/20:4(8Z,11Z,14Z,17Z)-2OH(5S,6R))	P		Com_1982_pos	4-Isopropyl-2,4,6-cycloheptatrien-1-one	P	Com_1823_neg	Isolinderanolide B	N
Com_989_neg	2'-hydroxypyridoxol	N	Com_1868_pos	Morpholine-4-carboxamide	P		Com_1994_pos	Guanine	P	Com_1809_neg	2-(4-Hydroxyphenyl)-1-nitroethane	N
Com_1076_neg	Decarestrictin J	N	Com_5954_pos	PC(15:0/20:3(5Z,8Z,11Z))	P		Com_1907_pos	Adenine	P	Com_1664_neg	Estriol	N
Com_1085_neg	7-Hydroxy-10-deoxyeucommiol	N	Com_5617_pos	SM(d18:2(4E,14Z)/16:0)	P		Com_1788_pos	Ethylbenzene	P	Com_1661_neg	2-Methoxyhexadecanoic acid	N
Com_1118_neg	(+)-4,5-Didehydrojasmonic acid	N	Com_5964_pos	PC(16:0/18:3(10,12,15)-OH(9))	P		Com_6179_pos	Isorhamnetin 3-galactosyl-(1->4)-rhamnosyl-(1->6)-galactoside	P	Com_1650_neg	Salicin	N
Com_1476_neg	Nigerloxin	N	Com_5985_pos	PC(18:1(9Z)-O(12,13)/16:0)	P		Com_4336_pos	Kuanoniamine D	P	Com_1598_neg	Hymenoside W	N
Com_1522_neg	Quinolactacin A	N	Com_6840_pos	SM(d20:1/PGJ2)	P		Com_4219_pos	4,4-Difluoropregn-5-ene-3,20-dione	P	Com_1528_neg	(1R,2R,4S,5S,6R,7S)4,5-epoxygermacra-9Z-en-1,2,6-triol	N
Com_1530_neg	16-Hydroxyhexadecensaure	N	Com_7124_pos	PC(PGD1/DiMe(9,3))	P		Com_4192_pos	Broussonetine M1	P	Com_1443_neg	2-hydroxypentadecanoic acid	N
Com_1732_neg	13(S)-HODE	N	Com_1770_pos	Succinic anhydride	P		Com_3965_pos	5'-O-beta-D-Glucosylpyridoxine	P	Com_1360_neg	bis-(4-hydroxybenzyl)sulfide	N
Com_1837_neg	(9Z,12Z,15Z)-(7S,8S)-Dihydroxyoctadeca-9,12,15-trienoic acid	N	Com_1776_pos	Valeric acid	P		Com_3872_pos	Linoleamide MEA	P	Com_1288_neg	N-Glycolyl-D-glucosamine	N
Com_1886_neg	Indicine N-oxide	N	Com_5877_pos	PC(14:1(9Z)/20:2(11Z,14Z))	P		Com_3694_pos	Methyl (10E,12Z,15Z)-9-hydroxyoctadeca-10,12,15-trienoate	P	Com_1254_neg	bis-(4-hydroxybenzyl)ether	N
Com_2267_neg	19-Furan-2-yl-nonadeca-5,7-diynoic acid methyl ester	N	Com_6449_pos	PC(18:1(12Z)-2OH(9,10)/18:3(9Z,12Z,15Z))	P		Com_3538_pos	9(S)-HODE	P	Com_1217_neg	Polydactin A	N
Com_2576_neg	N-Acetyl-leu-leu-tyr-amide	N	Com_6843_pos	PC(16:1(9Z)/PGF1alpha)	P		Com_3516_pos	13-OxoODE	P	Com_1101_neg	(3R)-3,10-dihydroxydecanoic acid	N
Com_2671_neg	LysoPE(0:0/18:2(9Z,12Z))	N	Com_6242_pos	PC(PGJ2/15:0)	P		Com_3502_pos	1,7-bis(4-hydroxyphenyl)hepta-4E-6E-dien-3-one	P	Com_1041_neg	2-Amino-2-deoxy-D-gluconate	N
Com_2698_neg	Ardisiaquinone E	N	Com_2037_pos	2,5-Dimethyl-4-ethoxy-3(2H)-furanone	P		Com_3430_pos	Dianthoside	P	Com_1028_neg	3,4-Dehydro-6-hydroxymellein	N
Com_2805_neg	Scytonine	N	Com_6135_pos	PC(20:3(8Z,11Z,14Z)/16:0)	P		Com_3326_pos	Gorlic acid	P	Com_925_neg	(E)-4-Oxo-2-nonenoic acid	N
Com_2935_neg	3-demethylubiquinol-6	N	Com_6363_pos	PC(15:0/20:4(8Z,11Z,14Z,17Z)-2OH(5S,6R))	P		Com_3292_pos	coniferonic acid	P	Com_755_neg	Parachlorophenol	N
Com_2811_neg	Antibiotic BU 2867TA	N	Com_5521_pos	DG(18:1n9/0:0/18:4n3)	P		Com_3242_pos	Octadeca-8,10,12-triynoic acid	P	Com_1437_neg	Tensyuic acid B	N
Com_2347_neg	Sedumoside I	N	Com_6927_pos	SM(d18:2(4E,14Z)/6 keto-PGF1alpha)	P		Com_3008_pos	3-Deoxyestrone	P	Com_1119_neg	3-Hydroxy-beta-ionone	N
Com_2198_neg	16,17,18,20-Tetrahydroxy-10,11,14,15-tetrahydronerylgeraniol	N	Com_6903_pos	PC(20:3(8Z,11Z,14Z)-2OH(5,6)/16:1(9Z))	P		Com_2995_pos	Sporovexin B	P	Com_1090_neg	Oxaloglutarate	N
Com_2166_neg	GlcAbeta1-6Galbeta	N	Com_2060_pos	3-Phenyl-4-pentenal	P		Com_2920_pos	Mycorradicin	P	Com_935_neg	4,7-dioxooctanoic acid	N
Com_1949_neg	Dihydromonacolin L acid	N	Com_5396_pos	LysoPC(18:2(9Z,12Z)/0:0)	P		Com_2507_pos	Methyldopa anhydrous	P	Com_860_neg	3-Methyl-cis,cis-hexadienedioate	N
Com_1696_neg	Tuliposide B	N	Com_2887_pos	Aspartylhydroxyproline	P		Com_2501_pos	alpha-Cyclogeraniol acetate	P	Com_760_neg	3-Oxohexanoic acid	N
Com_1442_neg	Tetradecanedioic acid	N	Com_6510_pos	PC(18:3(6Z,9Z,12Z)/18:1(12Z)-O(9S,10R))	P		Com_2407_pos	N-Hexanoyl-L-homoserine lactone	P	Com_720_neg	Acetylenedicarboxylate	N
Com_1260_neg	N-Succinyl-L-glutamate 5-semialdehyde	N	Com_7031_pos	PC(18:3(6Z,9Z,12Z)/22:6(4Z,7Z,10Z,13Z,16Z,19Z))	P		Com_2368_pos	Geranylacetone	P	Com_2938_neg	Acanthoside B	N
Com_948_neg	2-Methyl-3-oxoadipate	N	Com_6441_pos	SM(d18:0/22:6(4Z,7Z,11E,13Z,15E,19Z)-2OH(10S,17))	P		Com_2258_pos	Chrysanthemyl acetate	P	Com_2187_neg	13-Hydroxydocosanoic acid	N
Com_2683_neg	PE(18:1(9Z)/0:0)	N	Com_6798_pos	PC(PGJ2/17:0)	P		Com_2236_pos	Limonenecarboxylic acid	P	Com_1856_neg	12,13-Epoxy-9-hydroxy-10-octadecenoate	N
Com_2722_neg	Zygosporin G	N	Com_6077_pos	SM(d18:2(4E,14Z)/20:4(6E,8Z,11Z,13E)-2OH(5S,15S))	P		Com_2217_pos	[R-(E)]-4-(4-Methyl-3-cyclohexen-1-yl)-3-penten-2-one	P	Com_1514_neg	Emodin	N
Com_2734_neg	Epoxycytochalasin H	N	Com_2498_pos	Isoamyl 2-furonpropionate	P		Com_2211_pos	(3E,5Z,7Z,9E)-Trideca-3,5,7,9-tetraene	P	Com_1374_neg	Methyl 3,4-dihydronidorellaurinate	N
Com_2928_neg	Ganoderic acid F	N	Com_6037_pos	PC(14:1(9Z)/22:4(7Z,10Z,13Z,16Z))	P		Com_2208_pos	11,12,13-Trinor-6,9-eremophiladien-8-one	P	Com_983_neg	2,4,6-Trimethoxyphenol	N
Com_2470_neg	1,4-Bis(2-ethylhexyl) sulfosuccinate	N	Com_2049_pos	Creatine ethyl ester	P		Com_1821_pos	Phenylacetaldehyde	P	Com_1820_neg	Ostopanic acid	N
Com_2384_neg	Lauroyl peroxide	N	Com_4385_pos	(5Z,8Z)-Tetradecadienoylcarnitine	P		Com_1792_pos	Cytosine	P	Com_1000_neg	(Z)-But-1-ene-1,2,4-tricarboxylate	N
Com_1676_neg	Indole-3-acetyl-L-aspartic acid	N	Com_4421_pos	N-Palmitoyl Aspartic acid	P		Com_5305_pos	1-heptadecanoyl-sn-glycero-3-phosphocholine	P	Com_2609_neg	Sarcophyton polyhydroxysterol	N
Com_1595_neg	N-(E-4-coumaroyl)-aspartate	N	Com_2740_pos	gamma-Glutamyl-2-aminobutyric acid	P		Com_5230_pos	Vinylamycin	P	Com_2586_neg	Salaquinone A	N
Com_1216_neg	(-)-Kobusone	N	Com_5800_pos	PC(15:0/18:3(9Z,12Z,15Z))	P		Com_4788_pos	Comazaphilone C	P	Com_2516_neg	Integrifoside C	N
Com_994_neg	cis-2-Carboxycyclohexyl-acetic acid	N	Com_6184_pos	PC(20:3(8Z,11Z,14Z)-2OH(5,6)/14:0)	P		Com_4280_pos	MG(18:2(9Z,12Z)/0:0/0:0)[rac]	P	Com_2275_neg	D-alpha-D-Hep-(1->6)-beta-D-Glc	N
Com_915_neg	(S)-6-Hydroxy-3-methyl-6-(1-methylethyl)-2-cyclohexen-1-one	N	Com_6105_pos	Dilinoleoylphosphatidylcholine	P		Com_3945_pos	icosasphinganine	P	Com_2185_neg	2-Monoolein	N
Com_2808_neg	6-Methoxykaempferol 3-(6''-acetylglucoside)	N	Com_6498_pos	PC(15:0/PGD2)	P		Com_3018_pos	N-Methyldioctylamine	P	Com_2188_neg	2-Hydroxydocosanoic acid	N
Com_2778_neg	Iriomoteolide 1a	N	Com_5989_pos	SM(d19:1/18:1(12Z)-2OH(9,10))	P		Com_2949_pos	N-Feruloylglycine	P	Com_2059_neg	(2E)-21-hydroxyhenicos-2-enoic acid	N
Com_2748_neg	Sodwanone G	N	Com_2659_pos	Methyl 3-carbazolecarboxylate	P		Com_2687_pos	n-Pentadecylamine	P	Com_1861_neg	(2E)-19-hydroxynonadec-2-enoic acid	N
Com_2693_neg	Segetalin B	N	Com_7035_pos	PC(PGE1/16:1(9Z))	P		Com_2663_pos	Adalinine	P	Com_1759_neg	Plakortic acid	N
Com_2503_neg	Polygalatenoside A	N	Com_5832_pos	PC(15:0/18:2(9Z,12Z))	P		Com_2640_pos	Maokonine	P	Com_1599_neg	Hexane-1,5-diol 1-O-beta-D-glucopyranoside	N
Com_2371_neg	(9S,10S)-10-Hydroxy-9-(phosphonooxy)octadecanoate	N	Com_2767_pos	2-Propenoic acid, 2-(((2-methoxyphenyl)acetyl)amino)-	P		Com_2639_pos	Carboxysalsolinol	P	Com_1585_neg	alpha-CEHC	N
Com_2259_neg	beta-Yohimbine N-oxide	N	Com_1775_pos	4-Hydroxycrotonic acid	P		Com_2382_pos	LOLIOLIDE	P	Com_1568_neg	(3R)-3,15-dihydroxypentadecanoic acid	N
Com_2075_neg	Bidenoside D	N	Com_5401_pos	LysoPC(18:1(9Z)/0:0)	P		Com_2235_pos	3-tert-Butyl-5-methylcatechol	P	Com_1243_neg	13-Hydroxy-2-tridecenoic acid	N
Com_1930_neg	Monamidocin	N	Com_5454_pos	1-(9Z-Eicosenoyl)-sn-glycero-3-phosphocholine	P		Com_2028_pos	(2E)-2,6-Dimethyl-2,5-heptadienoic acid	P	Com_1142_neg	trans-Delta2-11-methyl-Dodecenoic Acid	N
Com_1910_neg	9,10-Dihydroxystearic acid	N	Com_2087_pos	(S1)-Methoxy-3-heptanethiol	P		Com_1990_pos	4-Isopropyl-2-methylphenol	P	Com_867_neg	2-n-Propyl-4-oxopentanoic acid	N
Com_1823_neg	Isolinderanolide B	N	Com_2102_pos	Trimethylpropylpyrazine	P		Com_1841_pos	2E,4Z-Octadienal	P	Com_875_neg	D-Cymarose	N
Com_1809_neg	2-(4-Hydroxyphenyl)-1-nitroethane	N	Com_6085_pos	PC(20:5(5Z,8Z,11Z,14Z,16E)-OH(18R)/15:0)	P		Com_5511_pos	Robinetin 3-rutinoside	P	Com_926_neg	Boonein	N
Com_1664_neg	Estriol	N	Com_6225_pos	PC(P-16:0/PGJ2)	P		Com_1864_pos	Octylamine	P	Com_1208_neg	3-Deoxy-lyxo-heptulosaric acid	N
Com_1661_neg	2-Methoxyhexadecanoic acid	N	Com_2504_pos	Citral propylene glycol acetal	P		Com_1909_pos	N-Benzylformamide	P	Com_1496_neg	(7S)-Hydroprene	N
Com_1650_neg	Salicin	N	Com_4470_pos	Antofloxacin	P		Com_1965_pos	Desmarestene	P	Com_2786_neg	Tricalysioside A	N
Com_1598_neg	Hymenoside W	N	Com_5869_pos	PC(18:3(9Z,12Z,15Z)/16:1(9Z))	P		Com_1987_pos	Methyl phenylacetate	P	Com_2730_neg	Scupolin J	N
Com_1528_neg	(1R,2R,4S,5S,6R,7S)4,5-epoxygermacra-9Z-en-1,2,6-triol	N	Com_5562_pos	PC(2:0/TXB2)	P		Com_2030_pos	N-Methylethanolamine phosphate	P	Com_2477_neg	Dankasterone A	N
Com_1443_neg	2-hydroxypentadecanoic acid	N	Com_6031_pos	PC(P-16:0/20:4(5Z,8Z,11Z,13E)+=O(15))	P		Com_2262_pos	chaetoglocin D	P	Com_1509_neg	Elongatol D	N
Com_1360_neg	bis-(4-hydroxybenzyl)sulfide	N	Com_5279_pos	LysoPC(15:0/0:0)	P		Com_2310_pos	Oospolactone	P	Com_1520_neg	Benzyl beta-D-glucopyranoside	N
Com_1319_neg	2,4,5,6-Tetrahydroxyphenanthrene	N	Com_5330_pos	LysoPC(16:1(9Z)/0:0)	P		Com_2316_pos	Schiffnerone B	P	Com_1831_neg	Neobritannilactone A	N
Com_1288_neg	N-Glycolyl-D-glucosamine	N	Com_1791_pos	2,5-Dimethyl-2,4-hexadiene	P		Com_2480_pos	Coronafacic acid	P	Com_1855_neg	9(S)-HpODE	N
Com_1254_neg	bis-(4-hydroxybenzyl)ether	N	Com_3298_pos	N-(1-Deoxy-1-fructosyl)proline	P		Com_2539_pos	Ethyl 3-(N-butylacetamido)propionate	P	Com_854_neg	Levodione	N
Com_1217_neg	Polydactin A	N	Com_6192_pos	PC(16:1(9Z)/18:1(12Z)-2OH(9,10))	P		Com_2782_pos	(+)-Oxyglutinosone	P	Com_1187_neg	O-Succinyl-L-homoserine	N
Com_1101_neg	(3R)-3,10-dihydroxydecanoic acid	N	Com_4772_pos	MG(22:1(13Z)/0:0/0:0)	P		Com_3175_pos	2'-Amino-2'-deoxyadenosine	P	Com_1292_neg	3,4-Bis(methoxycarbonyl)benzoic acid	N
Com_1041_neg	2-Amino-2-deoxy-D-gluconate	N	Com_2057_pos	Oxoadipic acid	P		Com_3293_pos	Stearidonic Acid	P	Com_1300_neg	Oxyphyllenodiol B	N
Com_1028_neg	3,4-Dehydro-6-hydroxymellein	N	Com_1777_pos	Tetrahydro-2-furanmethanol	P		Com_4116_pos	Plakorstatin 1	P	Com_1539_neg	5,6-Dihydroxy-2,4-dimethoxy-9,10-dihydropenanthrene	N
Com_925_neg	(E)-4-Oxo-2-nonenoic acid	N	Com_4448_pos	11,12-Dimethylrosmanol	P		Com_4271_pos	His Ala Gln	P	Com_2012_neg	Betulalbuside A	N
Com_755_neg	Parachlorophenol	N	Com_2756_pos	Hypusine	P		Com_4431_pos	Lys Ile Leu	P	Com_2692_neg	Verrucarin J	N
Com_1535_neg	1,7-Dihydroxy-2,3-methylenedioxyxanthone	N	Com_2221_pos	9-Ethylguanine	P		Com_4576_pos	3,5,7,4'-Tetrahydroxy-3'-methoxy-8-prenylflavanone	P	Com_715_neg	Monomethyl phosphate	N
Com_1437_neg	Tensyuic acid B	N	Com_5919_pos	SM(d18:2(4E,14Z)/18:1(12Z)-2OH(9,10))	P		Com_4736_pos	Ser Phe Arg	P	Com_817_neg	3-METHYLGLUTARIC ACID	N
Com_1119_neg	3-Hydroxy-beta-ionone	N	Com_2427_pos	isoleucyl-thiazolidine	P		Com_5578_pos	(-)-Flexicorine	P	Com_837_neg	7-Hydroxy-1(3H)-isobenzofuranone	N
Com_1090_neg	Oxaloglutarate	N	Com_2063_pos	1,5-Benzothiazepine	P		Com_3518_pos	9-Oxo-10,12-octadecadienoic acid	P	Com_851_neg	Hydroxyacetone phosphate	N
Com_935_neg	4,7-dioxooctanoic acid	N	Com_3169_pos	Doxofylline	P		Com_1993_pos	(E)-4,8-Dimethyl-1,3,7-nonatriene	P	Com_872_neg	UMBELLIFERONE	N
Com_860_neg	3-Methyl-cis,cis-hexadienedioate	N	Com_3983_pos	(1R,2R,4S,6R)-2,6-Fenchanediol 2-O-b-D-glucoside	P		Com_1983_pos	4-Phenylbutan-2-one	P	Com_916_neg	(S)-2-O-Sulfolactate	N
Com_760_neg	3-Oxohexanoic acid	N	Com_2139_pos	2-Hexylthiophene	P		Com_1876_pos	THTC	P	Com_937_neg	(2E)-9-hydroxynon-2-enoic acid	N
Com_720_neg	Acetylenedicarboxylate	N	Com_3958_pos	(8S)-8-Amino-7-oxononanoylcarnitine	P		Com_2684_pos	Halaminol C	P	Com_991_neg	2-hydroxy-3-(3-oxoprop-1-enyl)but-2-enedioic acid	N
Com_2938_neg	Acanthoside B	N	Com_7092_pos	PC(5-iso PGF2VI/20:2(11Z,14Z))	P		Com_2717_pos	Lauramine oxide	P	Com_993_neg	Erinapyrone C	N
Com_2187_neg	13-Hydroxydocosanoic acid	N	Com_3048_pos	gamma-L-Glutamyl-L-pipecolic acid	P		Com_2892_pos	alpha-Asp-Ile	P	Com_1014_neg	4-Hydroxy-2-oxo-heptanedioate	N
Com_1856_neg	12,13-Epoxy-9-hydroxy-10-octadecenoate	N	Com_3418_pos	Thesinine	P		Com_3247_pos	Hexadecasphinganine	P	Com_1020_neg	(3R)-3,9-dihydroxynonanoic acid	N
Com_1514_neg	Emodin	N	Com_4128_pos	N-(1-Deoxy-1-fructosyl)tyrosine	P		Com_4526_pos	Petasitenine	P	Com_1068_neg	Meconic acid	N
Com_1374_neg	Methyl 3,4-dihydronidorellaurinate	N	Com_7045_pos	PC(20:5(7Z,9Z,11E,13E,17Z)-3OH(5,6,15)/18:1(9Z))	P		Com_4571_pos	Betaenone D	P	Com_1098_neg	Phellodendric acid A	N
Com_983_neg	2,4,6-Trimethoxyphenol	N	Com_4543_pos	Kanzonol O	P		Com_5768_pos	KDdiA-PC	P	Com_1107_neg	2-Methylcitrate	N
Com_1820_neg	Ostopanic acid	N	Com_1834_pos	1,3,2-Dioxathiolane 2,2-dioxide	P		Com_5575_pos	PAz-PC	P	Com_1149_neg	Succinylproline	N
Com_1000_neg	(Z)-But-1-ene-1,2,4-tricarboxylate	N	Com_2741_pos	gamma-Aminobutyric acid glutamate	P		Com_3762_pos	cis-7-carboxyhept-2-enoylcarnitine	P	Com_1251_neg	N-decanoylglycine	N
Com_2875_neg	Westiellamide	N	Com_4137_pos	Columbaridione	P		Com_2709_pos	Pro Ile	P	Com_1270_neg	Jioglutin C	N
Com_2622_neg	Tritoniopsin D	N	Com_3378_pos	Hexaethylene glycol	P		Com_2532_pos	H-Pro-Val-OH	P	Com_1340_neg	N-3-Hydroxyoctanoyl-L-homoserine lactone	N
Com_2609_neg	Sarcophyton polyhydroxysterol	N	Com_2930_pos	1-Deoxy-1-morpholino-D-fructose	P		Com_2514_pos	Benzyl benzoate	P	Com_1378_neg	N-Caffeoylputrescine	N
Com_2586_neg	Salaquinone A	N	Com_4203_pos	Cohumulone	P		Com_2457_pos	Casuarine	P	Com_1480_neg	Diaportinol	N
Com_2516_neg	Integrifoside C	N	Com_3955_pos	(1R,4S,6R)-6-Hydroxyfenchone glucoside	P		Com_2384_pos	Crocusatin G	P	Com_1529_neg	2-keto palmitic acid	N
Com_2275_neg	D-alpha-D-Hep-(1->6)-beta-D-Glc	N	Com_2156_pos	p-Menth-3-ene-3-thiol	P		Com_2306_pos	(2S)-2-{[1-(R)-Carboxyethyl]amino}pentanoate	P	Com_1534_neg	Tridecanoylglycine	N
Com_2185_neg	2-Monoolein	N	Com_3329_pos	N-(1-Deoxy-1-fructosyl)valine	P		Com_2292_pos	N2-Acetyl-L-aminoadipate semialdehyde	P	Com_1611_neg	Mortivinacin C	N
Com_2188_neg	2-Hydroxydocosanoic acid	N	Com_4794_pos	CPA(18:2(9Z,12Z)/0:0)	P		Com_1946_pos	(R)-2-Aminoheptanoic acid	P	Com_1617_neg	5,6-Dimethoxyflavone	N
Com_2059_neg	(2E)-21-hydroxyhenicos-2-enoic acid	N	Com_3146_pos	D-1-[(3-Carboxypropyl)amino]-1-deoxyfructose	P		Com_1916_pos	Tyramine	P	Com_1641_neg	Myristoyl-Gly-OH	N
Com_1861_neg	(2E)-19-hydroxynonadec-2-enoic acid	N	Com_2116_pos	N-(2-Hydroxyethyl)nicotinamide	P		Com_5622_pos	Voacamidine	P	Com_1686_neg	Sarmentosin epoxide	N
Com_1759_neg	Plakortic acid	N	Com_2923_pos	8-Cyclopentyl-1,3-dimethylxanthine	P		Com_5295_pos	Ixabepilone	P	Com_1698_neg	N-Glycosyl-L-asparagine	N
Com_1599_neg	Hexane-1,5-diol 1-O-beta-D-glucopyranoside	N	Com_2293_pos	2,3-Dihydro-5-(5-methyl-2-furanyl)-1H-pyrrolizine	P		Com_5256_pos	Coronalolide methyl ester	P	Com_1718_neg	Nitrothal-isopropyl	N
Com_1585_neg	alpha-CEHC	N	Com_4170_pos	Gibberellin A37	P		Com_4964_pos	Thr Arg Tyr	P	Com_1727_neg	(-)-Vallesamidine	N
Com_1568_neg	(3R)-3,15-dihydroxypentadecanoic acid	N	Com_4106_pos	Edivoxetine	P		Com_3752_pos	S,S,S,-TRIBUTYLPHOSPHOROTRITHIOATE	P	Com_1815_neg	5'-Hydroxyasperentin	N
Com_1542_neg	(-)-Syringolide 1	N	Com_2055_pos	Thiacremonone	P		Com_3718_pos	Dihydroalbocycline	P	Com_1825_neg	Isotan B	N
Com_1488_neg	Fascicularone B	N	Com_4303_pos	Myricanone	P		Com_3550_pos	Cassine	P	Com_2178_neg	Dshamirone	N
Com_1484_neg	8-Oxodeoxycoformycin	N	Com_5056_pos	Gnetin C	P		Com_3268_pos	Glutarylcarnitine	P	Com_2255_neg	Semiplenamide F	N
Com_1243_neg	13-Hydroxy-2-tridecenoic acid	N	Com_1882_pos	Thioproline	P		Com_3202_pos	Cardiobutanolide	P	Com_2260_neg	Phomoarcherin C	N
Com_1142_neg	trans-Delta2-11-methyl-Dodecenoic Acid	N	Com_1844_pos	Nitrosylsulfuric acid	P		Com_3177_pos	gamma-glutamyltyramine zwitterion	P	Com_2270_neg	2-Hydroxytricosanoic acid	N
Com_867_neg	2-n-Propyl-4-oxopentanoic acid	N	Com_2039_pos	colistin	P		Com_2762_pos	Pyrenochaetic acid A	P	Com_2321_neg	1-Myristoyl-2-Hydroxy-sn-Glycero-3-Phosphate	N
Com_875_neg	D-Cymarose	N	Com_1973_pos	(4S)-4-hydroxy-L-isoleucine	P		Com_2708_pos	L-isoleucyl-L-proline	P	Com_2335_neg	3-hydroxymyristoylcarnitine	N
Com_926_neg	Boonein	N	Com_4068_pos	N-Linoleoylglycine	P		Com_2510_pos	Elaeokanine C	P	Com_2352_neg	Shermilamine E	N
Com_1208_neg	3-Deoxy-lyxo-heptulosaric acid	N	Com_4618_pos	Hymenopsin A	P		Com_2488_pos	3-Tigloyloxynortropane	P	Com_2356_neg	Zoamide C	N
Com_1496_neg	(7S)-Hydroprene	N	Com_4481_pos	Brevianamide P	P		Com_2460_pos	Bellendine	P	Com_2362_neg	Paniculamine	N
Com_2786_neg	Tricalysioside A	N	Com_5551_pos	DG(18:2(9Z,11Z)/18:2(9Z,11Z)/0:0)	P		Com_2212_pos	Cys-Gly	P	Com_2373_neg	Neurymenolide B	N
Com_3188_neg	Phosphatidylinositol(34:2)	N	Com_4249_pos	(Z)-5,8,11-trihydroxyoctadec-9-enoic acid	P		Com_2185_pos	(Indol-3-yl)acetamide	P	Com_2379_neg	Merresectine C	N
Com_2730_neg	Scupolin J	N	Com_2162_pos	terrein	P		Com_2176_pos	(2S,5S)-trans-Carboxymethylproline	P	Com_2408_neg	Zoamide D	N
Com_2477_neg	Dankasterone A	N	Com_4001_pos	(2E,4E,12Z)-N-(2-methylpropyl)octadeca-2,4,12-trienamide	P		Com_2044_pos	(2-Naphthyl)methanol	P	Com_2464_neg	alpha-Maltose 1-phosphate	N
Com_997_neg	N-(3-(S)-Hydroxybutyryl)homoserine lactone	N	Com_4221_pos	(5R)-5-hydroxy-1-(4-hydroxy-3-methoxyphenyl)tetradecan-3-one	P		Com_1860_pos	L-Pipecolic acid	P	Com_2579_neg	Numersterol A	N
Com_1509_neg	Elongatol D	N	Com_2557_pos	(2R)-2-[(2R,5S)-5-[(2S)-2-hydroxybutyl]oxolan-2-yl]propanoic acid	P		Com_4415_pos	(6R,9S)-3-Oxo-alpha-ionol beta-D-glucoside	P	Com_2600_neg	12-chloroisoplagiochin D	N
Com_1520_neg	Benzyl beta-D-glucopyranoside	N	Com_2226_pos	9-Fluorenone	P		Com_3949_pos	Miraxanthin-III	P	Com_2628_neg	Fissistin	N
Com_1831_neg	Neobritannilactone A	N	Com_2229_pos	Phenazine	P		Com_2670_pos	chaetoglocin A	P	Com_2679_neg	Glu-Leu-Phe-Ala	N
Com_1855_neg	9(S)-HpODE	N	Com_3674_pos	Vincanidine	P		Com_2629_pos	2E,4E,8E,10E-Dodecatetraenedioic acid	P	Com_2684_neg	Cytochalasin IV	N
Com_854_neg	Levodione	N	Com_1779_pos	DL-beta-Aminobutyric acid	P		Com_2605_pos	Precocene II	P	Com_2766_neg	Stachybotrin C	N
Com_1187_neg	O-Succinyl-L-homoserine	N	Com_4121_pos	Feruloyl O-methyldehydrodopamine	P		Com_1984_pos	Ectocarpene	P	Com_2790_neg	Bannaxanthone F	N
Com_1292_neg	3,4-Bis(methoxycarbonyl)benzoic acid	N	Com_3267_pos	N-Fructosyl isoleucine	P		Com_4119_pos	Glycidyl stearate	P	Com_2834_neg	Pharboside E	N
Com_1300_neg	Oxyphyllenodiol B	N	Com_4872_pos	Leupeptin	P		Com_5555_pos	Isorhamnetin 3-laminaribioside	P	Com_2894_neg	Sedumoside A5	N
Com_1539_neg	5,6-Dihydroxy-2,4-dimethoxy-9,10-dihydropenanthrene	N	Com_2899_pos	Sophocarpine	P		Com_2711_pos	Tectoionol A	P	Com_2902_neg	Annomuricatin C	N
Com_2012_neg	Betulalbuside A	N	Com_3699_pos	N-ACETYLNEURAMINATE	P		Com_2183_pos	Lawsone	P	Com_2943_neg	5-Oxoavermectin ''2b'' aglycone	N
Com_2692_neg	Verrucarin J	N	Com_2261_pos	Phosphorylcholine	P		Com_2006_pos	5-Hydroxy-2-methoxy benzaldehyde	P	Com_2982_neg	Roseocardin	N
Com_3033_neg	Isorhamnetin 3-rhamnosyl-(1->6)-(2''-acetylglucoside)	N	Com_1826_pos	Cysteine	P		Com_5299_pos	PC(17:1(10Z)/0:0)	P	Com_2996_neg	Keenamide A	N
Com_715_neg	Monomethyl phosphate	N	Com_5476_pos	Biliverdin	P		Com_2707_pos	Herbarumin I	P	Com_3037_neg	Cyclopassifloside VI	N
Com_817_neg	3-METHYLGLUTARIC ACID	N	Com_1956_pos	3-Ureidoisobutyric acid	P		Com_1928_pos	5-Methoxyresorcinol	P	Com_2208_neg	Procumboside	N
Com_837_neg	7-Hydroxy-1(3H)-isobenzofuranone	N	Com_5730_pos	PC 17:0-14:1-d5	P		Com_2912_pos	Tournefolin B	P	Com_1981_neg	Masuda's compound V	N
Com_851_neg	Hydroxyacetone phosphate	N	Com_3043_pos	Myristamine Oxide	P		Com_3212_pos	15-Methoxyisodauc-3-ene-1beta,5alpha-diol	P	Com_1573_neg	5-(4-Acetoxybut-1-ynyl)-2,2'-bithiophene	N
Com_872_neg	UMBELLIFERONE	N	Com_2224_pos	2-Amino-6-methoxybenzothiazole	P		Com_2872_pos	9-Hydroxyhexylitaconic acid	P	Com_1293_neg	3-Deoxyoctulosonic acid	N
Com_916_neg	(S)-2-O-Sulfolactate	N	Com_4171_pos	Corticosterone	P		Com_3232_pos	5-epi-Valiolone 7-phosphate	P	Com_977_neg	Chelidonic acid	N
Com_937_neg	(2E)-9-hydroxynon-2-enoic acid	N	Com_2390_pos	Azacyclotridecan-2-one	P		Com_3572_pos	Kaempferide	P	Com_2318_neg	Cinncassiol C3	N
Com_991_neg	2-hydroxy-3-(3-oxoprop-1-enyl)but-2-enedioic acid	N	Com_2785_pos	1-Amino-2-methylanthraquinone	P		Com_2230_pos	Pestalopyrone	P	Com_735_neg	3,4-Dihydroxybutanoic acid	N
Com_993_neg	Erinapyrone C	N	Com_3407_pos	N-[3-(Dimethylamino)propyl]dodecanamide	P		Com_5235_pos	15-O-propionylbruceolide	P	Com_806_neg	2-Methyleneglutarate	N
Com_1014_neg	4-Hydroxy-2-oxo-heptanedioate	N	Com_2298_pos	3-(Octyloxy)propan-1-amine	P		Com_4160_pos	Cassipourine	P	Com_2944_neg	Tenuiphenone D	N
Com_1020_neg	(3R)-3,9-dihydroxynonanoic acid	N	Com_1854_pos	4-Piperidinecarboxamide	P		Com_2081_pos	trans-2-Phenylcyclopropanecarboxylic acid	P	Com_1570_neg	3-beta-D-Glucopyranuronosyloxy-5-methylisoxazole	N
Com_1068_neg	Meconic acid	N	Com_2730_pos	4-Formylaminoantipyrine	P		Com_2237_pos	(Z,Z,Z)-3,6,9-Dodecatrien-1-ol	P	Com_1510_neg	Altiloxin A	N
Com_1098_neg	Phellodendric acid A	N	Com_3260_pos	Nandrolone	P		Com_4315_pos	Bengamide E	P	Com_1952_neg	4-O-|A-D-Glucopyranosylmoranoline	N
Com_1107_neg	2-Methylcitrate	N	Com_1938_pos	Ectoine	P		Com_4632_pos	Gly Arg Tyr	P	Com_2238_neg	11-dehydro-TXB3	N
Com_1122_neg	Penidilamine	N	Com_5514_pos	Austrobuxusin I	P		Com_2010_pos	Junionone	P	Com_2334_neg	1-O-b-D-glucopyranosyl sinapate	N
Com_1149_neg	Succinylproline	N	Com_4205_pos	Camellimidazole C	P		Com_2354_pos	3,4-Dimethoxypropiophenone	P	Com_746_neg	Methylhydroquinone	N
Com_1249_neg	N-Hydroxy-meIQX	N	Com_3819_pos	Palmitoleoyl Ethanolamide	P		Com_4567_pos	His Thr Gln	P	Com_814_neg	5-Formylbenzofuran	N
Com_1251_neg	N-decanoylglycine	N	Com_4998_pos	Cycloart-23-ene-3_, 25 diol	P		Com_5386_pos	Saucerneol D	P	Com_1616_neg	Flaccidinin	N
Com_1270_neg	Jioglutin C	N	Com_3425_pos	C17-Sphinganine	P		Com_2072_pos	7-Hydroxychromone	P	Com_2354_neg	5,4'-Dihydroxybibenzyl 2-O-beta-D-glucopyranoside	N
Com_1340_neg	N-3-Hydroxyoctanoyl-L-homoserine lactone	N	Com_2304_pos	NEPSILON,NEPSILON,NEPSILON-TRIMETHYLLYSINE	P		Com_2120_pos	Norecasantalol	P	Com_2934_neg	Fungicide K 99-5278C	N
Com_1378_neg	N-Caffeoylputrescine	N	Com_4146_pos	Pacificanone A	P		Com_2143_pos	3alpha-Acetoxynortropane	P	Com_2920_neg	9-OAHSA	N
Com_1480_neg	Diaportinol	N	Com_5389_pos	Microsporin B	P		Com_2163_pos	gabapentin	P	Com_2386_neg	Bis(glycerophospho)-glycerol	N
Com_1529_neg	2-keto palmitic acid	N	Com_4158_pos	Himbacine	P		Com_2413_pos	L-2-amino-8-oxodecanoate	P	Com_1178_neg	triacetin	N
Com_1534_neg	Tridecanoylglycine	N	Com_4355_pos	3,6,9,12-Tetraoxatetracosan-1-ol	P		Com_2487_pos	Anhalamine	P	Com_2231_neg	Semilepidinoside B	N
Com_1611_neg	Mortivinacin C	N	Com_5315_pos	Telmisartan	P		Com_2492_pos	Pyocyanin	P	Com_2850_neg	Staphylionoside G	N
Com_1617_neg	5,6-Dimethoxyflavone	N	Com_4865_pos	9-OH-Risperidone	P		Com_2548_pos	O-Desmethylnaproxen	P	Com_743_neg	Isonicotinic acid	N
Com_1641_neg	Myristoyl-Gly-OH	N	Com_4038_pos	Fentanyl	P		Com_2549_pos	Lycoperodine 1	P	Com_1972_neg	alpha-Hydroxycycloheptanetridecanoic acid	N
Com_1686_neg	Sarmentosin epoxide	N	Com_4649_pos	Methylprednisolone	P		Com_2555_pos	Liguhodgsonal	P	Com_2323_neg	Precyclocitrinol B	N
Com_1698_neg	N-Glycosyl-L-asparagine	N	Com_1895_pos	L-beta-homothreonine	P		Com_2582_pos	8-Methoxykynurenate	P	Com_2538_neg	1-Stearoyl-sn-glycero-3-phosphate	N
Com_1718_neg	Nitrothal-isopropyl	N	Com_5346_pos	2-Oleoyl-sn-glycero-3-phosphocholine	P		Com_2694_pos	Isoaaptamine	P	Com_2615_neg	Okanin 4-methyl ether 3'-glucoside	N
Com_1727_neg	(-)-Vallesamidine	N	Com_5339_pos	2-linoleoyllysophosphatidylcholine	P		Com_2852_pos	Cytosine arabinoside	P	Com_1016_neg	1,2-Dihydroxy-7-hydroxymethylnaphthalene	N
Com_1744_neg	1-Methylxanthosine	N	Com_5055_pos	LysoPE(0:0/16:0)	P		Com_2853_pos	Isotaifine	P	Com_1574_neg	Halfordin	N
Com_1815_neg	5'-Hydroxyasperentin	N	Com_4430_pos	Leu Leu Gln	P		Com_2858_pos	N-Undecanoylglycine	P	Com_1583_neg	Avicennone G	N
Com_1825_neg	Isotan B	N	Com_4261_pos	Anandamide (20:l, n-9)	P		Com_2900_pos	Estrane	P	Com_2479_neg	Lythranidine	N
Com_1961_neg	Botryaloic acid acetate	N	Com_4045_pos	Subamolide C	P		Com_2953_pos	aldehydo-muramic acid	P	Com_2641_neg	Methyl lucidenate A	N
Com_2178_neg	Dshamirone	N	Com_3885_pos	Tetradecyl iodide	P		Com_3042_pos	Andrachamine	P	Com_848_neg	Dehydro-1,8-cineole	N
Com_2255_neg	Semiplenamide F	N	Com_3855_pos	alpha-Linolenoyl Ethanolamide	P		Com_3100_pos	O-methylmalonylcarnitine	P	Com_961_neg	6-Hydroxy-4-methylcoumarin, 6-Hydroxy-4-methyl-2-benzopyrone	N
Com_2260_neg	Phomoarcherin C	N	Com_3767_pos	Halisphingosine A	P		Com_3307_pos	Obscuraminol A	P	Com_1054_neg	Phenol A	N
Com_2270_neg	2-Hydroxytricosanoic acid	N	Com_3620_pos	Nicotianamine	P		Com_3376_pos	Diethylstilbestrol monomethyl ether	P	Com_2224_neg	Ailanquassin A	N
Com_2321_neg	1-Myristoyl-2-Hydroxy-sn-Glycero-3-Phosphate	N	Com_3517_pos	9(S)-HOTrE	P		Com_3385_pos	Codonopsinol	P	Com_2308_neg	Preussomerin EG3	N
Com_2335_neg	3-hydroxymyristoylcarnitine	N	Com_3483_pos	9,10-EOT	P		Com_3488_pos	N-Acetylmuramate	P	Com_2446_neg	Atractyloside G	N
Com_2352_neg	Shermilamine E	N	Com_3484_pos	12-OPDA	P		Com_3543_pos	Anibacanine	P	Com_2685_neg	LysoPE(0:0/18:0)	N
Com_2356_neg	Zoamide C	N	Com_3203_pos	Pectinolide B	P		Com_3701_pos	Sporovexin C	P	Com_1192_neg	(-)-threo-Iso(homo)2-citrate	N
Com_2362_neg	Paniculamine	N	Com_3089_pos	(-)-Tochuinyl acetate	P		Com_3708_pos	Hexadecanoylpyrrolidine	P	Com_932_neg	5-Dehydroshikimate	N
Com_2373_neg	Neurymenolide B	N	Com_2823_pos	Pirbuterol	P		Com_3730_pos	N-tetradecanoyl-L-Homoserine lactone	P	Com_1914_neg	Myricetin	N
Com_2379_neg	Merresectine C	N	Com_2558_pos	L-Valyl-L-valine	P		Com_3736_pos	Tofacitinib	P	Com_1515_neg	3,7,4'-Trihydroxyflavone	N
Com_2408_neg	Zoamide D	N	Com_2521_pos	3,7-Dimethyl-2,5-octadiene-1,7-diol	P		Com_3745_pos	Neoamphimedine	P	Com_849_neg	N-Dimethyl-2-aminoethylphosphonate	N
Com_2421_neg	Nigrolineaquinone A	N	Com_2505_pos	3E,5E-tridecadienoic acid	P		Com_3846_pos	Salbostatin	P	Com_1424_neg	Palmitic acid	N
Com_2464_neg	alpha-Maltose 1-phosphate	N	Com_2430_pos	H-Ala-Ile-OH	P		Com_3924_pos	Sesbanimide A	P	Com_1455_neg	3,3',4,5,5'-Pentahydroxystilbene	N
Com_2473_neg	Methyldehydrograviphane	N	Com_2402_pos	(-)-Hydroxydihydrobovolide	P		Com_4071_pos	6-cis-Docosenamide	P	Com_1636_neg	(+)-(5S)-12-hydroxy-2-oxo-20-norabieta-1(10),8,11,13-tetraene	N
Com_2508_neg	2-(3,4,5-Trimethoxyphenyl)-5,6,7,8-tetramethoxy-4H-1-benzopyran-4-one	N	Com_2318_pos	2,2,6,7-Tetramethylbicyclo[4.3.0]nona-1(9),4-dien	P		Com_4123_pos	6-(alpha-D-glucosaminyl)-1D-myo-inositol	P	Com_1691_neg	(+)-2,7-Dideoxypancratistatin	N
Com_2579_neg	Numersterol A	N	Com_2193_pos	Ionene	P		Com_4130_pos	N-cis-Feruloyldopamine	P	Com_2169_neg	galactopinitol A	N
Com_2591_neg	Cytochalasin II	N	Com_2146_pos	3,4-Dihydroxyphenylethyleneglycol	P		Com_4240_pos	Melophlin E	P	Com_2276_neg	1-[(pentanoyl)-phloroglucinyl]-beta-D-glucopyranoside	N
Com_2600_neg	12-chloroisoplagiochin D	N	Com_2084_pos	Lamoxirene	P		Com_4370_pos	Semiplenamide A	P	Com_2582_neg	Trifochalcanoloside I	N
Com_2628_neg	Fissistin	N	Com_2008_pos	2,6,6-Trimethyl-2-cyclohexene-1,4-dione	P		Com_4373_pos	1-beta-D-glucopyranosyl-L-tryptophan	P	Com_2782_neg	Kadlongilactone E	N
Com_2679_neg	Glu-Leu-Phe-Ala	N	Com_1982_pos	4-Isopropyl-2,4,6-cycloheptatrien-1-one	P		Com_4402_pos	gamma-Eudesmol 11-alpha-L-rhamnoside	P	Com_2893_neg	Salviadienol B	N
Com_2684_neg	Cytochalasin IV	N	Com_1994_pos	Guanine	P		Com_4405_pos	N-Oleoyl-L-Serine	P	Com_2769_neg	LysoPE(0:0/20:2(11Z,14Z))	N
Com_2766_neg	Stachybotrin C	N	Com_1907_pos	Adenine	P		Com_4425_pos	L-Myristoylcarnitine	P	Com_1892_neg	Glochidionolactone E	N
Com_2767_neg	Talaroconvolutin B	N	Com_1788_pos	Ethylbenzene	P		Com_4585_pos	Mycestericin F	P	Com_1391_neg	Punctaporonin E	N
Com_2790_neg	Bannaxanthone F	N	Com_6179_pos	Isorhamnetin 3-galactosyl-(1->4)-rhamnosyl-(1->6)-galactoside	P		Com_4861_pos	Veralodine	P	Com_2976_neg	lysophosphatidylmyoinositol	N
Com_2834_neg	Pharboside E	N	Com_4336_pos	Kuanoniamine D	P		Com_5062_pos	(-)-10-Methoxyvincamedine N-oxide	P	Com_800_neg	2,4,5-Trihydroxytoluene	N
Com_2894_neg	Sedumoside A5	N	Com_4219_pos	4,4-Difluoropregn-5-ene-3,20-dione	P		Com_5070_pos	Vindoline	P	Com_1647_neg	Gnetofuran B	N
Com_2902_neg	Annomuricatin C	N	Com_4192_pos	Broussonetine M1	P		Com_5224_pos	Grossamide K	P	Com_2115_neg	trans-Anhydrotephrostachin	N
Com_2943_neg	5-Oxoavermectin ''2b'' aglycone	N	Com_4075_pos	alpha-Hydrojuglone-4-glucoside	P		Com_5308_pos	Lyso-PAF C-18	P	Com_2298_neg	Glabrescione A	N
Com_2982_neg	Roseocardin	N	Com_3988_pos	PGB3	P		Com_5391_pos	1-O-(8-hydroxyoleoyl)-sn-glycero-3-phosphocholine	P	Com_2458_neg	Rhaponticin	N
Com_2996_neg	Keenamide A	N	Com_3965_pos	5'-O-beta-D-Glucosylpyridoxine	P		Com_5393_pos	Dysinosin D	P	Com_2690_neg	Phoyunnanin E	N
Com_3037_neg	Cyclopassifloside VI	N	Com_3956_pos	Carnosol	P		Com_5415_pos	Butenoyl PAF	P	Com_1864_neg	Fontinalin	N
Com_2208_neg	Procumboside	N	Com_3890_pos	Istamycin FU-10	P		Com_5417_pos	Leueantine C	P	Com_1670_neg	Sedoheptulose 7-phosphate	N
Com_1981_neg	Masuda's compound V	N	Com_3872_pos	Linoleamide MEA	P		Com_5312_pos	Curcumanggoside	P	Com_772_neg	L-Aspartate	N
Com_1573_neg	5-(4-Acetoxybut-1-ynyl)-2,2'-bithiophene	N	Com_3694_pos	Methyl (10E,12Z,15Z)-9-hydroxyoctadeca-10,12,15-trienoate	P		Com_5239_pos	Tricalysioside B	P	Com_787_neg	Isochavicol	N
Com_1293_neg	3-Deoxyoctulosonic acid	N	Com_3689_pos	Callyspongenol A	P		Com_2592_pos	6-Methoxy-7,8-methylenedioxycoumarin	P	Com_876_neg	Valerophenone	N
Com_977_neg	Chelidonic acid	N	Com_3538_pos	9(S)-HODE	P		Com_1945_pos	4-Guanidinobutanoate	P	Com_1533_neg	Xanthoxoline	N
Com_2318_neg	Cinncassiol C3	N	Com_3516_pos	13-OxoODE	P		Com_2132_pos	Norharman	P	Com_1953_neg	Monocrotaline	N
Com_2040_neg	Idebenone	N	Com_3502_pos	1,7-bis(4-hydroxyphenyl)hepta-4E-6E-dien-3-one	P		Com_3691_pos	Yaretol	P	Com_2344_neg	Trp Pro Ser	N
Com_735_neg	3,4-Dihydroxybutanoic acid	N	Com_3430_pos	Dianthoside	P		Com_3962_pos	1-Monopalmitin	P	Com_871_neg	(4R)-4-Hydroxy-2-oxoglutarate	N
Com_806_neg	2-Methyleneglutarate	N	Com_3428_pos	3,4-Dihydroxyphenyl caffeate	P		Com_4022_pos	N-Isobutyl-(2E,4E)-octadecadienamide	P	Com_2626_neg	Catechin-4-ol 3'-methyl ether 3-O-alpha-L-rhamnopyranoside	N
Com_2857_neg	5-PAHSA	N	Com_3326_pos	Gorlic acid	P		Com_5373_pos	Cordianol F	P	Com_1816_neg	15-Acetoxyrudmollin	N
Com_2944_neg	Tenuiphenone D	N	Com_3292_pos	coniferonic acid	P		Com_5603_pos	MONENSIN	P	Com_1286_neg	Radicinin	N
Com_1570_neg	3-beta-D-Glucopyranuronosyloxy-5-methylisoxazole	N	Com_3242_pos	Octadeca-8,10,12-triynoic acid	P		Com_5413_pos	LysoPC(20:2)	P	Com_999_neg	p-Cresol sulfate	N
Com_1510_neg	Altiloxin A	N	Com_3208_pos	Trichotriol	P		Com_2285_pos	(2S,4S)-4-Hydroxy-2,3,4,5-tetrahydrodipicolinate	P	Com_2482_neg	2-glyceryl-Prostaglandin H2	N
Com_1677_neg	Osmundalin	N	Com_3008_pos	3-Deoxyestrone	P		Com_1878_pos	Glutarate	P	Com_1459_neg	Pertilide	N
Com_1952_neg	4-O-|A-D-Glucopyranosylmoranoline	N	Com_2995_pos	Sporovexin B	P		Com_1989_pos	4-Vinylguaiacol	P	Com_1458_neg	2,9-Epoxylacta	N
Com_2238_neg	11-dehydro-TXB3	N	Com_2920_pos	Mycorradicin	P		Com_2365_pos	4-Hexyloxyphenol	P	Com_2067_neg	Dipteryxine	N
Com_2334_neg	1-O-b-D-glucopyranosyl sinapate	N	Com_2507_pos	Methyldopa anhydrous	P		Com_4394_pos	His Val Asn	P	Com_2084_neg	(13S,14S)-epoxymaresin	N
Com_2886_neg	Manumycin A	N	Com_2501_pos	alpha-Cyclogeraniol acetate	P		Com_5356_pos	Fellutanine D	P	Com_2378_neg	phytosphingosine 1-phosphate	N
Com_746_neg	Methylhydroquinone	N	Com_2407_pos	N-Hexanoyl-L-homoserine lactone	P		Com_2836_pos	2-Hydroxy-1-methoxyxanthone	P	Com_2637_neg	Withaferin A	N
Com_814_neg	5-Formylbenzofuran	N	Com_2368_pos	Geranylacetone	P		Com_4285_pos	2'-Acetylheliotrine	P	Com_2777_neg	Platanionoside H	N
Com_970_neg	2-Hydroxy-3-(4-hydroxyphenyl)propenoate	N	Com_2258_pos	Chrysanthemyl acetate	P		Com_4124_pos	(R,R)-pavine	P	Com_3067_neg	Methylenediboviquinone-3,3	N
Com_1616_neg	Flaccidinin	N	Com_2236_pos	Limonenecarboxylic acid	P		Com_2669_pos	1-Acetyl-8-hydroxy-beta-carboline	P	Com_1032_neg	epi-Isoshinanolone	N
Com_2354_neg	5,4'-Dihydroxybibenzyl 2-O-beta-D-glucopyranoside	N	Com_2217_pos	[R-(E)]-4-(4-Methyl-3-cyclohexen-1-yl)-3-penten-2-one	P		Com_2177_pos	6-Methoxy-4-methylquinoline	P	Com_1082_neg	L-dihydroanticapsin	N
Com_2934_neg	Fungicide K 99-5278C	N	Com_2211_pos	(3E,5Z,7Z,9E)-Trideca-3,5,7,9-tetraene	P		Com_2058_pos	5-Methylcoumarin	P	Com_1296_neg	Sporovexin A	N
Com_2920_neg	9-OAHSA	N	Com_2208_pos	11,12,13-Trinor-6,9-eremophiladien-8-one	P		Com_3053_pos	Mucidin	P	Com_2486_neg	Spicatocadinanolide A	N
Com_2386_neg	Bis(glycerophospho)-glycerol	N	Com_2093_pos	2-Hydroxy-3-phenylpropenoate	P		Com_1981_pos	Ethyl 3-(methylthio)propionate	P	Com_2063_neg	His-Trp	N
Com_2081_neg	Methyl botryoloate	N	Com_2046_pos	(1,2,3-Trimethyl-2-cyclopropen-1-yl)benzene	P		Com_3486_pos	9(Z),11(E),13(E)-Octadecatrienoic Acid methyl ester	P	Com_1556_neg	(R)-glutaconylcarnitine	N
Com_1178_neg	triacetin	N	Com_1821_pos	Phenylacetaldehyde	P		Com_2043_pos	Hydroxyectoine	P	Com_1540_neg	Limazepine C	N
Com_1461_neg	gamma-Glu-Ile	N	Com_1792_pos	Cytosine	P		Com_3922_pos	Terrestriamide	P	Com_807_neg	7-Oxoheptanoic acid	N
Com_2231_neg	Semilepidinoside B	N	Com_5424_pos	2-OH-C16 :0 Ceramide	P		Com_3939_pos	N-trans-Feruloyldopamine	P	Com_721_neg	Methylsuccinic anhydride	N
Com_2850_neg	Staphylionoside G	N	Com_5305_pos	1-heptadecanoyl-sn-glycero-3-phosphocholine	P		Com_3040_pos	H-ALA-ALA-PRO-OH	P	Com_1433_neg	Yangonin	N
Com_743_neg	Isonicotinic acid	N	Com_5230_pos	Vinylamycin	P		Com_3881_pos	D-Fructofuranose 1,2':2,3'-dianhydride	P	Com_2887_neg	Hordatine A	N
Com_1972_neg	alpha-Hydroxycycloheptanetridecanoic acid	N	Com_4788_pos	Comazaphilone C	P		Com_1894_pos	1,4-Dideoxy-1,4-imino-D-arabinitol	P	Com_1095_neg	Eriosematin F	N
Com_2216_neg	Thyrotropin releasing hormone	N	Com_4731_pos	Woodhousin	P		Com_1931_pos	Tropine	P	Com_874_neg	4-Hydroxycinnamoylmethane	N
Com_2323_neg	Precyclocitrinol B	N	Com_4280_pos	MG(18:2(9Z,12Z)/0:0/0:0)[rac]	P		Com_2033_pos	SCOPOLINE	P	Com_1402_neg	Parvifuran	N
Com_2538_neg	1-Stearoyl-sn-glycero-3-phosphate	N	Com_4040_pos	15H-11,12-EETA	P		Com_2252_pos	5-Oxo-1,2-campholide	P	Com_1959_neg	8-(3,3-Dimethylallyl)spatheliachromene	N
Com_2615_neg	Okanin 4-methyl ether 3'-glucoside	N	Com_3945_pos	icosasphinganine	P		Com_2721_pos	6-O-Methyleuparin	P	Com_1845_neg	Spicatolide C	N
Com_1016_neg	1,2-Dihydroxy-7-hydroxymethylnaphthalene	N	Com_3900_pos	Trixagotriol	P		Com_3974_pos	(2,3-diphenylcyclopropyl)methyl phenyl sulfoxide	P	Com_710_neg	Aromatic aldehyde	N
Com_1574_neg	Halfordin	N	Com_3505_pos	MF-EA 705alpha	P		Com_4807_pos	Abruquinone E	P	Com_1607_neg	Fenitropan	N
Com_1583_neg	Avicennone G	N	Com_3018_pos	N-Methyldioctylamine	P		Com_3822_pos	Phebaclavin G	P	Com_1843_neg	Arg His	N
Com_2479_neg	Lythranidine	N	Com_2949_pos	N-Feruloylglycine	P		Com_1851_pos	5-Hydroxymethylfurfuryl alcohol	P	Com_1685_neg	Methyl [6]-Shogaol	N
Com_2641_neg	Methyl lucidenate A	N	Com_2687_pos	n-Pentadecylamine	P		Com_2089_pos	(R)-Nicotine	P	Com_2620_neg	Isomucronulator 7-O-glucoside	N
Com_848_neg	Dehydro-1,8-cineole	N	Com_2663_pos	Adalinine	P		Com_2575_pos	L-leucyl-L-serine	P	Com_2506_neg	8-C-beta-D-Galactopyranosylapigenin	N
Com_961_neg	6-Hydroxy-4-methylcoumarin, 6-Hydroxy-4-methyl-2-benzopyrone	N	Com_2640_pos	Maokonine	P		Com_2589_pos	Miglustat	P	Com_2472_neg	1-heptadecanoyl-sn-glycero-3-phosphate	N
Com_1054_neg	Phenol A	N	Com_2639_pos	Carboxysalsolinol	P		Com_2724_pos	Piscrocin E	P	Com_2980_neg	uridine diphosphate N-acetylgalactosamine	N
Com_2224_neg	Ailanquassin A	N	Com_2382_pos	LOLIOLIDE	P		Com_3001_pos	4,7-Dimethoxy-1-vinyl-beta-carboline	P	Com_1712_neg	8-(5-Hexyl-furan-2-yl)-octanoic acid	N
Com_2308_neg	Preussomerin EG3	N	Com_2235_pos	3-tert-Butyl-5-methylcatechol	P		Com_3574_pos	Dehydromelanoxin	P	Com_1768_neg	Morifoline	N
Com_2446_neg	Atractyloside G	N	Com_2214_pos	(E)-Methyl-4-hydroxycinnamate	P		Com_3928_pos	Stearoylethanolamide	P	Com_877_neg	Tiopronin	N
Com_2685_neg	LysoPE(0:0/18:0)	N	Com_2028_pos	(2E)-2,6-Dimethyl-2,5-heptadienoic acid	P		Com_3943_pos	Palmitoyl Serinol	P	Com_1632_neg	Peltigerine	N
Com_1192_neg	(-)-threo-Iso(homo)2-citrate	N	Com_1990_pos	4-Isopropyl-2-methylphenol	P		Com_4242_pos	N-cis-11,14-eicosadienoyl ethanolamine	P	Com_1716_neg	Indican	N
Com_932_neg	5-Dehydroshikimate	N	Com_1936_pos	KOJIC ACID	P		Com_4363_pos	Malachite green	P	Com_975_neg	5-(1-Methoxy-1-methylethyl)-2-methyl-phenol	N
Com_1700_neg	Phenylalanylglutamate	N	Com_1841_pos	2E,4Z-Octadienal	P		Com_4654_pos	Ergosta-4,22-dien-3-one	P	Com_752_neg	trans-2-Octenal	N
Com_1914_neg	Myricetin	N	Com_5602_pos	11-Demethylconoduramine	P		Com_3250_pos	beta-Pyrufuran	P	Com_1056_neg	Geranyl acetate	N
Com_1515_neg	3,7,4'-Trihydroxyflavone	N	Com_5511_pos	Robinetin 3-rutinoside	P		Com_1920_pos	4-hydroxy-benzoate	P	Com_1125_neg	L-glycero-D-manno-Heptose	N
Com_849_neg	N-Dimethyl-2-aminoethylphosphonate	N	Com_1864_pos	Octylamine	P		Com_2024_pos	3,5-Dimethoxyphenol	P	Com_1512_neg	omega-Cyclohexylundecanoic acid	N
Com_1424_neg	Palmitic acid	N	Com_1909_pos	N-Benzylformamide	P		Com_3808_pos	Salvidorol	P	Com_1852_neg	Granisetron	N
Com_1455_neg	3,3',4,5,5'-Pentahydroxystilbene	N	Com_1965_pos	Desmarestene	P		Com_4546_pos	His Ile Asn	P	Com_2041_neg	5,6-DHET	N
Com_1636_neg	(+)-(5S)-12-hydroxy-2-oxo-20-norabieta-1(10),8,11,13-tetraene	N	Com_1987_pos	Methyl phenylacetate	P		Com_5068_pos	Tyr Gln Phe	P	Com_2177_neg	Estradiol valerate	N
Com_1691_neg	(+)-2,7-Dideoxypancratistatin	N	Com_2030_pos	N-Methylethanolamine phosphate	P		Com_4502_pos	Piclamilast	P	Com_2523_neg	Oleoylglycerone phosphate	N
Com_2104_neg	Arg Gly Asp	N	Com_2262_pos	chaetoglocin D	P		Com_3867_pos	Gypopinifolone	P	Com_2753_neg	Cryptocaryol E	N
Com_2169_neg	galactopinitol A	N	Com_2310_pos	Oospolactone	P		Com_2223_pos	Tecomine	P	Com_1445_neg	O-fumaryl-L-carnitine	N
Com_2276_neg	1-[(pentanoyl)-phloroglucinyl]-beta-D-glucopyranoside	N	Com_2316_pos	Schiffnerone B	P		Com_2440_pos	Glycyllysine	P	Com_964_neg	cis-1,2-Dihydroxy-1,2-dihydro-7-methylnaphthalene	N
Com_2582_neg	Trifochalcanoloside I	N	Com_2480_pos	Coronafacic acid	P		Com_2540_pos	12-Aminododecanoic acid	P	Com_771_neg	L-Ornithine	N
Com_2782_neg	Kadlongilactone E	N	Com_2539_pos	Ethyl 3-(N-butylacetamido)propionate	P		Com_4512_pos	Pro Gln His	P	Com_1758_neg	3-Methoxy-D-homoestra-1,3,5(10),8-tetraen-17abeta-ol	N
Com_2893_neg	Salviadienol B	N	Com_2782_pos	(+)-Oxyglutinosone	P		Com_4992_pos	Trp Thr His	P	Com_1264_neg	5-Hydroxyxanthotoxin	N
Com_2769_neg	LysoPE(0:0/20:2(11Z,14Z))	N	Com_2947_pos	Aikupikanyne A	P		Com_5252_pos	Glaucarubin	P	Com_1052_neg	Batatic acid	N
Com_906_neg	4-Methoxyphenylacetic acid	N	Com_3175_pos	2'-Amino-2'-deoxyadenosine	P		Com_5319_pos	Isororidin E	P	Com_1511_neg	(+)-Isojuvabiol	N
Com_1892_neg	Glochidionolactone E	N	Com_3293_pos	Stearidonic Acid	P		Com_1780_pos	HBA	P	Com_2764_neg	Alangiside	N
Com_1391_neg	Punctaporonin E	N	Com_3475_pos	Antibiotic RK 441	P		Com_5383_pos	piperaquine	P	Com_2636_neg	Linearilin	N
Com_1434_neg	5-Methoxyseselin	N	Com_3741_pos	Octadeca-9-ene-1,18-dioic-acid	P		Com_5004_pos	Fruticoside A	P	Com_1645_neg	Vestitone	N
Com_2976_neg	lysophosphatidylmyoinositol	N	Com_4016_pos	13,14-dihydro-15-keto Prostaglandin J2	P		Com_2121_pos	(-)-Sympatol	P	Com_2095_neg	2',3'-Cyclic GMP	N
Com_800_neg	2,4,5-Trihydroxytoluene	N	Com_4116_pos	Plakorstatin 1	P		Com_2351_pos	4-Phenanthrenol	P	Com_840_neg	2,4-DIMETHYLBENZOIC ACID	N
Com_1647_neg	Gnetofuran B	N	Com_4271_pos	His Ala Gln	P		Com_2334_pos	1,3,7-Trimethylisoguanine	P	Com_656_neg	Fuziline	N
Com_2115_neg	trans-Anhydrotephrostachin	N	Com_4431_pos	Lys Ile Leu	P		Com_2021_pos	neopatulin	P	Com_382_neg	Broussonin E	N
Com_2298_neg	Glabrescione A	N	Com_4539_pos	Resorcinolnaphthalein	P		Com_3044_pos	1,3-Dihydroxy-5-methoxy-xanthone	P	Com_320_neg	Sappanone A	N
Com_2458_neg	Rhaponticin	N	Com_4576_pos	3,5,7,4'-Tetrahydroxy-3'-methoxy-8-prenylflavanone	P		Com_5535_pos	(+-)-Grossamide	P	Com_691_neg	2''-O-Rhamnosylicariside II	N
Com_2690_neg	Phoyunnanin E	N	Com_4736_pos	Ser Phe Arg	P		Com_2435_pos	Ligudentatol	P	Com_490_neg	Evernic Acid	N
Com_2739_neg	Tafricanin B	N	Com_5578_pos	(-)-Flexicorine	P		Com_2263_pos	Acetyltropine	P	Com_223_neg	ascaroside C3	N
Com_1864_neg	Fontinalin	N	Com_3518_pos	9-Oxo-10,12-octadecadienoic acid	P		Com_2893_pos	H-GLU-VAL-OH	P	Com_598_neg	Cassiaside	N
Com_1670_neg	Sedoheptulose 7-phosphate	N	Com_2969_pos	a ubiquinol	P		Com_2567_pos	Ancistronaphthoic acid B	P	Com_654_neg	Barlerin	N
Com_787_neg	Isochavicol	N	Com_1993_pos	(E)-4,8-Dimethyl-1,3,7-nonatriene	P		Com_2515_pos	PINOSYLVIN	P	Com_538_neg	Gentiopicroside	N
Com_876_neg	Valerophenone	N	Com_1983_pos	4-Phenylbutan-2-one	P		Com_2691_pos	2-Hydroxy-3-carboxy-6-oxo-7-methylocta-2,4-dienoate	P	Com_603_neg	Sec-O-Glucosylhamaudol	N
Com_2833_neg	Deoxytryptoquivaline	N	Com_1930_pos	7-Hydroxy-6-methylhepta-3,5-dienal	P		Com_4663_pos	Picraquassioside A	P	Com_334_neg	2-Hydroxyanthraquinone	N
Com_1533_neg	Xanthoxoline	N	Com_1876_pos	THTC	P		Com_4667_pos	Lys Asp His	P	Com_385_neg	Narciclasine	N
Com_1953_neg	Monocrotaline	N	Com_2135_pos	3-(3,4-Dihydroxyphenyl)-1-propanol	P		Com_5465_pos	Antibiotic MM 44785	P	Com_351_neg	Podocarpic acid	N
Com_2344_neg	Trp Pro Ser	N	Com_2684_pos	Halaminol C	P		Com_3437_pos	2-Polyprenyl-3-methyl-6-methoxy-1,4-benzoquinone	P	Com_536_neg	Dinoprost	N
Com_871_neg	(4R)-4-Hydroxy-2-oxoglutarate	N	Com_2717_pos	Lauramine oxide	P		Com_1953_pos	Norviburtinal	P	Com_299_neg	L-Ascorbic acid 2-phosphate	N
Com_2626_neg	Catechin-4-ol 3'-methyl ether 3-O-alpha-L-rhamnopyranoside	N	Com_2751_pos	(R)-8-Methylsulfinyloctyl isothiocyanate	P		Com_1944_pos	6-Amino-2-oxohexanoate	P	Com_488_neg	Enalaprilat	N
Com_1816_neg	15-Acetoxyrudmollin	N	Com_2892_pos	alpha-Asp-Ile	P		Com_3145_pos	2,3-Bis(p-methoxyphenyl)acrylonitrile	P	Com_463_neg	Zearalenone	N
Com_1286_neg	Radicinin	N	Com_3247_pos	Hexadecasphinganine	P		Com_3150_pos	Siamenol	P	Com_305_neg	(-)-Bornyl acetate	N
Com_2311_neg	Fluxapyroxad	N	Com_4526_pos	Petasitenine	P		Com_5438_pos	(+)-Strempeliopidine	P	Com_144_neg	1-Hydroxy-2-naphthoate	N
Com_999_neg	p-Cresol sulfate	N	Com_4571_pos	Betaenone D	P		Com_3716_pos	7-O-Demethyl-18-hydroxy-albocycline	P	Com_516_neg	Salidroside	N
Com_2482_neg	2-glyceryl-Prostaglandin H2	N	Com_5768_pos	KDdiA-PC	P		Com_2868_pos	Glu-Pro	P	Com_256_neg	3-Methyluridine	N
Com_1459_neg	Pertilide	N	Com_5575_pos	PAz-PC	P		Com_3937_pos	3' 5'-cyclic AMP	P	Com_115_neg	Quinoline-4-carboxylic acid	N
Com_1458_neg	2,9-Epoxylacta	N	Com_5244_pos	28-Homobrassinolide	P		Com_2666_pos	Flurecol	P	Com_1675_neg	Catechin	N
Com_1796_neg	TAXIFOLIN-(+/-)	N	Com_3762_pos	cis-7-carboxyhept-2-enoylcarnitine	P		Com_2815_pos	beta-Carboline-1-propionic acid	P	Com_1269_neg	Nalidixic Acid	N
Com_884_neg	N-Methyl-N,4-dinitrosoaniline	N	Com_3751_pos	(+)-Prosopinine	P		Com_1914_pos	N,N-Dimethylaniline N-oxide	P	Com_1644_neg	Uralenneoside	N
Com_1285_neg	2-Carboxy-2-hydroxy-8-carboxychromene	N	Com_3525_pos	Tetrahydrobungeanool	P		Com_4312_pos	20-Epikibataline	P	Com_1040_neg	Ethyl 4-methylphenoxyacetate	N
Com_2067_neg	Dipteryxine	N	Com_2709_pos	Pro Ile	P		Com_5226_pos	Ajugaciliatin I	P	Com_3144_neg	PC(18:3(6Z,9Z,12Z)/18:2(9Z,11E)+=O(13))	N
Com_2084_neg	(13S,14S)-epoxymaresin	N	Com_2532_pos	H-Pro-Val-OH	P		Com_2793_pos	7-Hydroxy-3-(2,3-dihydroxybutyl)-1(3H)-isobenzofuranone	P	Com_1564_neg	3-(1,1-Dimethyl-2-propenyl)-7,8-dimethoxy-2H-1-benzopyran-2-one	N
Com_2378_neg	phytosphingosine 1-phosphate	N	Com_2514_pos	Benzyl benzoate	P		Com_2705_pos	(1R,4S)-1-hydroperoxy-p-menth-2-en-8-ol acetate	P	Com_2256_neg	Cellulose, microcrystalline	N
Com_2637_neg	Withaferin A	N	Com_2457_pos	Casuarine	P		Com_2664_pos	cspyrone B1	P	Com_2789_neg	Dodecyl-beta-D-maltoside	N
Com_2777_neg	Platanionoside H	N	Com_2384_pos	Crocusatin G	P		Com_2652_pos	4-(3-AMINO-2-HYDROXYPROPOXY)PHENYLACETAMIDE	P	Com_1481_neg	Dihydrocitrinone	N
Com_3067_neg	Methylenediboviquinone-3,3	N	Com_2306_pos	(2S)-2-{[1-(R)-Carboxyethyl]amino}pentanoate	P		Com_2231_pos	10-hydroxy-2E,8E-Decadiene-4,6-diynoic acid	P	Com_2560_neg	Dathf	N
Com_834_neg	DL-Tartaric acid	N	Com_2292_pos	N2-Acetyl-L-aminoadipate semialdehyde	P		Com_5372_pos	Herbimycin B	P	Com_1034_neg	Propan-2-yl 2-hydroxy-4-methylsulfanylbutanoate	N
Com_1032_neg	epi-Isoshinanolone	N	Com_1946_pos	(R)-2-Aminoheptanoic acid	P		Com_1852_pos	4-Penten-1-yl acetate	P	Com_1766_neg	Hydrocodone	N
Com_1082_neg	L-dihydroanticapsin	N	Com_1924_pos	cis-4-Carboxymethylenebut-2-en-4-olide	P		Com_4519_pos	Cycloschkuhriadiol acetate	P	Com_1493_neg	Bucolome	N
Com_1296_neg	Sporovexin A	N	Com_1916_pos	Tyramine	P		Com_4759_pos	Semiplenamide G	P	Com_1379_neg	Isopentyl beta-D-glucoside	N
Com_2486_neg	Spicatocadinanolide A	N	Com_5622_pos	Voacamidine	P		Com_5075_pos	Astemizole	P	Com_2183_neg	Tetracosahexaenoic acid	N
Com_2063_neg	His-Trp	N	Com_5491_pos	Asterinic acid	P		Com_2702_pos	Nabumetone	P	Com_2548_neg	Ceranapril	N
Com_1556_neg	(R)-glutaconylcarnitine	N	Com_5295_pos	Ixabepilone	P		Com_4258_pos	Montanol	P	Com_2099_neg	3-O-Methylfluorescein	N
Com_1540_neg	Limazepine C	N	Com_5256_pos	Coronalolide methyl ester	P		Com_3063_pos	1-Amino-1-deoxy-scyllo-inositol 4-phosphate	P	Com_1438_neg	(2S,2'S)-Pyrosaccharopine	N
Com_807_neg	7-Oxoheptanoic acid	N	Com_4964_pos	Thr Arg Tyr	P		Com_1954_pos	Succinic acid monoethyl ester	P	Com_1993_neg	3-(3,4-Dihydroxyphenyl)-1-propanol 3'-glucoside	N
Com_721_neg	Methylsuccinic anhydride	N	Com_4069_pos	Melophlin I	P		Com_5463_pos	Dieporeticanin 1	P	Com_1441_neg	1,7,7-trimethylbicyclo[2.2.1]heptan-2-ol benzoate	N
Com_1433_neg	Yangonin	N	Com_4006_pos	Dihydroactinospectacin	P		Com_4375_pos	Sibiricinone D	P	Com_2796_neg	Flavidulol C	N
Com_2887_neg	Hordatine A	N	Com_3752_pos	S,S,S,-TRIBUTYLPHOSPHOROTRITHIOATE	P		Com_5178_pos	LysoPE(0:0/18:1(9Z))	P	Com_2018_neg	2-Methyl-5-(8-pentadecenyl)-1,3-benzenediol	N
Com_1095_neg	Eriosematin F	N	Com_3718_pos	Dihydroalbocycline	P		Com_2250_pos	Harmane	P	Com_1046_neg	3-Methoxy-4,5-methylenedioxybenzoic acid	N
Com_874_neg	4-Hydroxycinnamoylmethane	N	Com_3692_pos	Palmityl Trifluoromethyl Ketone	P		Com_4686_pos	Kuguacin L	P	Com_1811_neg	D-Erythroascorbic acid 1'-a-D-glucoside	N
Com_1402_neg	Parvifuran	N	Com_3550_pos	Cassine	P		Com_5105_pos	Kleinioxanthrone 2	P	Com_1921_neg	Menthyl pyrrolidone carboxylate	N
Com_1959_neg	8-(3,3-Dimethylallyl)spatheliachromene	N	Com_3334_pos	Crepenynate	P		Com_5478_pos	Euphornin	P	Com_2219_neg	Gerberinol	N
Com_1845_neg	Spicatolide C	N	Com_3322_pos	Panaxjapyne C	P		Com_2608_pos	Phenylacetylglycine dimethylamide	P	Com_1172_neg	Glutaminylalanine	N
Com_710_neg	Aromatic aldehyde	N	Com_3268_pos	Glutarylcarnitine	P		Com_1845_pos	5-hydroxyfuran-2-carboxylic Acid	P	Com_1474_neg	3-Hydroxy-4-butanolide	N
Com_1607_neg	Fenitropan	N	Com_3202_pos	Cardiobutanolide	P		Com_2101_pos	4-n-Pentylphenol	P	Com_1079_neg	(S)-9-Hydroxy-10-undecenoic acid	N
Com_1843_neg	Arg His	N	Com_3177_pos	gamma-glutamyltyramine zwitterion	P		Com_2408_pos	11-Nitro-1-Undecene	P	Com_738_neg	3-Mercaptolactic acid	N
Com_1685_neg	Methyl [6]-Shogaol	N	Com_3007_pos	Russulanorol	P		Com_2409_pos	Dodecanamide	P	Com_2042_neg	3-Epiaphidicolin	N
Com_2620_neg	Isomucronulator 7-O-glucoside	N	Com_2924_pos	5-Hydroxy-8-methoxycalamenene	P		Com_2855_pos	L-alanylglycyl-L-proline	P	Com_2665_neg	Lucidenic acid G	N
Com_2506_neg	8-C-beta-D-Galactopyranosylapigenin	N	Com_2762_pos	Pyrenochaetic acid A	P		Com_4318_pos	(3R)-3,21-dihydroxyhenicosanoic acid	P	Com_1174_neg	butane-1,4-disulfonic acid	N
Com_2472_neg	1-heptadecanoyl-sn-glycero-3-phosphate	N	Com_2708_pos	L-isoleucyl-L-proline	P		Com_4776_pos	Magnoshinin	P	Com_2443_neg	Deoxyschizandrin	N
Com_2980_neg	uridine diphosphate N-acetylgalactosamine	N	Com_2662_pos	Radicamine B	P		Com_4965_pos	(-)-Fusicoplagin A	P	Com_1247_neg	4,5-Dihydro-1-(3-(trifluoromethyl)phenyl)-1H-pyrazol-3-amine	N
Com_1712_neg	8-(5-Hexyl-furan-2-yl)-octanoic acid	N	Com_2510_pos	Elaeokanine C	P		Com_5157_pos	Netilmicin	P	Com_1923_neg	4-coumaroylshikimate	N
Com_1768_neg	Morifoline	N	Com_2488_pos	3-Tigloyloxynortropane	P		Com_5347_pos	LysoPC(18:1(11Z))	P	Com_725_neg	3-Heptanone	N
Com_877_neg	Tiopronin	N	Com_2460_pos	Bellendine	P		Com_5616_pos	Chalcomycin	P	Com_3018_neg	Isorhamnetin 3,7-diglucoside	N
Com_1632_neg	Peltigerine	N	Com_2212_pos	Cys-Gly	P		Com_2275_pos	(4R,7R)-7-hydroxy-4-isopropenyl-7-methyloxepan-2-one	P	Com_1354_neg	Valyl-Gamma-glutamate	N
Com_2940_neg	Manzamine F	N	Com_2185_pos	(Indol-3-yl)acetamide	P		Com_2624_pos	cytosine dimer	P	Com_1794_neg	Indoleacetyl glutamine	N
Com_1716_neg	Indican	N	Com_2176_pos	(2S,5S)-trans-Carboxymethylproline	P		Com_2312_pos	8H-cyclopenta[a]acenaphthylene	P	Com_971_neg	5-Methylthioribose	N
Com_1893_neg	Sequosempervirin F	N	Com_2044_pos	(2-Naphthyl)methanol	P		Com_5556_pos	Cannabisin E	P	Com_754_neg	Isoguvacine	N
Com_975_neg	5-(1-Methoxy-1-methylethyl)-2-methyl-phenol	N	Com_1941_pos	Methylitaconate	P		Com_3422_pos	Irniine	P	Com_1576_neg	Ascochitine	N
Com_752_neg	trans-2-Octenal	N	Com_1860_pos	L-Pipecolic acid	P		Com_2149_pos	Aspinonediol	P	Com_2001_neg	dIMP	N
Com_1056_neg	Geranyl acetate	N	Com_4415_pos	(6R,9S)-3-Oxo-alpha-ionol beta-D-glucoside	P		Com_3469_pos	His His	P	Com_1798_neg	3'-O-methyl-(-)-epicatechin	N
Com_1125_neg	L-glycero-D-manno-Heptose	N	Com_3949_pos	Miraxanthin-III	P		Com_4104_pos	Butyl oleate	P	Com_2054_neg	14,19-Dihydroaspidospermatine	N
Com_1504_neg	Deoxycoformycin	N	Com_3271_pos	Annulatophenone	P		Com_4880_pos	3-O-Angeloylsenecioodontol	P	Com_810_neg	1,2-Dichlorobenzene	N
Com_1512_neg	omega-Cyclohexylundecanoic acid	N	Com_3238_pos	2,2-Dimethyl-8-prenylchromene 6-carboxylic acid	P		Com_5326_pos	Poricoic acid HM	P	Com_1913_neg	Tryptophylhydroxyproline	N
Com_1633_neg	Coformycin	N	Com_3070_pos	Norswertianin	P		Com_3443_pos	alpha-Cotonefuran	P	Com_1596_neg	Niazirin	N
Com_1852_neg	Granisetron	N	Com_2670_pos	chaetoglocin A	P		Com_1706_pos	Prosaikogenin D	P	Com_1332_neg	D-erythro-D-galacto-octitol	N
Com_1880_neg	(9Z)-(7S,8S)-Dihydroxyoctadecenoic acid	N	Com_2629_pos	2E,4E,8E,10E-Dodecatetraenedioic acid	P		Com_933_pos	Obovatol	P	Com_2164_neg	Caffeoyl C1-glucuronide	N
Com_2041_neg	5,6-DHET	N	Com_2605_pos	Precocene II	P		Com_1497_pos	Eupalinolide O	P	Com_1266_neg	Hexahydro-2',4-dimethylspiro[1,3-dithiolo[4,5-c]furan-2,3'(2'H)-furan]	N
Com_2177_neg	Estradiol valerate	N	Com_1984_pos	Ectocarpene	P		Com_1551_pos	Roburic acid	P	Com_2714_neg	Withaphysacarpin	N
Com_2312_neg	O-beta-D-Glucopyranosyl-cis-zeatin	N	Com_4119_pos	Glycidyl stearate	P		Com_691_pos	alpha-Lapachone	P	Com_1282_neg	Glycerol glutamate	N
Com_2523_neg	Oleoylglycerone phosphate	N	Com_5555_pos	Isorhamnetin 3-laminaribioside	P		Com_1577_pos	5-O-Methylvisammioside	P	Com_1183_neg	S-[1-[2-(Acetyloxy)ethyl]butyl] ethanethioate	N
Com_2753_neg	Cryptocaryol E	N	Com_5251_pos	Trp Glu Tyr	P		Com_1546_pos	Panaxatriol	P	Com_2026_neg	Arphamenine B	N
Com_2915_neg	Petunidin 3-(6''-malonylglucoside)	N	Com_4976_pos	G(8-O-4)S Glycerol	P		Com_1475_pos	Ingenol Mebutate	P	Com_3044_neg	Gingerglycolipid B	N
Com_3143_neg	Docosahexaenoyl PAF C-16	N	Com_2711_pos	Tectoionol A	P		Com_1449_pos	Arenobufagin	P	Com_2141_neg	6''-O-Acetylholocalin	N
Com_1445_neg	O-fumaryl-L-carnitine	N	Com_2183_pos	Lawsone	P		Com_1318_pos	Hinokinin	P	Com_1919_neg	Tryptophyl-Asparagine	N
Com_964_neg	cis-1,2-Dihydroxy-1,2-dihydro-7-methylnaphthalene	N	Com_2006_pos	5-Hydroxy-2-methoxy benzaldehyde	P		Com_397_pos	5,7-Dihydroxy-4-methylcoumarin	P	Com_1297_neg	Isopropyl-beta-D-thiogalactopyranoside	N
Com_771_neg	L-Ornithine	N	Com_5299_pos	PC(17:1(10Z)/0:0)	P		Com_1719_pos	Glycyrrhetic acid 3-O-beta-D-glucuronide	P	Com_2719_neg	12-O-D-Glucuronoside-13-hydroxyoctadec-9Z-enoate	N
Com_1134_neg	GEIR-1	N	Com_5095_pos	Rosiridoside B	P		Com_290_pos	Ethyl pivaloylacetate	P	Com_1482_neg	6-Chloromelatonin	N
Com_1758_neg	3-Methoxy-D-homoestra-1,3,5(10),8-tetraen-17abeta-ol	N	Com_4908_pos	Cerevisterol	P		Com_1682_pos	Cucurbitacin E	P	Com_1353_neg	Hydroxyprolyl-Asparagine	N
Com_1264_neg	5-Hydroxyxanthotoxin	N	Com_2707_pos	Herbarumin I	P		Com_1011_pos	Bergenin	P	Com_2454_neg	CPA(18:1(11Z)/0:0)	N
Com_1994_neg	Gibberellin A62	N	Com_1928_pos	5-Methoxyresorcinol	P		Com_1309_pos	N-Benzyloctadecanamide	P	Com_2555_neg	Cystone A	N
Com_1052_neg	Batatic acid	N	Com_2912_pos	Tournefolin B	P		Com_707_pos	(-)-Maackiain	P	Com_1376_neg	2-Pentanamido-3-phenylpropanoic acid	N
Com_1213_neg	ISOPROPYL BETA-D-GLUCOPYRANOSIDE	N	Com_5111_pos	Vitamin K1 oxide	P		Com_788_pos	Lotaustralin	P	Com_1355_neg	Etridiazole	N
Com_1511_neg	(+)-Isojuvabiol	N	Com_4614_pos	Met Arg Ser	P		Com_1146_pos	Seneciphylline	P	Com_1667_neg	N-Succinyl-2-amino-6-ketopimelate	N
Com_2636_neg	Linearilin	N	Com_4039_pos	Hepoxilin B3	P		Com_1748_pos	Oligomycin A	P	Com_2593_neg	SAICAR	N
Com_1645_neg	Vestitone	N	Com_3782_pos	Geranyl beta-D-glucopyranoside	P		Com_1574_pos	Polygalic acid	P	Com_3047_neg	Maltodextrin	N
Com_2095_neg	2',3'-Cyclic GMP	N	Com_3212_pos	15-Methoxyisodauc-3-ene-1beta,5alpha-diol	P		Com_1410_pos	Levistolide A	P	Com_1518_neg	D-erythro-L-galacto-Nonulose	N
Com_840_neg	2,4-DIMETHYLBENZOIC ACID	N	Com_2080_pos	3-Hydroxy-3-methylglutarate	P		Com_1356_pos	Triptolide	P	Com_1089_neg	3,4-Bis(trifluoromethyl)-1H-pyrazole	N
Com_656_neg	Fuziline	N	Com_2801_pos	Rumphellolide C	P		Com_1191_pos	Agarotetrol	P	Com_2171_neg	xi-3-Hydroxy-5-phenylpentanoic acid O-beta-D-Glucopyranoside	N
Com_382_neg	Broussonin E	N	Com_2872_pos	9-Hydroxyhexylitaconic acid	P		Com_1322_pos	(2S)-Isoxanthohumol	P	Com_1290_neg	Salsoline-1-carboxylate	N
Com_439_neg	Neocryptotanshinone	N	Com_3232_pos	5-epi-Valiolone 7-phosphate	P		Com_1671_pos	Proscillaridin A	P	Com_2409_neg	3'-Geranyl-2',4,4',6'-tetrahydroxychalcone	N
Com_320_neg	Sappanone A	N	Com_4281_pos	stellatic aldehyde	P		Com_662_pos	Bisabolol oxide A	P	Com_3083_neg	PA(i-16:0/PGF2alpha)	N
Com_691_neg	2''-O-Rhamnosylicariside II	N	Com_5297_pos	R1-Barrigenol	P		Com_270_pos	(E)-3,4-(Methylenedioxy)cinnamic acid	P	Com_1454_neg	Pratenol A	N
Com_292_neg	Viridicatol	N	Com_3572_pos	Kaempferide	P		Com_1754_pos	Dianemycin	P	Com_2287_neg	Cumi-101	N
Com_690_neg	Plantainoside D	N	Com_2230_pos	Pestalopyrone	P		Com_1353_pos	8-Epideoxyloganic acid	P	Com_2731_neg	PA(18:1(12Z)-O(9S,10R)/2:0)	N
Com_490_neg	Evernic Acid	N	Com_5235_pos	15-O-propionylbruceolide	P		Com_1105_pos	Abietic acid	P	Com_1987_neg	Stanozolol	N
Com_287_neg	Butylphthalide	N	Com_4160_pos	Cassipourine	P		Com_498_pos	3,4-Dimethoxycinnamic acid	P	Com_1497_neg	N-(1-Deoxy-1-fructosyl)serine	N
Com_223_neg	ascaroside C3	N	Com_2081_pos	trans-2-Phenylcyclopropanecarboxylic acid	P		Com_1642_pos	Picroside I	P	Com_2720_neg	10-Hydroxy-octadec-12Z-enoate-9-beta-D-glucuronide	N
Com_467_neg	Rapanone	N	Com_2237_pos	(Z,Z,Z)-3,6,9-Dodecatrien-1-ol	P		Com_470_pos	N-Methylcytisine	P	Com_2430_neg	Isopentyl gentiobioside	N
Com_692_neg	Nystose	N	Com_4315_pos	Bengamide E	P		Com_1424_pos	Pinoresinol dimethyl ether	P	Com_1702_neg	Ethyl (S)-3-hydroxybutyrate glucoside	N
Com_598_neg	Cassiaside	N	Com_4632_pos	Gly Arg Tyr	P		Com_1316_pos	Scopolin	P	Com_1253_neg	Wyeronic acid	N
Com_654_neg	Barlerin	N	Com_5156_pos	Ulipristal acetate	P		Com_1287_pos	Rosmanol	P	Com_2387_neg	5alpha-Pregnan-3beta,20beta-diol 20-sulfate	N
Com_538_neg	Gentiopicroside	N	Com_1940_pos	1,5-Anhydro-4-deoxy-D-glycero-hex-3-en-2-ulose	P		Com_1722_pos	Tubuloside B	P	Com_1400_neg	1-Carboxyethyltyrosine	N
Com_603_neg	Sec-O-Glucosylhamaudol	N	Com_2010_pos	Junionone	P		Com_584_pos	Hispidin	P	Com_1615_neg	2-O-Caffeoyltartronic acid	N
Com_434_neg	Triptophenolide	N	Com_2354_pos	3,4-Dimethoxypropiophenone	P		Com_518_pos	2,4,5-Trimethoxybenzoic acid	P	Com_1259_neg	3-hydroxytridecanoic acid	N
Com_334_neg	2-Hydroxyanthraquinone	N	Com_3732_pos	Engelhardione	P		Com_571_pos	Fraxinol	P	Com_1614_neg	Bergaptol sulfate	N
Com_385_neg	Narciclasine	N	Com_4041_pos	Dihydroflexibilide	P		Com_1661_pos	Pinoresinol 4-O-beta-D-glucopyranoside	P	Com_2285_neg	2-Hydroxy-3-methoxy-6beta-naltrexol	N
Com_587_neg	Dimethylcurcumin	N	Com_4567_pos	His Thr Gln	P		Com_581_pos	Phenazine-1-carboxylic acid	P	Com_1199_neg	Morantel	N
Com_351_neg	Podocarpic acid	N	Com_4935_pos	Leopersin N	P		Com_1269_pos	(E/Z)-Ginkgolic acid C17:2	P	Com_1094_neg	Alanylaspartic acid	N
Com_536_neg	Dinoprost	N	Com_5386_pos	Saucerneol D	P		Com_1460_pos	Dehydrocholate	P	Com_2039_neg	Aspidospermatine	N
Com_299_neg	L-Ascorbic acid 2-phosphate	N	Com_2072_pos	7-Hydroxychromone	P		Com_1581_pos	Lucideric acid A	P	Com_1976_neg	Benzoic acid, 2-[[3-(3,4-dimethoxyphenyl)-1-oxo-2-propenyl]amino]-	N
Com_669_neg	4,5-Dicaffeoylquinic acid	N	Com_2120_pos	Norecasantalol	P		Com_836_pos	Lycorine	P	Com_757_neg	2,5-Diethyltetrahydrofuran	N
Com_520_neg	5beta-Dihydrocortisol	N	Com_2143_pos	3alpha-Acetoxynortropane	P		Com_1751_pos	Epmedin C	P	Com_2428_neg	Patientoside A	N
Com_488_neg	Enalaprilat	N	Com_2163_pos	gabapentin	P		Com_1361_pos	Humulone	P	Com_2846_neg	Ganoderic acid I	N
Com_565_neg	8-Deoxygartanin	N	Com_2413_pos	L-2-amino-8-oxodecanoate	P		Com_1157_pos	Senecionine	P	Com_2331_neg	Zeanoside C	N
Com_158_neg	N-acetyldopamine	N	Com_2487_pos	Anhalamine	P		Com_817_pos	Adrenosterone	P	Com_1622_neg	Bis(2-methoxyethyl) phthalate	N
Com_283_neg	(+/-)-Decursinol	N	Com_2492_pos	Pyocyanin	P		Com_460_pos	SDMA	P	Com_1121_neg	2-Decylfuran	N
Com_463_neg	Zearalenone	N	Com_2548_pos	O-Desmethylnaproxen	P		Com_44_pos	2-Methylcyclohexanone	P	Com_3228_neg	Kaempferol 3-feruloyl-triglucoside	N
Com_469_neg	Tazarotenic acid	N	Com_2549_pos	Lycoperodine 1	P		Com_448_pos	2-Naphthoxyacetic acid	P	Com_1271_neg	Mofebutazone	N
Com_544_neg	Glucovanillin	N	Com_2555_pos	Liguhodgsonal	P		Com_784_pos	Monobenzyl phthalate	P	Com_767_neg	Oxalacetic acid	N
Com_305_neg	(-)-Bornyl acetate	N	Com_2582_pos	8-Methoxykynurenate	P		Com_692_pos	H-Ser-His-OH	P	Com_1365_neg	3-Hydroxydodecanedioic acid	N
Com_144_neg	1-Hydroxy-2-naphthoate	N	Com_2694_pos	Isoaaptamine	P		Com_483_pos	Eugenol acetate	P	Com_992_neg	Psoralen	N
Com_516_neg	Salidroside	N	Com_2731_pos	(plusmn)Fenfluramine	P		Com_1580_pos	(-)-Epigallocatechin Gallate	P	Com_2163_neg	Bufadienolide	N
Com_524_neg	Phenylalanyltryptophan	N	Com_2795_pos	4'-Methoxychalcone	P		Com_1388_pos	Tetrahydrocurcumin	P	Com_1868_neg	Yucalexin B5	N
Com_256_neg	3-Methyluridine	N	Com_2852_pos	Cytosine arabinoside	P		Com_1224_pos	Bilobalide	P	Com_1668_neg	Norcocaine	N
Com_115_neg	Quinoline-4-carboxylic acid	N	Com_2853_pos	Isotaifine	P		Com_1700_pos	Luteolin-7-O-rhamnoside	P	Com_1609_neg	N-(1-Deoxy-1-fructosyl)threonine	N
Com_1675_neg	Catechin	N	Com_2858_pos	N-Undecanoylglycine	P		Com_81_pos	Phosphonoacetic acid	P	Com_1093_neg	3,5,6-Trihydroxy-5-(hydroxymethyl)-2-methoxy-2-cyclohexen-1-one	N
Com_1102_neg	Lipoamide	N	Com_2890_pos	(+)-Musacine A	P		Com_376_pos	N1-Acetylspermidine	P	Com_1578_neg	17beta-hydroxy-5beta-estran-3-one	N
Com_1269_neg	Nalidixic Acid	N	Com_2900_pos	Estrane	P		Com_466_pos	gamma-Glu-Gly	P	Com_1847_neg	N-Undecylbenzenesulfonic acid	N
Com_1605_neg	Flufenamic acid	N	Com_2953_pos	aldehydo-muramic acid	P		Com_798_pos	AICAR	P	Com_2031_neg	2-O-Acetyl-trans-coutaric acid	N
Com_1644_neg	Uralenneoside	N	Com_3042_pos	Andrachamine	P		Com_473_pos	Minoxidil	P	Com_2329_neg	Magestin	N
Com_1974_neg	Acetaminophen glucuronide	N	Com_3100_pos	O-methylmalonylcarnitine	P		Com_910_pos	Ellagic acid	P	Com_951_neg	Hexanethioic acid S-propyl ester	N
Com_1040_neg	Ethyl 4-methylphenoxyacetate	N	Com_3219_pos	Galangin	P		Com_1083_pos	Flavokawain C	P	Com_1155_neg	2-C-methyl-D-erythritol-4-phosphate	N
Com_3144_neg	PC(18:3(6Z,9Z,12Z)/18:2(9Z,11E)+=O(13))	N	Com_3307_pos	Obscuraminol A	P		Com_1175_pos	Byakangelicol	P	Com_1470_neg	Asparaginyl-Methionine	N
Com_3186_neg	PGP(a-13:0/i-21:0)	N	Com_3376_pos	Diethylstilbestrol monomethyl ether	P		Com_221_pos	Esculetin	P	Com_1625_neg	2-Nonadecanone	N
Com_1564_neg	3-(1,1-Dimethyl-2-propenyl)-7,8-dimethoxy-2H-1-benzopyran-2-one	N	Com_3385_pos	Codonopsinol	P		Com_1433_pos	Polydatin	P	Com_2359_neg	CPA(16:0/0:0)	N
Com_2553_neg	N-Docosahexaenoyl Leucine	N	Com_3408_pos	Marcanine D	P		Com_1663_pos	Morphiceptin	P	Com_2425_neg	(3beta,22E,24R)-3-Hydroxyergosta-5,8,22-trien-7-one	N
Com_2256_neg	Cellulose, microcrystalline	N	Com_3488_pos	N-Acetylmuramate	P		Com_1495_pos	Juglanin	P	Com_1597_neg	GHB-Gluc	N
Com_839_neg	2,6-Diaminopurine	N	Com_3495_pos	Lanyuamide I	P		Com_576_pos	Suberosin	P	Com_2465_neg	Isoangustone A	N
Com_2789_neg	Dodecyl-beta-D-maltoside	N	Com_3543_pos	Anibacanine	P		Com_557_pos	2,4-D	P	Com_2333_neg	4'-Hydroxycilostazol, trans-	N
Com_722_neg	Di-1-propenyl sulfide	N	Com_3701_pos	Sporovexin C	P		Com_382_pos	Cyclo(L-Leu-L-Pro)	P	Com_795_neg	Methylarsonate	N
Com_2945_neg	Cer(d17:1/20:3(5Z,8Z,11Z)-O(14R,15S))	N	Com_3708_pos	Hexadecanoylpyrrolidine	P		Com_1099_pos	Tributyrin	P	Com_723_neg	Gamma-Caprolactone	N
Com_1481_neg	Dihydrocitrinone	N	Com_3730_pos	N-tetradecanoyl-L-Homoserine lactone	P		Com_543_pos	ar-Turmerone	P	Com_2633_neg	Neocretanin	N
Com_3205_neg	PG(22:6(4Z,8Z,10Z,13Z,16Z,19Z)-OH(7)/22:5(7Z,10Z,13Z,16Z,19Z))	N	Com_3736_pos	Tofacitinib	P		Com_1538_pos	Latanoprost	P	Com_1567_neg	3-Hydroxytetradecanedioic acid	N
Com_2560_neg	Dathf	N	Com_3745_pos	Neoamphimedine	P		Com_512_pos	Vanillyl butyl ether	P	Com_1169_neg	Lycoperdic acid	N
Com_3193_neg	PG(PGJ2/i-20:0)	N	Com_3834_pos	ent-17-Nor-3,8-dioxo-13Z-labden-15-oic acid	P		Com_1593_pos	N-Desmethyl Sildenafil	P	Com_1764_neg	9-Oxooctadecanoic acid	N
Com_712_neg	3-Mercapto-2-butanol	N	Com_3846_pos	Salbostatin	P		Com_521_pos	Benzoin	P	Com_2332_neg	Isopropylphenyladenosine	N
Com_1034_neg	Propan-2-yl 2-hydroxy-4-methylsulfanylbutanoate	N	Com_3924_pos	Sesbanimide A	P		Com_456_pos	4-Hydroxychalcone	P	Com_1791_neg	Bioallethrin	N
Com_1766_neg	Hydrocodone	N	Com_4071_pos	6-cis-Docosenamide	P		Com_425_pos	Linalyl acetate	P	Com_2089_neg	Caffeoyl tyrosine	N
Com_1493_neg	Bucolome	N	Com_4097_pos	Betaenone E	P		Com_1562_pos	Tilianin	P	Com_1235_neg	Dioxolane-THYMINE	N
Com_1379_neg	Isopentyl beta-D-glucoside	N	Com_4123_pos	6-(alpha-D-glucosaminyl)-1D-myo-inositol	P		Com_191_pos	Dihydrocoumarin	P	Com_1555_neg	(2,5-Dioxopyrrolidin-1-yl) 5-(2-hydroxyethoxy)-4-oxopentanoate	N
Com_784_neg	2-Hydroxy-4-methylthiobutyric acid	N	Com_4130_pos	N-cis-Feruloyldopamine	P		Com_608_pos	Cycloguanil	P	Com_990_neg	1-Methylpiperidin-4-yl butanoate	N
Com_2244_neg	Desmethylazelastine	N	Com_4175_pos	Lys Leu Ser	P		Com_1237_pos	N-Feruloyloctopamine	P	Com_2795_neg	Ganosporelactone B	N
Com_2183_neg	Tetracosahexaenoic acid	N	Com_4222_pos	Brassicicene B	P		Com_750_pos	L-Hyoscyamine	P	Com_2557_neg	Ascorbyl stearate	N
Com_2861_neg	PA(2:0/22:6(4Z,7Z,10Z,13E,15E,19Z)-OH(17))	N	Com_4240_pos	Melophlin E	P		Com_1657_pos	Ganoderenic acid B	P	Com_957_neg	Methylenediphosphonic acid	N
Com_1421_neg	(6R,8Z)-6-Hydroxy-3-oxotetradecenoic acid	N	Com_4370_pos	Semiplenamide A	P		Com_1097_pos	Tetrahydroxymethoxychalcone	P	Com_1456_neg	2'-Fluorothymidine	N
Com_2548_neg	Ceranapril	N	Com_4373_pos	1-beta-D-glucopyranosyl-L-tryptophan	P		Com_612_pos	Curzerenone	P	Com_1468_neg	Alanine lactate pyruvate	N
Com_3195_neg	PC(18:3(6Z,9Z,12Z)/22:5(4Z,7Z,10Z,13Z,16Z))	N	Com_4402_pos	gamma-Eudesmol 11-alpha-L-rhamnoside	P		Com_1563_pos	Ganoderic acid DM	P	Com_2388_neg	Colupulone	N
Com_1871_neg	Pregna-5,16-dien-20-one, 3beta-hydroxy-	N	Com_4405_pos	N-Oleoyl-L-Serine	P		Com_1490_pos	Withanolide B	P	Com_2707_neg	Eucalyptone	N
Com_2099_neg	3-O-Methylfluorescein	N	Com_4425_pos	L-Myristoylcarnitine	P		Com_122_pos	4-Hydroxyproline	P	Com_918_neg	Dihydroxyacetone phosphate	N
Com_1438_neg	(2S,2'S)-Pyrosaccharopine	N	Com_4585_pos	Mycestericin F	P		Com_418_pos	Salicyluric acid	P	Com_2110_neg	Sorbitan laurate	N
Com_1950_neg	14,15-Epoxyeicosa-5z-enoic acid	N	Com_4861_pos	Veralodine	P		Com_1459_pos	Linoleoylcarnitine	P	Com_2640_neg	3-o-acetylbotcineric acid	N
Com_1993_neg	3-(3,4-Dihydroxyphenyl)-1-propanol 3'-glucoside	N	Com_4897_pos	4alpha-Formyl-4beta-methyl-5alpha-cholesta-8-en-3beta-ol	P		Com_259_pos	Indole-3-butyric acid	P	Com_1655_neg	Speradine G	N
Com_1441_neg	1,7,7-trimethylbicyclo[2.2.1]heptan-2-ol benzoate	N	Com_5062_pos	(-)-10-Methoxyvincamedine N-oxide	P		Com_699_pos	cis-Vaccenic acid	P	Com_1867_neg	Ficiolide G	N
Com_2796_neg	Flavidulol C	N	Com_5070_pos	Vindoline	P		Com_432_pos	3-(3,4-Dihydroxyphenyl)lactic acid	P	Com_1299_neg	12-methoxy sordariol	N
Com_1132_neg	Questiomycin A	N	Com_5168_pos	Striatin C	P		Com_835_pos	N6-Methyl-2'-deoxyadenosine	P	Com_2382_neg	3-anhydro-6-hydroxy-ophiobolin A	N
Com_2970_neg	PA(20:5(6E,8Z,11Z,14Z,17Z)-OH(5)/8:0)	N	Com_5224_pos	Grossamide K	P		Com_248_pos	2-hydroxyoctanoic acid	P	Com_1409_neg	Globosuxanthone D	N
Com_3073_neg	PA(18:3(9Z,12Z,15Z)/20:5(5Z,8Z,11Z,14Z,17Z))	N	Com_5308_pos	Lyso-PAF C-18	P		Com_1081_pos	Cinnavalininate	P	Com_1733_neg	(1S,2R)-3-oxo-2-pentylcyclopentane-1-octanoic acid	N
Com_2018_neg	2-Methyl-5-(8-pentadecenyl)-1,3-benzenediol	N	Com_5378_pos	Roehybridine	P		Com_552_pos	Anserine	P	Com_2889_neg	PA(12:0/12:0(3-OH))	N
Com_3096_neg	PG(20:4(5Z,8Z,11Z,13E)+=O(15)/18:2(9Z,11Z))	N	Com_5391_pos	1-O-(8-hydroxyoleoyl)-sn-glycero-3-phosphocholine	P		Com_594_pos	Carnosine	P	Com_2919_neg	PA(15:0cycw5/10:0(3-OH))	N
Com_1046_neg	3-Methoxy-4,5-methylenedioxybenzoic acid	N	Com_5393_pos	Dysinosin D	P		Com_344_pos	Homovanillic acid	P	Com_3024_neg	PS(15:0cyclo/10:0(3-OH))	N
Com_1811_neg	D-Erythroascorbic acid 1'-a-D-glucoside	N	Com_5415_pos	Butenoyl PAF	P		Com_2376_pos	2,4,5-Trimethoxybenzaldehyde	P	Com_1526_neg	Ficipyrone A	N
Com_1571_neg	N6-Etheno 2'-deoxyadenosine	N	Com_5417_pos	Leueantine C	P		Com_2620_pos	Hydrocotarnine	P	Com_1074_neg	2,3,4-trihydroxy-6-(hydroxymethyl)-5-methylbenzylacohol	N
Com_1921_neg	Menthyl pyrrolidone carboxylate	N	Com_5490_pos	BEBEERINE	P		Com_2137_pos	4-Methylbiphenyl	P	Com_2397_neg	Botcinic acid	N
Com_2654_neg	Vemlidy	N	Com_5312_pos	Curcumanggoside	P		Com_2967_pos	Prolyl-Histidine	P	Com_2552_neg	Steresterone B	N
Com_2219_neg	Gerberinol	N	Com_5239_pos	Tricalysioside B	P		Com_4473_pos	(His(1-ME)2)-trh	P	Com_1754_neg	PSEUDO-ANISATIN	N
Com_1172_neg	Glutaminylalanine	N	Com_4836_pos	Ser Tyr Arg	P		Com_2538_pos	Macaridine	P	Com_1278_neg	Anhydrobrazilic Acid	N
Com_1474_neg	3-Hydroxy-4-butanolide	N	Com_3332_pos	2-Hydroxydendrobine	P		Com_7100_pos	PC(20:5(6E,8Z,11Z,14Z,17Z)-OH(5)/DiMe(11,3))	P	Com_1038_neg	Metameconine	N
Com_1079_neg	(S)-9-Hydroxy-10-undecenoic acid	N	Com_2592_pos	6-Methoxy-7,8-methylenedioxycoumarin	P		Com_2439_pos	1-Dodecanethiol	P	Com_958_neg	2,4-Dichloro-6-Methylphenol	N
Com_738_neg	3-Mercaptolactic acid	N	Com_1945_pos	4-Guanidinobutanoate	P		Com_7142_pos	PC(TXB2/18:1(11Z))	P	Com_2290_neg	Swertiamarin	N
Com_2042_neg	3-Epiaphidicolin	N	Com_3113_pos	AUSTRICINE	P		Com_3933_pos	Glycylprolylarginine	P	Com_3090_neg	PE(16:0/8,9-EpETE)	N
Com_2665_neg	Lucidenic acid G	N	Com_2132_pos	Norharman	P		Com_4855_pos	(6Z,8Z)-Hexadeca-6,8-dienedioylcarnitine	P	Com_3091_neg	Saikosaponin a	N
Com_1174_neg	butane-1,4-disulfonic acid	N	Com_3183_pos	3-Hydroxy-4-(3-methyl-2-butenyl)bibenzyl	P		Com_3396_pos	Tyrosyl-Cysteine	P	Com_1477_neg	Thiamine	N
Com_2443_neg	Deoxyschizandrin	N	Com_3691_pos	Yaretol	P		Com_3746_pos	4-(4-Guanidinobenzoyloxy)phenylacetate	P	Com_870_neg	TRYPTAMINE	N
Com_1499_neg	Voglibosa	N	Com_3893_pos	5,6-dehydro Arachidonic Acid	P		Com_5591_pos	DG(PGE2/16:0/0:0)	P	Com_1261_neg	SUBERYL GLYCINE	N
Com_1247_neg	4,5-Dihydro-1-(3-(trifluoromethyl)phenyl)-1H-pyrazol-3-amine	N	Com_3962_pos	1-Monopalmitin	P		Com_5558_pos	3'-Prenylapigenin 7-[rhamnosyl-(1->6)-glucoside]	P	Com_741_neg	Erythritol	N
Com_1923_neg	4-coumaroylshikimate	N	Com_4022_pos	N-Isobutyl-(2E,4E)-octadecadienamide	P		Com_3707_pos	Tyrosyl-Lysine	P	Com_2905_neg	FAHFA 36:4	N
Com_2322_neg	Foetidin	N	Com_4108_pos	Docosanamide	P		Com_2619_pos	Butylone	P	Com_903_neg	Ethionamide	N
Com_725_neg	3-Heptanone	N	Com_4250_pos	15-keto-PGE1	P		Com_2479_pos	2'',6''-O-Diacetyloninin	P	Com_1229_neg	Porphobilinogen	N
Com_3018_neg	Isorhamnetin 3,7-diglucoside	N	Com_5373_pos	Cordianol F	P		Com_6613_pos	PC(14:1(9Z)/PGE2)	P	Com_2407_neg	Nifekalant	N
Com_2307_neg	11-Dihydro-12-norneoquassin	N	Com_5603_pos	MONENSIN	P		Com_2358_pos	Tetraethylene glycol	P	Com_2349_neg	Alfuzosin	N
Com_1354_neg	Valyl-Gamma-glutamate	N	Com_5413_pos	LysoPC(20:2)	P		Com_6475_pos	SM(d18:0/22:6(4Z,7Z,10Z,12E,16Z,19Z)-OH(14))	P	Com_1789_neg	Mycosporine glutaminol	N
Com_1794_neg	Indoleacetyl glutamine	N	Com_2285_pos	(2S,4S)-4-Hydroxy-2,3,4,5-tetrahydrodipicolinate	P		Com_2400_pos	Harmanine	P	Com_1780_neg	Dimethachlor-ESA	N
Com_971_neg	5-Methylthioribose	N	Com_2282_pos	Antibiotic C 2554A-II	P		Com_4478_pos	Prehumulone	P	Com_2706_neg	Taxuyunnanine P	N
Com_754_neg	Isoguvacine	N	Com_1878_pos	Glutarate	P		Com_6206_pos	PE(18:1(12Z)-2OH(9,10)/18:3(6Z,9Z,12Z))	P	Com_2574_neg	Sachaloside I	N
Com_1576_neg	Ascochitine	N	Com_4031_pos	Dihydrotetrodecamycin	P		Com_1771_pos	Hex-trans-3-en-1-ol	P	Com_2517_neg	Quercetin-3-Arabinoside	N
Com_727_neg	5-(Methylthio)-1H-tetrazole	N	Com_1989_pos	4-Vinylguaiacol	P		Com_2273_pos	Barbital	P	Com_2453_neg	Maryal	N
Com_774_neg	methyl 4-mercaptobutyrimidate	N	Com_2365_pos	4-Hexyloxyphenol	P		Com_5441_pos	LysoPC(20:5(5Z,8Z,11Z,14Z,17Z)/0:0)	P	Com_1851_neg	(+)-Neomethynolide	N
Com_2001_neg	dIMP	N	Com_3126_pos	Flabelliformine	P		Com_6805_pos	PS(20:0/18:3(9,11,15)-OH(13))	P	Com_1460_neg	TRIPROPIONIN	N
Com_1798_neg	3'-O-methyl-(-)-epicatechin	N	Com_4394_pos	His Val Asn	P		Com_5585_pos	PA(i-14:0/18:1(12Z)-2OH(9,10))	P	Com_2837_neg	Kukoamine A	N
Com_2054_neg	14,19-Dihydroaspidospermatine	N	Com_4698_pos	Sicanatriol 7beta,18-diacetate	P		Com_4435_pos	MG(0:0/18:1(11Z)/0:0)	P	Com_2822_neg	Carthamosterone B	N
Com_1357_neg	Busulfan	N	Com_4809_pos	Arg Asp Met	P		Com_2481_pos	1,2-Diphenylcyclobutane	P	Com_2810_neg	Suspensolide E	N
Com_2004_neg	3-Glucogallic acid	N	Com_4961_pos	Phe Trp Ser	P		Com_2989_pos	2-Amino-4-[(2-amino-2-carboxyethyl)disulfanyl]butanoic acid	P	Com_2781_neg	(+)-N(6)-Hydroxyaphelandrine	N
Com_810_neg	1,2-Dichlorobenzene	N	Com_5063_pos	Incaspitolide E	P		Com_3045_pos	Cysteinyl-Histidine	P	Com_2725_neg	Okanin 4'-(6''-acetylglucoside)	N
Com_1913_neg	Tryptophylhydroxyproline	N	Com_5354_pos	Saucerneol C	P		Com_2699_pos	Hydroxyprolyl-Proline	P	Com_2395_neg	Glochidionionoside A	N
Com_1596_neg	Niazirin	N	Com_5356_pos	Fellutanine D	P		Com_4032_pos	N2-Fructopyranosylarginine	P	Com_2280_neg	Aurantiomide A	N
Com_2694_neg	LysoPA(22:5(4Z,7Z,10Z,13Z,16Z)/0:0)	N	Com_5433_pos	DENTICULAFLAVONOL	P		Com_4696_pos	2,5-Bis(3,4,5-trimethoxyphenyl)tetrahydrofuran	P	Com_2180_neg	19-(2-furyl)nonadeca-5,7-diynoic acid	N
Com_1332_neg	D-erythro-D-galacto-octitol	N	Com_2836_pos	2-Hydroxy-1-methoxyxanthone	P		Com_5948_pos	PE(DiMe(9,3)/18:1(9Z)-O(12,13))	P	Com_2134_neg	Vindolinine N-oxide	N
Com_2164_neg	Caffeoyl C1-glucuronide	N	Com_4285_pos	2'-Acetylheliotrine	P		Com_4188_pos	INDORAMIN	P	Com_1945_neg	Hynapene A	N
Com_3008_neg	PC(18:1(12Z)-2OH(9,10)/2:0)	N	Com_4124_pos	(R,R)-pavine	P		Com_4683_pos	Eicosa-5,8,11,14-tetraenoic acid 1,3-dihydroxypropan-2-yl ester	P	Com_1559_neg	1,3,5,6-Tetrahydroxy-8-methylxanthone	N
Com_3135_neg	PG(18:2(9Z,11Z)/PGJ2)	N	Com_3549_pos	Penicillenol A1	P		Com_2423_pos	Serylproline	P	Com_1231_neg	11-Hydroxyjasmonic acid	N
Com_1266_neg	Hexahydro-2',4-dimethylspiro[1,3-dithiolo[4,5-c]furan-2,3'(2'H)-furan]	N	Com_3503_pos	Oidiolactone F	P		Com_2908_pos	N-(2,6-Dimethylphenyl)-2-(piperazin-1-yl)acetamide	P	Com_1212_neg	Monoisobutyl phthalate	N
Com_2714_neg	Withaphysacarpin	N	Com_2669_pos	1-Acetyl-8-hydroxy-beta-carboline	P		Com_2124_pos	3-Sulfopyruvic acid	P	Com_1184_neg	3-Hydroxysebacic acid	N
Com_1885_neg	(S)-3-Hydroxy-N-methylcoclaurine	N	Com_2177_pos	6-Methoxy-4-methylquinoline	P		Com_5367_pos	LysoPE(0:0/22:5(7Z,10Z,13Z,16Z,19Z))	P	Com_2431_neg	(+)-Ixerin H	N
Com_1282_neg	Glycerol glutamate	N	Com_2058_pos	5-Methylcoumarin	P		Com_2671_pos	2-(4-Phenylphenyl)acetohydrazide	P	Com_2114_neg	Stilbericoside	N
Com_1183_neg	S-[1-[2-(Acetyloxy)ethyl]butyl] ethanethioate	N	Com_2147_pos	2,6-Dimethoxyhydroquinone	P		Com_5037_pos	(10E,12E,14E)-9-Hydroxy-16-oxooctadeca-10,12,14-trienoylcarnitine	P	Com_1925_neg	Rengyoside B	N
Com_2002_neg	beta-Glucogallin	N	Com_3053_pos	Mucidin	P		Com_4308_pos	N-Lauroyl Arginine	P	Com_1284_neg	Huperzine W	N
Com_2026_neg	Arphamenine B	N	Com_4717_pos	Bakkenolide H	P		Com_1829_pos	3-Allyl-1-cyclohexene	P	Com_713_neg	o-Cresol	N
Com_1628_neg	1-(1,3-Benzothiazol-2-yl)-1-(2,4-dimethylphenyl)ethanol	N	Com_1981_pos	Ethyl 3-(methylthio)propionate	P		Com_2290_pos	Amrinone	P	Com_987_neg	Ieodomycin D	N
Com_3044_neg	Gingerglycolipid B	N	Com_3486_pos	9(Z),11(E),13(E)-Octadecatrienoic Acid methyl ester	P		Com_2712_pos	4,5-seco-dopa	P	Com_1256_neg	Caiophoraenin	N
Com_2580_neg	(3beta,5alpha,6beta,24R)-Stigmastane-3,5,6-triol	N	Com_1896_pos	Tranylcypromine	P		Com_1999_pos	3-Sulfinylpyruvic acid	P	Com_1359_neg	6-Methoxysorigenin	N
Com_2141_neg	6''-O-Acetylholocalin	N	Com_2043_pos	Hydroxyectoine	P		Com_3426_pos	3-deoxy-D-arabino-heptulosonate-7-phosphate	P	Com_1639_neg	(2E)-octenoylcarnitine	N
Com_1572_neg	Tryptophyl-Alanine	N	Com_3922_pos	Terrestriamide	P		Com_3912_pos	Etomoxir	P	Com_1944_neg	Albocycline M-1	N
Com_1919_neg	Tryptophyl-Asparagine	N	Com_3939_pos	N-trans-Feruloyldopamine	P		Com_4557_pos	Galbeta1-3GIcNAcbeta	P	Com_2017_neg	9,10,18-Trihydroxyoctadecanoic acid	N
Com_3095_neg	PC(P-18:0/20:5(5Z,8Z,11Z,14Z,17Z))	N	Com_3040_pos	H-ALA-ALA-PRO-OH	P		Com_1870_pos	N-(2-Hydroxyethyl)piperazine	P	Com_2029_neg	5,6-DiHETE	N
Com_1297_neg	Isopropyl-beta-D-thiogalactopyranoside	N	Com_4015_pos	PGB2	P		Com_7043_pos	SM(d19:1/TXB2)	P	Com_2153_neg	Rhodomollein XVII	N
Com_2719_neg	12-O-D-Glucuronoside-13-hydroxyoctadec-9Z-enoate	N	Com_3881_pos	D-Fructofuranose 1,2':2,3'-dianhydride	P		Com_2854_pos	Biotin amide	P	Com_2392_neg	2-(2,5-Dimethoxyphenyl)-5,6,7,8-tetramethoxy-4H-1-benzopyran-4-one	N
Com_1482_neg	6-Chloromelatonin	N	Com_1894_pos	1,4-Dideoxy-1,4-imino-D-arabinitol	P		Com_4641_pos	(6Z,9Z)-Hexadecadienoylcarnitine	P	Com_2438_neg	Schisantherin P	N
Com_1353_neg	Hydroxyprolyl-Asparagine	N	Com_1931_pos	Tropine	P		Com_3594_pos	N-Acetyl-D-Glucosamine 6-Phosphate	P	Com_2461_neg	Euodionoside E	N
Com_2454_neg	CPA(18:1(11Z)/0:0)	N	Com_2033_pos	SCOPOLINE	P		Com_5124_pos	Uralenolide	P	Com_2463_neg	Diacarperoxide G	N
Com_2555_neg	Cystone A	N	Com_2252_pos	5-Oxo-1,2-campholide	P		Com_6870_pos	PC(16:1(9Z)/20:4(6Z,8E,10E,14Z)-2OH(5S,12R))	P	Com_2520_neg	Rhyncoside A	N
Com_1156_neg	Bisnorbiotin	N	Com_2338_pos	Bisthiosemi	P		Com_5546_pos	4-O-Methyl-12-O-tetradecanoylphorbol 13-acetate	P	Com_2677_neg	Scroside D	N
Com_1376_neg	2-Pentanamido-3-phenylpropanoic acid	N	Com_2721_pos	6-O-Methyleuparin	P		Com_3187_pos	Neuraminic acid	P	Com_2845_neg	Multifidoside C	N
Com_2784_neg	Contignasterol	N	Com_3580_pos	TMS	P		Com_7052_pos	PC(22:6(4Z,7Z,10Z,13Z,16Z,19Z)/18:1(9Z)-O(12,13))	P	Com_3055_neg	Helonioside A	N
Com_1355_neg	Etridiazole	N	Com_3974_pos	(2,3-diphenylcyclopropyl)methyl phenyl sulfoxide	P		Com_2723_pos	Metomidate	P	Com_2872_neg	Pharboside C	N
Com_3203_neg	PC(18:2(9Z,12Z)/22:4(7Z,10Z,13Z,16Z))	N	Com_4807_pos	Abruquinone E	P		Com_1918_pos	1,3,5-Trithiane	P	Com_2745_neg	Cypellocarpin A	N
Com_1667_neg	N-Succinyl-2-amino-6-ketopimelate	N	Com_4931_pos	Nothofagin	P		Com_4907_pos	N-Eicosapentaenoyl Lysine	P	Com_2455_neg	Juruenolide F	N
Com_2432_neg	13E-Tetranor-16-carboxy-LTE4	N	Com_4932_pos	Broussonol A	P		Com_3039_pos	4a-Hydroxytetrahydrobiopterin	P	Com_2389_neg	5,2',5'-Trihydroxy-3,7,8-trimethoxyflavone 2'-acetate	N
Com_2593_neg	SAICAR	N	Com_4994_pos	Rhodomyrtone	P		Com_3447_pos	N-Succinyl-L,L-2,6-diaminopimelate	P	Com_1405_neg	Aspergillide B	N
Com_2487_neg	3'-(1''-(3-Methylbutanoyl))-angeloyl vaginidiol	N	Com_5123_pos	Simplexin B	P		Com_4434_pos	3-hydroxytridecanoyl carnitine	P	Com_1233_neg	Myristoleic acid	N
Com_1977_neg	N-(1-Deoxy-1-fructosyl)phenylalanine	N	Com_3822_pos	Phebaclavin G	P		Com_4745_pos	MG(0:0/20:0/0:0)	P	Com_1226_neg	beta-Isocyclolavandulyl isobutyrate	N
Com_3047_neg	Maltodextrin	N	Com_1851_pos	5-Hydroxymethylfurfuryl alcohol	P		Com_2131_pos	Dephostatin	P	Com_1080_neg	Isolauric acid	N
Com_1518_neg	D-erythro-L-galacto-Nonulose	N	Com_2089_pos	(R)-Nicotine	P		Com_4182_pos	Eliprodil	P	Com_1136_neg	(+)-dihydrocanadensolide	N
Com_1089_neg	3,4-Bis(trifluoromethyl)-1H-pyrazole	N	Com_2385_pos	N-Acetyl-L-histidine	P		Com_5320_pos	Cinncassiol D1 glucoside	P	Com_1803_neg	Ascorbigen	N
Com_1248_neg	Benzo[c]phenanthridine	N	Com_2575_pos	L-leucyl-L-serine	P		Com_3998_pos	MG(0:0/i-15:0/0:0)	P	Com_2204_neg	3-Methoxytyramine-betaxanthin	N
Com_2476_neg	1,3,7,12-Tetrahydroxycholan-24-oic acid	N	Com_2589_pos	Miglustat	P		Com_3084_pos	gamma-Glutamylisoleucine	P	Com_2272_neg	Deacetyl asperuloside	N
Com_2171_neg	xi-3-Hydroxy-5-phenylpentanoic acid O-beta-D-Glucopyranoside	N	Com_2724_pos	Piscrocin E	P		Com_5629_pos	PA(18:4(6Z,9Z,12Z,15Z)/18:4(6Z,9Z,12Z,15Z))	P	Com_2277_neg	Macrosphelide J	N
Com_1290_neg	Salsoline-1-carboxylate	N	Com_3001_pos	4,7-Dimethoxy-1-vinyl-beta-carboline	P		Com_5619_pos	DG(i-21:0/0:0/20:5(6E,8Z,11Z,14Z,17Z)-OH(5))	P	Com_2988_neg	Scortechinone P	N
Com_1466_neg	Miloxacin	N	Com_3210_pos	3-Methoxyestra-1,3,5(10),16-tetraene	P		Com_4169_pos	Gibberellin A22	P	Com_3046_neg	Kahiricoside III	N
Com_2409_neg	3'-Geranyl-2',4,4',6'-tetrahydroxychalcone	N	Com_3574_pos	Dehydromelanoxin	P		Com_2622_pos	3-(1-(Dimethylamino)-2-methylpentan-3-yl)phenol	P	Com_2859_neg	Pulcherrin C	N
Com_3083_neg	PA(i-16:0/PGF2alpha)	N	Com_3777_pos	(+)-(3R)-1-(3,4-dihydroxyphenyl)-7-(4-hydroxyphenyl)heptan-3-ol	P		Com_3321_pos	Cuprizone	P	Com_2729_neg	Jasminoside H	N
Com_1454_neg	Pratenol A	N	Com_3928_pos	Stearoylethanolamide	P		Com_2531_pos	alpha-Carboxy-delta-decalactone	P	Com_2610_neg	Irisoquin F	N
Com_2287_neg	Cumi-101	N	Com_3943_pos	Palmitoyl Serinol	P		Com_2160_pos	2-Amino-3-methyl-1-pyrrolidin-1-YL-butan-1-one	P	Com_2936_neg	5,7,4'-Trihydroxyflavanone 4'-O-rutinoside	N
Com_2731_neg	PA(18:1(12Z)-O(9S,10R)/2:0)	N	Com_4138_pos	Eriostoic acid	P		Com_4700_pos	MG(0:0/20:2(11Z,14Z)/0:0)	P	Com_2828_neg	Simplexin H	N
Com_1987_neg	Stanozolol	N	Com_4242_pos	N-cis-11,14-eicosadienoyl ethanolamine	P		Com_4416_pos	Octaethylene glycol	P	Com_2646_neg	3beta,4beta,23-Trihydroxy-24-nor-olean-12-en-28-oic acid	N
Com_1497_neg	N-(1-Deoxy-1-fructosyl)serine	N	Com_4363_pos	Malachite green	P		Com_5073_pos	N-Docosahexaenoyl Glutamine	P	Com_2452_neg	Kraussianone 1	N
Com_1024_neg	2-(Trifluoromethoxy)anisole	N	Com_4397_pos	Platenolide A	P		Com_1796_pos	Methyl sulfate	P	Com_2211_neg	Gibberellin A8-catabolite	N
Com_1850_neg	1,2,3,4-Tetrahydro-1-phenyl-4-(1-phenylethyl)naphthalene	N	Com_4654_pos	Ergosta-4,22-dien-3-one	P		Com_4520_pos	MG(0:0/18:0/0:0)	P	Com_2174_neg	Dipegine	N
Com_2720_neg	10-Hydroxy-octadec-12Z-enoate-9-beta-D-glucuronide	N	Com_3609_pos	Altiloxin B	P		Com_2772_pos	Dibutylone	P	Com_1955_neg	3,5-Dimethoxy-6,7-methylenedioxyflavone	N
Com_2245_neg	Bambuterol	N	Com_4346_pos	R-2 Methanandamide	P		Com_7056_pos	PC(16:0/TXB2)	P	Com_1380_neg	1-(S)-Methylbutyl-beta-D-glucopyranoside	N
Com_2430_neg	Isopentyl gentiobioside	N	Com_5545_pos	Adociasulfate 9	P		Com_5467_pos	PC(2:0/18:1(12Z)-O(9S,10R))	P	Com_1204_neg	Hyrtioerectine C	N
Com_1702_neg	Ethyl (S)-3-hydroxybutyrate glucoside	N	Com_3413_pos	5-Hydroxy-2,3,4-trimethoxy-9,10-dihydrophenanthrene	P		Com_5163_pos	Hexosylsphingosine	P	Com_2594_neg	strongylophorine-26	N
Com_1253_neg	Wyeronic acid	N	Com_3663_pos	(1R)-2-Oxo-3,4-dehydroneomajucin	P		Com_6182_pos	PE(DiMe(9,3)/18:1(12Z)-2OH(9,10))	P	Com_2578_neg	Xenortide B	N
Com_2387_neg	5alpha-Pregnan-3beta,20beta-diol 20-sulfate	N	Com_3250_pos	beta-Pyrufuran	P		Com_2391_pos	2-Chloro-DG	P	Com_2024_neg	beta-(N(pros)-L-histidino)-L-tyrosine	N
Com_1400_neg	1-Carboxyethyltyrosine	N	Com_1920_pos	4-hydroxy-benzoate	P		Com_3824_pos	Isomugineic acid	P	Com_1623_neg	3beta,10beta-Epoxy-1alpha,3beta-dihydroxy-4Z-germacren-12,6alpha-olide	N
Com_1834_neg	Sterebin A	N	Com_2024_pos	3,5-Dimethoxyphenol	P		Com_3340_pos	Tyrosyl-Valine	P	Com_1490_neg	Rugosal A	N
Com_1615_neg	2-O-Caffeoyltartronic acid	N	Com_3320_pos	Asperenone	P		Com_3791_pos	MG(0:0/a-15:0/0:0)[rac]	P	Com_1147_neg	cantharidic acid	N
Com_1259_neg	3-hydroxytridecanoic acid	N	Com_3808_pos	Salvidorol	P		Com_3194_pos	4-amino-MX	P	Com_2939_neg	Hordatine B	N
Com_1614_neg	Bergaptol sulfate	N	Com_4067_pos	Melophlin D	P		Com_3795_pos	N-(1-Deoxy-1-fructosyl)histidine	P	Com_2933_neg	Atractyloside G 2-O-beta-D-glucopyranoside	N
Com_1467_neg	Mertiatide	N	Com_4546_pos	His Ile Asn	P		Com_5149_pos	Macrocarpal D	P	Com_2603_neg	Dendromoniliside B	N
Com_2285_neg	2-Hydroxy-3-methoxy-6beta-naltrexol	N	Com_4634_pos	Arthrobotrisin A	P		Com_1919_pos	Dimethylarsinic acid	P	Com_1840_neg	p-Glucosyloxymandelonitrile	N
Com_2263_neg	Adb-chminaca, (+/-)-	N	Com_5068_pos	Tyr Gln Phe	P		Com_4854_pos	Diprenorphine	P	Com_2645_neg	Methyl lucidenate Q	N
Com_1199_neg	Morantel	N	Com_5108_pos	28-Norbrassinolide	P		Com_3561_pos	Creatinine citrate	P	Com_2519_neg	Naringenin 4'-O-galactoside	N
Com_790_neg	Phenyl vinyl sulfide	N	Com_4502_pos	Piclamilast	P		Com_2637_pos	5-(4-Hydroxybenzyl)thiazolidine-2,4-dione	P	Com_2212_neg	1-O-beta-D-Glucopyranosyl-4-epiamplexine	N
Com_1094_neg	Alanylaspartic acid	N	Com_3867_pos	Gypopinifolone	P		Com_4314_pos	4,4'-Thiobis(6-tert-butyl-m-cresol)	P	Com_3029_neg	all-trans-Heptaprenyl diphosphate	N
Com_2039_neg	Aspidospermatine	N	Com_3323_pos	Fenoksan	P		Com_2150_pos	1,4-Ipomeadiol	P	Com_2606_neg	Topsentisterol C2	N
Com_1976_neg	Benzoic acid, 2-[[3-(3,4-dimethoxyphenyl)-1-oxo-2-propenyl]amino]-	N	Com_3677_pos	Altamisin	P		Com_3078_pos	Glutamylhydroxyproline	P	Com_2602_neg	sasanquin	N
Com_2199_neg	Clethodim	N	Com_2223_pos	Tecomine	P		Com_2774_pos	N,N,O-Tridesmethylvenlafaxine	P	Com_2283_neg	8,8a-Deoxyoleandolide	N
Com_1784_neg	Pyrogallol-2-O-glucuronide	N	Com_2440_pos	Glycyllysine	P		Com_3279_pos	Taglutimida	P	Com_2197_neg	19-hydroxy-2,3-dinor-6-oxo-PGF1alpha	N
Com_757_neg	2,5-Diethyltetrahydrofuran	N	Com_2540_pos	12-Aminododecanoic acid	P		Com_6408_pos	PA(20:1(11Z)/PGF1alpha)	P	Com_1444_neg	2-Methoxytetradecanoic acid	N
Com_2428_neg	Patientoside A	N	Com_3715_pos	Mairetolide C	P		Com_5855_pos	PC(14:1(9Z)/20:4(8Z,11Z,14Z,17Z))	P	Com_1958_neg	(+)-Macrosphelide C	N
Com_2846_neg	Ganoderic acid I	N	Com_4512_pos	Pro Gln His	P		Com_4495_pos	1,9-Dideoxyforskolin	P	Com_1979_neg	Cropodine	N
Com_2331_neg	Zeanoside C	N	Com_4572_pos	Pro Arg Leu	P		Com_3410_pos	Glycylprolylhydroxyproline	P	Com_2126_neg	Pachyclavulariolide Q	N
Com_1622_neg	Bis(2-methoxyethyl) phthalate	N	Com_4738_pos	Sarcrassin C	P		Com_3635_pos	8-Cyclopentyl-1,3-dipropylxanthine	P	Com_2265_neg	20-hydroxy-PGF2a	N
Com_1807_neg	epitiostanol	N	Com_4992_pos	Trp Thr His	P		Com_2472_pos	Garcinia acid	P	Com_2289_neg	Clinopodic acid B	N
Com_1723_neg	Methdilazine	N	Com_5252_pos	Glaucarubin	P		Com_3942_pos	Ile-Val-Val	P	Com_2865_neg	Forskoditerpenoside E	N
Com_1121_neg	2-Decylfuran	N	Com_5319_pos	Isororidin E	P		Com_1805_pos	4-Oxo-2-azetidinecarboxylic acid	P	Com_2621_neg	Chagreslactone	N
Com_3228_neg	Kaempferol 3-feruloyl-triglucoside	N	Com_1780_pos	HBA	P		Com_3233_pos	Fukiic acid	P	Com_2436_neg	Alpinoside	N
Com_2800_neg	LysoPC(18:4(6Z,9Z,12Z,15Z)/0:0)	N	Com_5383_pos	piperaquine	P		Com_1897_pos	Diisopropanolamine	P	Com_1753_neg	Tehranolide	N
Com_1271_neg	Mofebutazone	N	Com_5004_pos	Fruticoside A	P		Com_2014_pos	Chloropentafluoroethane	P	Com_1694_neg	Cyclic dehypoxanthine futalosine	N
Com_2984_neg	LysoPC(24:0/0:0)	N	Com_2121_pos	(-)-Sympatol	P		Com_2735_pos	(2E,11Z)-5-[5-(Methylthio)-4-penten-2-ynyl]-2-furanacrolein	P	Com_1324_neg	2,3-Dihydroxy-1-(4-hydroxy-3,5-dimethoxyphenyl)-1-propanone	N
Com_1546_neg	5alpha-Androst-16-en-3-one	N	Com_2351_pos	4-Phenanthrenol	P		Com_1798_pos	1,2-Dichloropropane	P	Com_1362_neg	Fraxinellonone	N
Com_767_neg	Oxalacetic acid	N	Com_4496_pos	1-AG	P		Com_4135_pos	N-Acetylsphinganine	P	Com_1495_neg	tetranor-12(S)-HETE	N
Com_3082_neg	PGP(i-14:0/i-14:0)	N	Com_2334_pos	1,3,7-Trimethylisoguanine	P		Com_6854_pos	SM(d19:1/20:5(7Z,9Z,11E,13E,17Z)-3OH(5,6,15))	P	Com_1922_neg	Fusarubinoic acid	N
Com_1365_neg	3-Hydroxydodecanedioic acid	N	Com_2021_pos	neopatulin	P		Com_6801_pos	SM(d18:1/22:6(4Z,7Z,11E,13Z,15E,19Z)-2OH(10S,17))	P	Com_2330_neg	Sinuflexibilin	N
Com_789_neg	Isobutyl chloroformate	N	Com_3044_pos	1,3-Dihydroxy-5-methoxy-xanthone	P		Com_2296_pos	N6-Ethanimidoyl-D-lysine	P	Com_2400_neg	Flustramine H	N
Com_992_neg	Psoralen	N	Com_4243_pos	Lambicin	P		Com_1813_pos	2-Diethylaminoethanol	P	Com_2619_neg	Chaetomugilin B	N
Com_2240_neg	Drospirenone	N	Com_4485_pos	hypothemycin	P		Com_5254_pos	APGPR Enterostatin	P	Com_1144_neg	N-Heptanoylhomoserine lactone	N
Com_2163_neg	Bufadienolide	N	Com_5133_pos	LIMONIN	P		Com_2873_pos	Hydroxyprolyl-Leucine	P	Com_1171_neg	etox	N
Com_1868_neg	Yucalexin B5	N	Com_5289_pos	Isoalangiside	P		Com_2963_pos	Methylhalfordinol	P	Com_1352_neg	Liarin	N
Com_1668_neg	Norcocaine	N	Com_5535_pos	(+-)-Grossamide	P		Com_3904_pos	Avenanthramide L	P	Com_1423_neg	Cadinane-4beta,5alpha,10beta-triol	N
Com_1386_neg	2-Diphenylmethylpiperidine	N	Com_2435_pos	Ligudentatol	P		Com_4451_pos	MG(0:0/18:3(6Z,9Z,12Z)/0:0)	P	Com_1472_neg	4-O-(beta-L-Arabinofuranosyl)-(2S,4S)-4-hydroxyproline	N
Com_1609_neg	N-(1-Deoxy-1-fructosyl)threonine	N	Com_2263_pos	Acetyltropine	P		Com_2928_pos	Cinchophen	P	Com_1503_neg	Citrinin hydrate	N
Com_1093_neg	3,5,6-Trihydroxy-5-(hydroxymethyl)-2-methoxy-2-cyclohexen-1-one	N	Com_2893_pos	H-GLU-VAL-OH	P		Com_5589_pos	PA(20:5(5Z,8Z,11Z,14Z,17Z)/15:0)	P	Com_1557_neg	Heptanoylcarnitine	N
Com_717_neg	Chlorobenzene	N	Com_2567_pos	Ancistronaphthoic acid B	P		Com_1795_pos	8-Azabicyclo[3.2.1]octane	P	Com_1582_neg	2-C-Methyl-D-erythritol 2,4-cyclodiphosphate	N
Com_1578_neg	17beta-hydroxy-5beta-estran-3-one	N	Com_2515_pos	PINOSYLVIN	P		Com_3125_pos	N-(Heptan-4-yl)benzo[d][1,3]dioxole-5-carboxamide	P	Com_1600_neg	Kessyl acetate	N
Com_1847_neg	N-Undecylbenzenesulfonic acid	N	Com_5774_pos	Trungapeptin A	P		Com_5147_pos	2-Hydroxy-imipramine glucuronide	P	Com_1699_neg	Angelitriol	N
Com_1848_neg	norajmaline	N	Com_3450_pos	3-Polyprenyl-4,5-dihydroxybenzoate	P		Com_2754_pos	Hydroxypropionylcarnitine	P	Com_1715_neg	GlcN-Mal	N
Com_2031_neg	2-O-Acetyl-trans-coutaric acid	N	Com_2691_pos	2-Hydroxy-3-carboxy-6-oxo-7-methylocta-2,4-dienoate	P		Com_2396_pos	4-Biphenylcarboxylic acid	P	Com_1778_neg	4-Nitrophenol-alpha-D-galactopyranoside	N
Com_2329_neg	Magestin	N	Com_4663_pos	Picraquassioside A	P		Com_4021_pos	2-Propanol, 1-((1-methylethyl)amino)-3-(2,4,6-tripropylphenoxy)-	P	Com_1779_neg	1,5-Dihydroxy-2,3-dimethoxy-10-methyl-9-acridone	N
Com_2539_neg	Leukotriene E4	N	Com_4667_pos	Lys Asp His	P		Com_4974_pos	Pentacosanoylglycine	P	Com_1895_neg	Didemnidine A	N
Com_2363_neg	Secoeremopetasitolide B	N	Com_5465_pos	Antibiotic MM 44785	P		Com_5282_pos	1-O-Hexadecyl-sn-glycero-3-phosphocholine	P	Com_1957_neg	Egonol	N
Com_3043_neg	Galnon	N	Com_3437_pos	2-Polyprenyl-3-methyl-6-methoxy-1,4-benzoquinone	P		Com_2076_pos	1-(Methylsulfanyl)-1-oxopropan-2-yl acetate	P	Com_2123_neg	11beta,13-dihydrolactucin 15-oxalate	N
Com_1669_neg	Arginylaspartic acid	N	Com_1953_pos	Norviburtinal	P		Com_2284_pos	Dimethyl pimelimidate	P	Com_2376_neg	12,20-Dihydroxy-19-acetoxy-14-methylenegeranylnerol	N
Com_1883_neg	Di-deacetyl adrogolide	N	Com_5780_pos	Trungapeptin C	P		Com_3920_pos	Avocadyne 2-acetate	P	Com_2406_neg	Celerioside E	N
Com_2145_neg	1-dodecanoyl-glycero-3-phosphate	N	Com_4795_pos	vibsanin B	P		Com_4990_pos	MG(24:1(15Z)/0:0/0:0)	P	Com_2435_neg	Dafadine-B	N
Com_951_neg	Hexanethioic acid S-propyl ester	N	Com_2982_pos	2-(4-Hydroxybenzyl)isoindole-1,3-dione	P		Com_2166_pos	N,2,3-Trimethyl-2-(1-methylethyl)butanamide	P	Com_2485_neg	Tortifolisine	N
Com_1155_neg	2-C-methyl-D-erythritol-4-phosphate	N	Com_5436_pos	3,3'-Dihydroxyisorenieratene	P		Com_5601_pos	SM(d18:0/14:1(9Z)(OH))	P	Com_2504_neg	Sinensol B	N
Com_1470_neg	Asparaginyl-Methionine	N	Com_1944_pos	6-Amino-2-oxohexanoate	P		Com_2182_pos	Dehydroascorbic acid	P	Com_2566_neg	24-epi-Secasterone	N
Com_1625_neg	2-Nonadecanone	N	Com_3145_pos	2,3-Bis(p-methoxyphenyl)acrylonitrile	P		Com_2797_pos	10,11-Dihydrocarbamazepine	P	Com_2573_neg	Cochinchinone A	N
Com_796_neg	Methyl (methylthio)methyl disulfide	N	Com_3150_pos	Siamenol	P		Com_2450_pos	Bufotenin	P	Com_2648_neg	Dauricoside	N
Com_2359_neg	CPA(16:0/0:0)	N	Com_3892_pos	Grindelistrictoic acid	P		Com_3542_pos	Phenethylamine glucuronide	P	Com_2682_neg	Dendronesterol A	N
Com_2294_neg	estradiol benzoate	N	Com_5438_pos	(+)-Strempeliopidine	P		Com_5434_pos	1-acyl-PAF	P	Com_2741_neg	(-)-Trichodimerol	N
Com_1035_neg	2,3,5,6-Tetramethyl-1H,7H-pyrazolo[1,2-a]pyrazole-1,7-dione	N	Com_3716_pos	7-O-Demethyl-18-hydroxy-albocycline	P		Com_4501_pos	5'-Sulfamoyl-2-chloroadenosine	P	Com_2742_neg	Pierisformoside E	N
Com_894_neg	Geranyl Phosphate	N	Com_2244_pos	3,4-Dimethoxyphenethylamine	P		Com_3316_pos	Prolyl-Tyrosine	P	Com_2754_neg	Wahlenoside A	N
Com_1770_neg	Pentadecanoylglycine	N	Com_2868_pos	Glu-Pro	P		Com_3021_pos	(2R,3S)-Piscidic acid	P	Com_2821_neg	Sedumoside A6	N
Com_2425_neg	(3beta,22E,24R)-3-Hydroxyergosta-5,8,22-trien-7-one	N	Com_3283_pos	Saccharopine	P		Com_2449_pos	3,4-Dihydroxy-2-hydroxymethyl-1-pyrrolidinepropanamide	P	Com_2825_neg	Concentricol B	N
Com_1597_neg	GHB-Gluc	N	Com_3937_pos	3' 5'-cyclic AMP	P		Com_4202_pos	alpha-(4-Fluorophenyl)-4-(5-fluoro-2-pyrimidinyl)-1-piperazine butanol	P	Com_2826_neg	7beta,8beta-Epoxyroridin H	N
Com_2465_neg	Isoangustone A	N	Com_2666_pos	Flurecol	P		Com_4845_pos	MG(0:0/22:6(4Z,7Z,10Z,13Z,16Z,19Z)/0:0)	P	Com_2830_neg	Physalin Y	N
Com_728_neg	Dihydro-2-methyl-3(2H)-furanthione	N	Com_2815_pos	beta-Carboline-1-propionic acid	P		Com_3858_pos	(E)-N-[2-(3-Indolyl)ethyl]-3-(3,4-dihydroxyphenyl)acrylamide	P	Com_2856_neg	Vielanin D	N
Com_2333_neg	4'-Hydroxycilostazol, trans-	N	Com_4008_pos	proglumide	P		Com_3720_pos	Citalopram propionic acid	P	Com_2869_neg	Simplexin F	N
Com_795_neg	Methylarsonate	N	Com_3809_pos	Secoisoodorinol	P		Com_2372_pos	4-Hydroxy-benzenepropanedioate	P	Com_2890_neg	Carbazomarine A	N
Com_1273_neg	E-Ajoene	N	Com_2960_pos	(R)-N-formyl-beta-hydroxy-L-kynurenine	P		Com_3261_pos	lavendustin c	P	Com_3011_neg	Coccinone D	N
Com_2326_neg	Lepidiumterpenyl ester	N	Com_1914_pos	N,N-Dimethylaniline N-oxide	P		Com_2933_pos	1,2-dibutyrin	P	Com_2770_neg	Quercetin 3'-glucoside-7-acetate	N
Com_1078_neg	Clarycet	N	Com_4312_pos	20-Epikibataline	P		Com_7172_pos	Kaempferol 3-neohesperidoside-7-(2''-p-coumaryllaminaribioside)	P	Com_2772_neg	Dracunculifoside C	N
Com_723_neg	Gamma-Caprolactone	N	Com_5266_pos	beta-D-glucopyranosyl ent-16beta,17-dihydroxykauran-19-oate	P		Com_3784_pos	Menthol-glucoronide	P	Com_2718_neg	Maritimetin 6-(6''-acetylglucoside)	N
Com_2633_neg	Neocretanin	N	Com_4911_pos	Myxopyronin B	P		Com_2848_pos	3-Oxotetradecanoic acid	P	Com_2139_neg	9,11-methane-epoxy PGF1alpha	N
Com_1567_neg	3-Hydroxytetradecanedioic acid	N	Com_5226_pos	Ajugaciliatin I	P		Com_4404_pos	Octadecyl fumarate	P	Com_1429_neg	Pannorin	N
Com_1169_neg	Lycoperdic acid	N	Com_2793_pos	7-Hydroxy-3-(2,3-dihydroxybutyl)-1(3H)-isobenzofuranone	P		Com_2307_pos	2,5-Dihydroxybenzenesulfonic Acid	P	Com_1329_neg	Thymidine	N
Com_1764_neg	9-Oxooctadecanoic acid	N	Com_2705_pos	(1R,4S)-1-hydroperoxy-p-menth-2-en-8-ol acetate	P		Com_2984_pos	N-Acetylvanilalanine	P	Com_1009_neg	8-Methylthiooctanaldoxime	N
Com_2281_neg	Deoxycorticosterone acetate	N	Com_2664_pos	cspyrone B1	P		Com_3111_pos	Nopalinic acid	P	Com_2097_neg	Europine N-oxide	N
Com_1618_neg	D-Xylose, 4-O-beta-D-xylopyranosyl-	N	Com_1967_pos	Indole-5,6-quinone	P		Com_3338_pos	L-beta-aspartyl-L-phenylalanine	P	Com_1799_neg	Antibiotic LL-Z 1271alpha	N
Com_1073_neg	6-Fluorohomovanillic acid	N	Com_3036_pos	8-O-Tigloyldiderroside	P		Com_6508_pos	SM(d19:1/PGJ2)	P	Com_1637_neg	Muricatacin	N
Com_1018_neg	4,4'-Dimethylaminorex	N	Com_2652_pos	4-(3-AMINO-2-HYDROXYPROPOXY)PHENYLACETAMIDE	P		Com_2371_pos	4-Methoxy-3-[2-(methylamino)propyl]phenol	P	Com_2418_neg	Linustatin	N
Com_779_neg	1,1,1,3,3-Pentafluoropropane	N	Com_2231_pos	10-hydroxy-2E,8E-Decadiene-4,6-diynoic acid	P		Com_3670_pos	Iprofenin	P	Com_2929_neg	dimeric 9-hydroxyrubrofusarin-fuscofusarin	N
Com_2332_neg	Isopropylphenyladenosine	N	Com_5372_pos	Herbimycin B	P		Com_3002_pos	Thiamylal	P	Com_2959_neg	Irumanolide II	N
Com_2286_neg	4-(2-(3-(Cyclopentyloxy)-4-methoxyphenyl)-2-phenylethyl)pyridine	N	Com_1852_pos	4-Penten-1-yl acetate	P		Com_3166_pos	Benzarone	P	Com_2711_neg	Toonaciliatin A	N
Com_1791_neg	Bioallethrin	N	Com_4519_pos	Cycloschkuhriadiol acetate	P		Com_4721_pos	MG(0:0/20:1(11Z)/0:0)	P	Com_1876_neg	9,10-DiHOME	N
Com_2089_neg	Caffeoyl tyrosine	N	Com_4759_pos	Semiplenamide G	P		Com_5571_pos	Enalkiren	P	Com_1347_neg	Tensyuic acid F	N
Com_1235_neg	Dioxolane-THYMINE	N	Com_4822_pos	Tritoniopsin C	P		Com_2760_pos	2-Isopropyl citrate	P	Com_1364_neg	Jioglutin D	N
Com_1555_neg	(2,5-Dioxopyrrolidin-1-yl) 5-(2-hydroxyethoxy)-4-oxopentanoate	N	Com_5071_pos	Dendronpholide L	P		Com_3095_pos	4-[2-[(Benzothiazol-2-yl)thio]ethyl]-1H-imidazole	P	Com_1432_neg	Posoquenin	N
Com_1739_neg	N-Lauroyl Proline	N	Com_5075_pos	Astemizole	P		Com_5379_pos	LysoPE(22:2(13Z,16Z)/0:0)	P	Com_1457_neg	Latifonin	N
Com_2495_neg	Mifepristone	N	Com_4377_pos	Officinoic acid B	P		Com_3244_pos	Benzoic acid, 4-[[(2,5-dihydroxyphenyl)methyl]amino]-, methyl ester	P	Com_1821_neg	5-O-Methylembelin	N
Com_990_neg	1-Methylpiperidin-4-yl butanoate	N	Com_2702_pos	Nabumetone	P		Com_2898_pos	(S)-3-Methylthiohexyl hexanoate	P	Com_1938_neg	Alloxydim	N
Com_2639_neg	1-O-Cinnamoyl-beta-D-gentiobiose	N	Com_4258_pos	Montanol	P		Com_3947_pos	Vanillic acid 4-beta-D-glucoside	P	Com_2617_neg	Phlorigidoside B	N
Com_2795_neg	Ganosporelactone B	N	Com_4922_pos	Tirandamycin B	P		Com_2126_pos	Ethyl (ethylthio)methyl disulfide	P	Com_2634_neg	Glochidionolactone F	N
Com_2557_neg	Ascorbyl stearate	N	Com_3611_pos	Prosolanapyrone III	P		Com_4349_pos	Ligstroside-aglycone	P	Com_2100_neg	Agestricin D	N
Com_957_neg	Methylenediphosphonic acid	N	Com_3434_pos	Celaphanol A	P		Com_4445_pos	Cyclonormammein	P	Com_2381_neg	Cnidioside B	N
Com_1456_neg	2'-Fluorothymidine	N	Com_3063_pos	1-Amino-1-deoxy-scyllo-inositol 4-phosphate	P		Com_3917_pos	Heptaethylene glycol	P	Com_2638_neg	Sibirioside A	N
Com_1468_neg	Alanine lactate pyruvate	N	Com_1954_pos	Succinic acid monoethyl ester	P		Com_5962_pos	PS(18:0/15:0)	P	Com_2874_neg	Officinoside D	N
Com_2388_neg	Colupulone	N	Com_5463_pos	Dieporeticanin 1	P		Com_2100_pos	Thymol methyl ether	P	Com_2194_neg	6-Gingesulfonic acid	N
Com_2979_neg	Neoannonin B	N	Com_4375_pos	Sibiricinone D	P		Com_1778_pos	(+/-)-2-Methylthiazolidine	P	Com_1621_neg	alpha-1,5-L-Arabinobiose	N
Com_2707_neg	Eucalyptone	N	Com_5178_pos	LysoPE(0:0/18:1(9Z))	P		Com_3799_pos	MG(0:0/14:1(9Z)/0:0)	P	Com_2327_neg	Acetyl-maltose	N
Com_2877_neg	Antimycin A	N	Com_3477_pos	Acetylvalerenolic acid	P		Com_2016_pos	2,4,6-Trithiaheptane	P	Com_2901_neg	3beta-Hydroxysolanascone beta-sophoroside	N
Com_918_neg	Dihydroxyacetone phosphate	N	Com_2250_pos	Harmane	P		Com_1998_pos	3-Methyl-1,2,4-trithiane	P	Com_1088_neg	Doryanine	N
Com_2812_neg	LysoPA(24:1(15Z)/0:0)	N	Com_4317_pos	12-Deacetylhyrtial	P		Com_4553_pos	16,16-Dimethyl Prostaglandin E1	P	Com_1462_neg	Ipurolic acid	N
Com_2110_neg	Sorbitan laurate	N	Com_3433_pos	4'-Hydroxy-3,4,5-trimethoxybibenzyl	P		Com_2964_pos	Epoxy-hexobarbital	P	Com_2839_neg	Lignocerylferulate	N
Com_1828_neg	8-Hydroxyondansetron	N	Com_4686_pos	Kuguacin L	P		Com_4390_pos	Fentin	P	Com_2221_neg	Di-O-methylcarpachromene	N
Com_2336_neg	Betanidin	N	Com_5105_pos	Kleinioxanthrone 2	P		Com_3927_pos	Margaroylglycine	P	Com_2113_neg	6'',6''-Dimethyl-3',4'-methylenedioxypyrano[2'',3'':7,8]flavone	N
Com_2918_neg	Teraspiridole C	N	Com_5478_pos	Euphornin	P		Com_2804_pos	S-Phenylmercapturic acid	P	Com_2568_neg	Homobutein 4-glucoside	N
Com_2640_neg	3-o-acetylbotcineric acid	N	Com_2608_pos	Phenylacetylglycine dimethylamide	P		Com_4702_pos	Astromicin	P	Com_2724_neg	Dillenetin 7-glucoside	N
Com_2823_neg	PA(12:0(3-OH)/10:0)	N	Com_1845_pos	5-hydroxyfuran-2-carboxylic Acid	P		Com_2337_pos	Methyl 1-(1-propenylthio)propyl disulfide	P	Com_912_neg	Uric acid	N
Com_1655_neg	Speradine G	N	Com_2101_pos	4-n-Pentylphenol	P		Com_2996_pos	Fumiquinone A	P	Com_1110_neg	3-[(1-Carboxyvinyl)oxy]benzoate	N
Com_1867_neg	Ficiolide G	N	Com_2330_pos	4-n-Heptylphenol	P		Com_3241_pos	7-(3-methylbut-2-enyl)-L-tryptophan	P	Com_1781_neg	Floridimine	N
Com_1721_neg	dehypoxanthine futalosine	N	Com_2408_pos	11-Nitro-1-Undecene	P		Com_3237_pos	Asperitaconic acid B	P	Com_2117_neg	Effusanin A	N
Com_2439_neg	Speradine F	N	Com_2409_pos	Dodecanamide	P		Com_3622_pos	N(6)-[(indole-3-yl)acetyl]-L-lysine	P	Com_2451_neg	8-Caffeoyl-3,4-dihydro-5,7-dihydroxy-4-phenylcoumarin	N
Com_1299_neg	12-methoxy sordariol	N	Com_2661_pos	Acyclovir	P		Com_3030_pos	2,4,6,8-tetramethyl-3,4-dihydroxydec-8(9)-enolide	P	Com_2521_neg	Eleganin	N
Com_2911_neg	Teraspiridole A	N	Com_2780_pos	4-Heptyloxybenzoic acid	P		Com_5561_pos	Vicibactin-7101	P	Com_2740_neg	Steganangin	N
Com_3075_neg	PA(18:1(11Z)/19:0)	N	Com_2855_pos	L-alanylglycyl-L-proline	P		Com_4628_pos	Brevianamide O	P	Com_3010_neg	Lapathoside D	N
Com_2382_neg	3-anhydro-6-hydroxy-ophiobolin A	N	Com_3482_pos	13(S)-HpOTrE	P		Com_5471_pos	HYDRANGENOSIDE C	P	Com_2035_neg	Jiadifenin	N
Com_1409_neg	Globosuxanthone D	N	Com_4318_pos	(3R)-3,21-dihydroxyhenicosanoic acid	P		Com_5148_pos	Celastrol	P	Com_956_neg	Calystegine B1	N
Com_1733_neg	(1S,2R)-3-oxo-2-pentylcyclopentane-1-octanoic acid	N	Com_4776_pos	Magnoshinin	P		Com_3451_pos	3-[4-methyl-1-(2-methylpropanoyl)-3-oxocyclohexyl]butanoic acid	P	Com_1138_neg	Striatisporolide A	N
Com_2889_neg	PA(12:0/12:0(3-OH))	N	Com_4896_pos	3beta-Hydroxy-4beta-methyl-5alpha-cholest-7-ene-4alpha-carbaldehyde	P		Com_4493_pos	Lagochilin	P	Com_1844_neg	Maxima isoflavone G	N
Com_2919_neg	PA(15:0cycw5/10:0(3-OH))	N	Com_4965_pos	(-)-Fusicoplagin A	P		Com_3773_pos	eupomatenoid 5	P	Com_2819_neg	Glabcensin P	N
Com_1681_neg	Versicoumarin B	N	Com_5157_pos	Netilmicin	P		Com_5502_pos	OUABAIN	P	Com_1995_neg	Schizonepetoside B	N
Com_3024_neg	PS(15:0cyclo/10:0(3-OH))	N	Com_5347_pos	LysoPC(18:1(11Z))	P		Com_5343_pos	Melezitose	P	Com_2122_neg	Ibhayinol	N
Com_2324_neg	Anhydroophiobolin A	N	Com_5616_pos	Chalcomycin	P		Com_2179_pos	Menthol	P	Com_2232_neg	3,4-Dimethoxylonchocarpin	N
Com_2241_neg	betaenone A	N	Com_2275_pos	(4R,7R)-7-hydroxy-4-isopropenyl-7-methyloxepan-2-one	P		Com_2489_pos	MUCIC ACID	P	Com_3004_neg	Cyclocanthoside A	N
Com_1526_neg	Ficipyrone A	N	Com_5398_pos	Hyperidixanthone	P		Com_3088_pos	3-hydroxy-2-octylpentanedioic acid	P	Com_1318_neg	D-myo-Inositol 1,2-cyclic phosphate	N
Com_1074_neg	2,3,4-trihydroxy-6-(hydroxymethyl)-5-methylbenzylacohol	N	Com_4479_pos	2-(14,15-Epoxyeicosatrienoyl) Glycerol	P		Com_4403_pos	3-[(Z)-heptadec-10-enyl]benzene-1,2-diol	P	Com_2210_neg	Gibberellin A21	N
Com_2372_neg	BCA 7	N	Com_4653_pos	7,11,15-Trimethyl-3-methylene-1,2-hexadecanediol diacetate	P		Com_2107_pos	Estragole	P	Com_1283_neg	Swietenidine A	N
Com_736_neg	3-sulfanyl-1-pentanol	N	Com_2624_pos	cytosine dimer	P		Com_2195_pos	PYROCATECHUIC ACID	P	Com_1693_neg	Tricrozarin A	N
Com_2397_neg	Botcinic acid	N	Com_2312_pos	8H-cyclopenta[a]acenaphthylene	P		Com_2526_pos	N-(9-oxodecyl)acetamide	P	Com_1704_neg	Tyrosylleucine	N
Com_2552_neg	Steresterone B	N	Com_4978_pos	Phe Phe Gln	P		Com_3318_pos	Dibutylphthalate	P	Com_1954_neg	cis-fertaric acid	N
Com_1754_neg	PSEUDO-ANISATIN	N	Com_5556_pos	Cannabisin E	P		Com_4783_pos	delta4-Dafachronic acid	P	Com_2103_neg	Gibberellic Acid	N
Com_1278_neg	Anhydrobrazilic Acid	N	Com_5142_pos	Lithocarpolone	P		Com_5138_pos	Withanone	P	Com_2253_neg	Rosmarinine N-oxide	N
Com_1038_neg	Metameconine	N	Com_3422_pos	Irniine	P		Com_4274_pos	Rauwolscine	P	Com_2854_neg	6'-O-alpha-D-glucopyranosylloganic acid	N
Com_958_neg	2,4-Dichloro-6-Methylphenol	N	Com_3678_pos	(-)-Bestatin	P		Com_2171_pos	Desoxypeganine	P	Com_2426_neg	Isariotin A	N
Com_1565_neg	Indole-3-acetyl-L-valine	N	Com_2149_pos	Aspinonediol	P		Com_3723_pos	Feruloyl dehydrotyramine	P	Com_2497_neg	Bispyribac	N
Com_2290_neg	Swertiamarin	N	Com_3469_pos	His His	P		Com_2425_pos	9-methanesulfinylnonanoic acid	P	Com_2544_neg	Holyrine A	N
Com_3090_neg	PE(16:0/8,9-EpETE)	N	Com_4104_pos	Butyl oleate	P		Com_5472_pos	MalonylHexCer t18:0	P	Com_2368_neg	Rosmarinine-2-acetate	N
Com_2248_neg	Isoformosanine	N	Com_4880_pos	3-O-Angeloylsenecioodontol	P		Com_5232_pos	HexCer t18:0	P	Com_2274_neg	Phellodensin C	N
Com_3091_neg	Saikosaponin a	N	Com_5326_pos	Poricoic acid HM	P		Com_2578_pos	Pterosin B	P	Com_2218_neg	Stemocurtisine N-Oxide	N
Com_1477_neg	Thiamine	N	Com_3443_pos	alpha-Cotonefuran	P		Com_2657_pos	Dicyclohexylurea	P	Com_2112_neg	Engelharquinone	N
Com_870_neg	TRYPTAMINE	N	Com_1029_pos	20-Deoxyingenol	P		Com_3562_pos	NILINO-1-NAPHTHALENESULFONIC ACID	P	Com_1012_neg	2-Hydroxyjuglone	N
Com_1261_neg	SUBERYL GLYCINE	N	Com_1706_pos	Prosaikogenin D	P		Com_2061_pos	N6-Methyl-lysine	P	Com_2702_neg	Mesaconine	N
Com_741_neg	Erythritol	N	Com_1488_pos	Obacunone	P		Com_2104_pos	7-Methylguanine	P	Com_1740_neg	Isotrifoliol	N
Com_2905_neg	FAHFA 36:4	N	Com_1529_pos	Eburicoic acid	P		Com_2752_pos	Toluoyl proline	P	Com_2125_neg	3,3'-Dihydorxy-4-(4-hydroxybenzyl)-5-methoxybibenzyl	N
Com_903_neg	Ethionamide	N	Com_933_pos	Obovatol	P		Com_2994_pos	2-(Propan-2-yl)-9H-thioxanthen-9-one	P	Com_2735_neg	Bongosin	N
Com_1992_neg	Halofenozide	N	Com_1297_pos	Ingenol-5,20-acetonide	P		Com_2799_pos	Pentaethylene glycol	P	Com_1943_neg	15-Acetoxyscirpen-3,4-diol	N
Com_2214_neg	Secoisolariciresinol	N	Com_1497_pos	Eupalinolide O	P		Com_3314_pos	Triphenylphosphine oxide	P	Com_2760_neg	Platanionoside G	N
Com_1229_neg	Porphobilinogen	N	Com_1551_pos	Roburic acid	P		Com_2497_pos	3-Amino-9-ethylcarbazole	P	Com_2966_neg	Aromadendrin 7-rhamnosyl-(1->4)-galactoside	N
Com_2407_neg	Nifekalant	N	Com_1413_pos	Telocinobufagin	P		Com_4418_pos	Trazodone	P	Com_2827_neg	Taxumairol Y	N
Com_2349_neg	Alfuzosin	N	Com_787_pos	Huperzine B	P		Com_2317_pos	1-(4-Methoxyphenyl)-1-pentene-3-one	P	Com_1790_neg	Nordihydroguaiaretic acid	N
Com_1333_neg	Thiopental	N	Com_691_pos	alpha-Lapachone	P		Com_2988_pos	1-Dodecyl-2-pyrrolidinone	P	Com_1190_neg	Isophosphamide mustard	N
Com_1946_neg	Lichesterinic acid	N	Com_1577_pos	5-O-Methylvisammioside	P		Com_1975_pos	Phthalic anhydride	P	Com_2608_neg	N-desmethyl loperamide	N
Com_1789_neg	Mycosporine glutaminol	N	Com_1715_pos	Penitrem A	P		Com_4161_pos	Raclopride	P	Com_3007_neg	Salicifolioside A	N
Com_2317_neg	Reserpiline	N	Com_1546_pos	Panaxatriol	P		Com_4695_pos	5-Cholesten-3-beta-7-alpha-diol	P	Com_1415_neg	Phenylgalactoside	N
Com_1575_neg	Flutamide	N	Com_1705_pos	Berbamine	P		Com_2141_pos	N-(2-Furoyl)glycine	P	Com_2962_neg	Dictamnoside G	N
Com_1780_neg	Dimethachlor-ESA	N	Com_1475_pos	Ingenol Mebutate	P		Com_4475_pos	Remifentanil	P	Com_2398_neg	Pterodontoside D	N
Com_1870_neg	delta9-Tetrahydrocannabinol	N	Com_1449_pos	Arenobufagin	P		Com_2682_pos	Andrachcinidine	P	Com_1185_neg	Ser Leu	N
Com_2706_neg	Taxuyunnanine P	N	Com_1318_pos	Hinokinin	P		Com_4607_pos	Riboflavol	P	Com_2831_neg	Taxuyunnanine N	N
Com_2574_neg	Sachaloside I	N	Com_397_pos	5,7-Dihydroxy-4-methylcoumarin	P		Com_4983_pos	Simvastatin	P	Com_2009_neg	Trp-Ala-Gly	N
Com_2517_neg	Quercetin-3-Arabinoside	N	Com_1607_pos	Pristimerin	P		Com_5185_pos	6-oxopristimerol	P	Com_2434_neg	Asperuloside	N
Com_2453_neg	Maryal	N	Com_1719_pos	Glycyrrhetic acid 3-O-beta-D-glucuronide	P		Com_4768_pos	Leupeptin analogue LVR	P	Com_1801_neg	8,11-eicosadiynoic acid	N
Com_1851_neg	(+)-Neomethynolide	N	Com_290_pos	Ethyl pivaloylacetate	P		Com_3627_pos	dihydroquercetin	P	Com_1927_neg	Dinitramine	N
Com_1748_neg	Combretastatin D4	N	Com_1682_pos	Cucurbitacin E	P		Com_4384_pos	Blonanserin	P	Com_1653_neg	Stemanthrene B	N
Com_1460_neg	TRIPROPIONIN	N	Com_1314_pos	N-(3-Methoxybenzyl)Palmitamide	P		Com_5731_pos	Verteporfin	P	Com_1083_neg	2-octanamidoacetic acid	N
Com_3031_neg	Unnarmicin C	N	Com_1011_pos	Bergenin	P		Com_2777_pos	Carbamazepine	P	Com_1113_neg	2-Benzylsuccinic acid	N
Com_2986_neg	Cyanin	N	Com_1309_pos	N-Benzyloctadecanamide	P		Com_7049_pos	Cyanolide A	P	Com_1228_neg	Isochlamydosporol	N
Com_2837_neg	Kukoamine A	N	Com_707_pos	(-)-Maackiain	P		Com_2594_pos	2-(4-Morpholinyl)benzothiazole	P	Com_1719_neg	Isounonal	N
Com_2822_neg	Carthamosterone B	N	Com_788_pos	Lotaustralin	P		Com_5158_pos	Loperamide	P	Com_2144_neg	Leptin H	N
Com_2810_neg	Suspensolide E	N	Com_1146_pos	Seneciphylline	P		Com_4882_pos	Irbesartan	P	Com_2250_neg	15(R),19(R)-hydroxy Prostaglandin E2	N
Com_2781_neg	(+)-N(6)-Hydroxyaphelandrine	N	Com_1748_pos	Oligomycin A	P		Com_5845_pos	Azithromycin	P	Com_1682_neg	Platensic Acid	N
Com_2725_neg	Okanin 4'-(6''-acetylglucoside)	N	Com_1574_pos	Polygalic acid	P		Com_4002_pos	Nivalenol	P	Com_2399_neg	Perphenazine	N
Com_2468_neg	(3R)-1-Octen-3-yl-beta-primeveroside	N	Com_1410_pos	Levistolide A	P		Com_4927_pos	1-(9Z,12Z-octadecadienoyl)-glycero-3-phosphate	P	Com_3056_neg	Pipeloside A	N
Com_2395_neg	Glochidionionoside A	N	Com_1356_pos	Triptolide	P		Com_4552_pos	C25-Epoxy-apo-aldehyde	P	Com_2908_neg	13beta,29-Dihydroxymilbemycin A3	N
Com_2320_neg	Viguilenin	N	Com_1548_pos	Cytochalasin B	P		Com_4099_pos	11,12-DHET	P	Com_2571_neg	Disyfolide	N
Com_2280_neg	Aurantiomide A	N	Com_703_pos	Parthenolide	P		Com_3067_pos	Leu-Ala-Gly	P	Com_2543_neg	Sertindole	N
Com_2180_neg	19-(2-furyl)nonadeca-5,7-diynoic acid	N	Com_1690_pos	Podophyllotoxin glucoside	P		Com_2260_pos	4-Pyridoxate	P	Com_2217_neg	(-)-3beta-Hydroxy-13alpha-tigloyloxylupanine	N
Com_2134_neg	Vindolinine N-oxide	N	Com_866_pos	(-)-(E)-Guggulsterone	P		Com_2007_pos	3-Isopropylcatechol	P	Com_1081_neg	2'-Aminobiphenyl-2,3-diol	N
Com_1945_neg	Hynapene A	N	Com_804_pos	TFAP	P		Com_5380_pos	2'-Hydroxygenistein 7-O-(6''-malonylglucoside)	P	Com_2561_neg	Rossicasin A	N
Com_1626_neg	calycosin(1-)	N	Com_1038_pos	Methyl mycophenolate	P		Com_4913_pos	Tachiogroside B	P	Com_2450_neg	Tirandamycin A	N
Com_1559_neg	1,3,5,6-Tetrahydroxy-8-methylxanthone	N	Com_1535_pos	Pseudolaric Acid B	P		Com_4467_pos	7-Methoxyisochamanetin	P	Com_2175_neg	7,8-Dehydrocyclospongiaquinone	N
Com_1416_neg	N-Acetoxy-IQ	N	Com_1191_pos	Agarotetrol	P		Com_3501_pos	gamma-GLU-PHE	P	Com_2549_neg	(7E,13Z,18R,20Z)-Felixinin	N
Com_1231_neg	11-Hydroxyjasmonic acid	N	Com_1322_pos	(2S)-Isoxanthohumol	P		Com_2906_pos	Ketobemidone	P	Com_2483_neg	Sargachromanol G	N
Com_1212_neg	Monoisobutyl phthalate	N	Com_1671_pos	Proscillaridin A	P		Com_2706_pos	Ieodomycin C	P	Com_2726_neg	4,2'-Dihydroxy-3,4',6'-trimethoxychalcone 4-glucoside	N
Com_1184_neg	3-Hydroxysebacic acid	N	Com_662_pos	Bisabolol oxide A	P		Com_2300_pos	6-Acetamido-3-oxohexanoate	P	Com_2062_neg	3-Trehalosamine	N
Com_2431_neg	(+)-Ixerin H	N	Com_600_pos	Citrinin	P		Com_5048_pos	3,4,5-Trimethoxy-3',4'-dithoxybibenzyl 3'-O-glucoside	P	Com_976_neg	5-(1-Methylethyl)-2-propyl-2-cyclohexen-1-one	N
Com_2114_neg	Stilbericoside	N	Com_1418_pos	Actinonin	P		Com_4676_pos	N-hexanoylsphinganine	P	Com_2343_neg	Kanzonol E	N
Com_1925_neg	Rengyoside B	N	Com_270_pos	(E)-3,4-(Methylenedioxy)cinnamic acid	P		Com_4413_pos	Asn Thr His	P	Com_1926_neg	Botryomaman	N
Com_1284_neg	Huperzine W	N	Com_1754_pos	Dianemycin	P		Com_3845_pos	dehydrohistidyltryptophyldiketopiperazine	P	Com_1743_neg	D-Prephenyllactate	N
Com_1057_neg	2,4-Dinitroanisole	N	Com_1492_pos	3-Dehydrotrametenolic acid	P		Com_3444_pos	N2-Malonyl-D-tryptophan	P	Com_1788_neg	sequirin B	N
Com_713_neg	o-Cresol	N	Com_1515_pos	Ingenol-3,4,5,20-diacetonide	P		Com_3058_pos	Dibutyl adipate	P	Com_2176_neg	12-Methoxyajmaline	N
Com_987_neg	Ieodomycin D	N	Com_1716_pos	Mogroside I E1	P		Com_2986_pos	Tuberostemospironine	P	Com_2385_neg	candoxatrilat	N
Com_1256_neg	Caiophoraenin	N	Com_1353_pos	8-Epideoxyloganic acid	P		Com_2333_pos	beta-Ionone	P	Com_2563_neg	Fumiquinazoline B	N
Com_1359_neg	6-Methoxysorigenin	N	Com_562_pos	(+/-)-Huperzine A	P		Com_5541_pos	Resiniferatoxin	P	Com_2237_neg	Ingol	N
Com_1639_neg	(2E)-octenoylcarnitine	N	Com_1105_pos	Abietic acid	P		Com_1910_pos	Toluate	P	Com_2048_neg	6-GlcO-I3CO2H	N
Com_1944_neg	Albocycline M-1	N	Com_697_pos	Oxysophoridine	P		Com_2013_pos	4-Deoxypyridoxine	P	Com_2879_neg	Schweinfurthin A	N
Com_2008_neg	Gluroside	N	Com_904_pos	Isosteviol	P		Com_2536_pos	Putaminoxin E	P	Com_1980_neg	6,8-Di-C-methylkaempferol 7-methyl ether	N
Com_2017_neg	9,10,18-Trihydroxyoctadecanoic acid	N	Com_859_pos	Loureirin C	P		Com_2856_pos	Oligophyline	P	Com_1805_neg	Passiguatemalin	N
Com_2029_neg	5,6-DiHETE	N	Com_498_pos	3,4-Dimethoxycinnamic acid	P		Com_3230_pos	(S)-Tetraphyllin A	P	Com_1654_neg	Tupichinol A	N
Com_2153_neg	Rhodomollein XVII	N	Com_1113_pos	Bigelovin	P		Com_3331_pos	Metalaxyl-M	P	Com_2193_neg	Junipetrioloside A	N
Com_2392_neg	2-(2,5-Dimethoxyphenyl)-5,6,7,8-tetramethoxy-4H-1-benzopyran-4-one	N	Com_1633_pos	Heteroclitin D	P		Com_3419_pos	Leu-Val-Gly	P	Com_2882_neg	6,8-Di-C-arabionopyranosylluteolin	N
Com_2438_neg	Schisantherin P	N	Com_1642_pos	Picroside I	P		Com_3589_pos	Achaetolide	P	Com_2015_neg	Sordaricin	N
Com_2440_neg	2-Phenylethyl O-beta-D-xylopyranosyl-(1->2)-beta-D-glucopyranoside	N	Com_687_pos	Dendrobine	P		Com_4028_pos	Semilepidinoside A	P	Com_2981_neg	Geodiamolide J	N
Com_2461_neg	Euodionoside E	N	Com_470_pos	N-Methylcytisine	P		Com_4166_pos	Nordercitin	P	Com_1373_neg	Ancistroquinone C	N
Com_2463_neg	Diacarperoxide G	N	Com_1424_pos	Pinoresinol dimethyl ether	P		Com_4544_pos	19(E)-18-Demethoxygardfloramine-N(4)-oxide	P	Com_2471_neg	Arugosin B	N
Com_2520_neg	Rhyncoside A	N	Com_1401_pos	Tigogenin	P		Com_5435_pos	Diandraflavone	P	Com_2314_neg	Gancaonol A	N
Com_2677_neg	Scroside D	N	Com_1316_pos	Scopolin	P		Com_5445_pos	Ghalakinoside	P	Com_1154_neg	4-Carboxy-2-hydroxy-6-methoxy-6-oxohexa-2,4-dienoate	N
Com_2818_neg	gelsemiol-6'-trans-caffeoyl-1-glucoside	N	Com_1321_pos	Aloesin	P		Com_4550_pos	Pleurogenin	P	Com_2635_neg	alpha-Kudinlactone	N
Com_2845_neg	Multifidoside C	N	Com_1287_pos	Rosmanol	P		Com_4310_pos	Bakankoside	P	Com_2881_neg	Peloruside A	N
Com_2941_neg	Propinquanin E	N	Com_392_pos	Cytisinicline	P		Com_3878_pos	Skimmin	P	Com_2254_neg	Cinnabaramide D	N
Com_3027_neg	Clemochinenoside B	N	Com_1493_pos	Agaric acid	P		Com_1832_pos	1beta-methylcarbapenem	P	Com_1351_neg	Heliparvifoline	N
Com_3055_neg	Helonioside A	N	Com_1722_pos	Tubuloside B	P		Com_2256_pos	1,2-Dihydrostilbene	P	Com_1397_neg	N-Methylcrinasiadine	N
Com_2872_neg	Pharboside C	N	Com_1013_pos	Ophiopogonanone A	P		Com_2406_pos	L-Anticapsin	P	Com_2302_neg	Velutine B	N
Com_2757_neg	Phomopsichalasin	N	Com_584_pos	Hispidin	P		Com_2630_pos	N5-Phenyl-L-glutamine	P	Com_2534_neg	Phlomiol	N
Com_2745_neg	Cypellocarpin A	N	Com_1707_pos	Cimigenoside	P		Com_2658_pos	4-Amino-4-deoxychorismate	P	Com_2746_neg	Interiotherin B	N
Com_2733_neg	28-Homodolicholide	N	Com_518_pos	2,4,5-Trimethoxybenzoic acid	P		Com_2728_pos	(1S)-7-Methoxy-1,2-dihydrocadalene	P	Com_2792_neg	Zeatin riboside-O-glucoside	N
Com_2530_neg	Stolonic acid A	N	Com_591_pos	N-Phenethylbenzamide	P		Com_2866_pos	3-(1H-Indol-3-yl)quinoline	P	Com_3092_neg	Ancistrogriffithine A	N
Com_2455_neg	Juruenolide F	N	Com_571_pos	Fraxinol	P		Com_3599_pos	H-Pro-Trp-OH	P	Com_2064_neg	3'-Acetylindicine	N
Com_2389_neg	5,2',5'-Trihydroxy-3,7,8-trimethoxyflavone 2'-acetate	N	Com_1415_pos	Schisandrin C	P		Com_4125_pos	Diprotin A	P	Com_2264_neg	6-Keto-prostaglandin F1alpha	N
Com_1405_neg	Aspergillide B	N	Com_499_pos	trans-Chalcone	P		Com_5370_pos	Milbemectin	P	Com_2653_neg	Kanokoside A	N
Com_1233_neg	Myristoleic acid	N	Com_1661_pos	Pinoresinol 4-O-beta-D-glucopyranoside	P		Com_5400_pos	Milbemycin A4	P	Com_1543_neg	4-(3-Methylbut-2-enyl)-L-tryptophan	N
Com_1226_neg	beta-Isocyclolavandulyl isobutyrate	N	Com_535_pos	S-Dihydrodaidzein	P		Com_5482_pos	3-(z)-caffeoyllupeol	P	Com_1475_neg	Speciosin K	N
Com_1080_neg	Isolauric acid	N	Com_581_pos	Phenazine-1-carboxylic acid	P		Com_5557_pos	Ervafoline	P	Com_1280_neg	Coixinden B	N
Com_1136_neg	(+)-dihydrocanadensolide	N	Com_1505_pos	Yibeissine	P		Com_4611_pos	Sparfloxacin	P	Com_2907_neg	beta-Ergocryptam	N
Com_1803_neg	Ascorbigen	N	Com_1269_pos	(E/Z)-Ginkgolic acid C17:2	P		Com_3806_pos	Phomamide	P	Com_2173_neg	Secundiflorol G	N
Com_2204_neg	3-Methoxytyramine-betaxanthin	N	Com_1460_pos	Dehydrocholate	P		Com_2832_pos	Leuhistin	P	Com_1942_neg	Levofuraltadone	N
Com_2272_neg	Deacetyl asperuloside	N	Com_1581_pos	Lucideric acid A	P		Com_4366_pos	Florxenilide C	P	Com_3028_neg	Citbismine-F	N
Com_2277_neg	Macrosphelide J	N	Com_1694_pos	Sciadopitysin	P		Com_4091_pos	Epicainide	P	Com_2390_neg	10-Dehydrogardenoside	N
Com_2988_neg	Scortechinone P	N	Com_1539_pos	Saikogenin F	P		Com_3351_pos	4-Hydroxyphenylacetylglutamic acid	P	Com_1705_neg	2-Demethylmenaquinone	N
Com_3046_neg	Kahiricoside III	N	Com_836_pos	Lycorine	P		Com_3012_pos	Radicamine A	P	Com_2128_neg	(12S)-12-hydroxyretroisosenine	N
Com_2859_neg	Pulcherrin C	N	Com_1751_pos	Epmedin C	P		Com_2877_pos	Pyrrolezanthine	P	Com_2842_neg	Maculalactone K	N
Com_2729_neg	Jasminoside H	N	Com_1361_pos	Humulone	P		Com_2491_pos	9,10-Dihydroxyanthracene	P	Com_2300_neg	Merguenone	N
Com_2610_neg	Irisoquin F	N	Com_752_pos	Nicotinic acid riboside	P		Com_2283_pos	(+/-)-trans-Acenaphthene-1,2-diol	P	Com_1225_neg	Eutypellin A	N
Com_3030_neg	Filipin III	N	Com_1513_pos	Shionone	P		Com_5264_pos	12,13-Deoxyroridin E	P	Com_2027_neg	(+)-Rauflexine	N
Com_3021_neg	Scortechinone S	N	Com_1157_pos	Senecionine	P		Com_4715_pos	Staphylionoside J	P	Com_1929_neg	3,4-Didehydroglabridin	N
Com_2936_neg	5,7,4'-Trihydroxyflavanone 4'-O-rutinoside	N	Com_1056_pos	Pseudocoptisine	P		Com_2094_pos	Caffeic aldehyde	P	Com_2676_neg	Myrciacitrin I	N
Com_2828_neg	Simplexin H	N	Com_563_pos	Butylated hydroxytoluene	P		Com_2932_pos	Ruspolinone	P	Com_2583_neg	Cajaisoflavone	N
Com_2646_neg	3beta,4beta,23-Trihydroxy-24-nor-olean-12-en-28-oic acid	N	Com_817_pos	Adrenosterone	P		Com_3713_pos	Bidenoside C	P	Com_2460_neg	Yinyanghuo A	N
Com_2452_neg	Kraussianone 1	N	Com_460_pos	SDMA	P		Com_3398_pos	Benzoyl-beta-D-glucoside	P	Com_2743_neg	Oncostemonol G	N
Com_2345_neg	Trimethobenzamide	N	Com_44_pos	2-Methylcyclohexanone	P		Com_3221_pos	2,7-Dihydroxy-4,6-dimethoxyphenanthrene	P	Com_1128_neg	(4S)-4-Hydroxy-5-phosphonooxypentane-2,3-dione	N
Com_2211_neg	Gibberellin A8-catabolite	N	Com_448_pos	2-Naphthoxyacetic acid	P		Com_5273_pos	Morinin K	P	Com_2624_neg	phosphoethanolamine (P-18:0)	N
Com_2174_neg	Dipegine	N	Com_1280_pos	Diosbulbin B	P		Com_5198_pos	Camaranoic acid	P	Com_2107_neg	(+)-(8S,8'R)-3',4,4'-trihydroxy-5,5'-dimethoxylignan	N
Com_1955_neg	3,5-Dimethoxy-6,7-methylenedioxyflavone	N	Com_1085_pos	Retinoic acid	P		Com_3921_pos	11,15-Epoxy-3(20)-phytene-1,2-diol	P
Com_1380_neg	1-(S)-Methylbutyl-beta-D-glucopyranoside	N	Com_784_pos	Monobenzyl phthalate	P		Com_2806_pos	Phomonitroester	P
Com_1204_neg	Hyrtioerectine C	N	Com_692_pos	H-Ser-His-OH	P		Com_2207_pos	7-Methoxy-1-methyltetralin	P
Com_2594_neg	strongylophorine-26	N	Com_1457_pos	Palmitoylcarnitine	P		Com_3315_pos	Caledonixanthone B	P
Com_2578_neg	Xenortide B	N	Com_1370_pos	3-Oxo-7-hydroxychol-4-enoic acid	P		Com_3653_pos	Aplysinal	P
Com_2351_neg	Garcimangosone D	N	Com_483_pos	Eugenol acetate	P		Com_5050_pos	Asp Arg Tyr	P
Com_2078_neg	Anacine	N	Com_1481_pos	gamma-Tocotrienol	P		Com_1861_pos	4-Guanidinobutanal	P
Com_2024_neg	beta-(N(pros)-L-histidino)-L-tyrosine	N	Com_634_pos	Cyclo(his-pro)	P		Com_2446_pos	Anofinic acid	P
Com_1623_neg	3beta,10beta-Epoxy-1alpha,3beta-dihydroxy-4Z-germacren-12,6alpha-olide	N	Com_45_pos	5-Fluorouracil	P		Com_2511_pos	Ethyl 3,5-dihydroxy-4-methoxybenzoate	P
Com_1490_neg	Rugosal A	N	Com_1142_pos	21-Hydroxypregnenolone	P		Com_3416_pos	Volkenin	P
Com_1147_neg	cantharidic acid	N	Com_1580_pos	(-)-Epigallocatechin Gallate	P		Com_4432_pos	Prochlorperazine	P
Com_2939_neg	Hordatine B	N	Com_923_pos	2-Methoxyestradiol	P		Com_4924_pos	Lonchocarpic acid	P
Com_2933_neg	Atractyloside G 2-O-beta-D-glucopyranoside	N	Com_1388_pos	Tetrahydrocurcumin	P		Com_4925_pos	Arg Glu Met	P
Com_2603_neg	Dendromoniliside B	N	Com_1224_pos	Bilobalide	P		Com_5030_pos	Oligandriortholactone	P
Com_1840_neg	p-Glucosyloxymandelonitrile	N	Com_1700_pos	Luteolin-7-O-rhamnoside	P		Com_5480_pos	Dihydrobuddlenol B	P
Com_2900_neg	Trigilletimine	N	Com_81_pos	Phosphonoacetic acid	P		Com_2295_pos	8-Amino-7-oxopelargonic acid	P
Com_2809_neg	Gonocaryoside A	N	Com_376_pos	N1-Acetylspermidine	P		Com_2401_pos	Pedatisectine D	P
Com_2681_neg	2-Dehydro-3-epi-20-hydroxyecdysone	N	Com_924_pos	H-Arg-Lys-OH	P		Com_2588_pos	Ritalinic acid	P
Com_2645_neg	Methyl lucidenate Q	N	Com_466_pos	gamma-Glu-Gly	P		Com_2716_pos	crotonyl-L-carnitine	P
Com_2604_neg	Lys Trp Lys	N	Com_798_pos	AICAR	P		Com_2829_pos	Parvistemoamide	P
Com_2519_neg	Naringenin 4'-O-galactoside	N	Com_473_pos	Minoxidil	P		Com_3195_pos	cinnamoyltyramine	P
Com_2212_neg	1-O-beta-D-Glucopyranosyl-4-epiamplexine	N	Com_1292_pos	5alpha-Cholestan-3-one	P		Com_3215_pos	Capsi-amide	P
Com_3029_neg	all-trans-Heptaprenyl diphosphate	N	Com_910_pos	Ellagic acid	P		Com_3231_pos	(S)-Norcoclaurine	P
Com_3012_neg	Ginsenoside Rh7	N	Com_1197_pos	Ginkgolic Acid (C13:0)	P		Com_3353_pos	N6-Methyladenosine	P
Com_2606_neg	Topsentisterol C2	N	Com_533_pos	Sphondin	P		Com_3357_pos	Harzianopyridone	P
Com_2602_neg	sasanquin	N	Com_1083_pos	Flavokawain C	P		Com_3844_pos	3beta-Fluoro-5beta-pregnan-20-one	P
Com_2283_neg	8,8a-Deoxyoleandolide	N	Com_1175_pos	Byakangelicol	P		Com_4117_pos	3alpha-Hydroxy-3,5-dihydromonacolin L acid	P
Com_2197_neg	19-hydroxy-2,3-dinor-6-oxo-PGF1alpha	N	Com_1225_pos	Raspberry ketone glucoside	P		Com_4408_pos	Antibiotic DOB 41	P
Com_1725_neg	7-O-Demethyl-2,3-dihydro-albocycline	N	Com_221_pos	Esculetin	P		Com_4480_pos	7alpha-Hydroxy-5beta-cholan-24-oic Acid	P
Com_1444_neg	2-Methoxytetradecanoic acid	N	Com_1433_pos	Polydatin	P		Com_4617_pos	Arg Phe Ala	P
Com_1958_neg	(+)-Macrosphelide C	N	Com_741_pos	Tryptanthrin	P		Com_4803_pos	Ancistrobenomine A	P
Com_1979_neg	Cropodine	N	Com_1496_pos	Liquiritin	P		Com_4958_pos	Kotanin	P
Com_2126_neg	Pachyclavulariolide Q	N	Com_449_pos	1-Hydroxyanthraquinone	P		Com_5083_pos	Glucoerysodine	P
Com_2265_neg	20-hydroxy-PGF2a	N	Com_1663_pos	Morphiceptin	P		Com_5255_pos	Palythoalone B	P
Com_2289_neg	Clinopodic acid B	N	Com_1495_pos	Juglanin	P		Com_5276_pos	LysoPE(20:4)	P
Com_2651_neg	Abrusin	N	Com_1675_pos	Pyropheophorbide-a	P		Com_5303_pos	erythro-Canabisine H	P
Com_2865_neg	Forskoditerpenoside E	N	Com_1063_pos	Alimemazine	P		Com_5412_pos	Heracleifolinol	P
Com_2621_neg	Chagreslactone	N	Com_576_pos	Suberosin	P		Com_5729_pos	Amataine	P
Com_2436_neg	Alpinoside	N	Com_557_pos	2,4-D	P		Com_5211_pos	DHP-mOx-NS-DHB	P
Com_1753_neg	Tehranolide	N	Com_1329_pos	Bixin	P		Com_5026_pos	Latisoline	P
Com_1746_neg	Chakanoside I	N	Com_382_pos	Cyclo(L-Leu-L-Pro)	P		Com_4639_pos	24(28)-Dehydroergosterol	P
Com_1694_neg	Cyclic dehypoxanthine futalosine	N	Com_1099_pos	Tributyrin	P		Com_4472_pos	Pro Phe Asn	P
Com_3070_neg	(2'S)-Deoxymyxol 2'-alpha-L-fucoside	N	Com_543_pos	ar-Turmerone	P		Com_4079_pos	Nicotine glucuronide	P
Com_1252_neg	Bis-noryangonin	N	Com_1538_pos	Latanoprost	P		Com_3266_pos	Orixalone D	P
Com_1324_neg	2,3-Dihydroxy-1-(4-hydroxy-3,5-dimethoxyphenyl)-1-propanone	N	Com_512_pos	Vanillyl butyl ether	P		Com_3153_pos	Esprocarb	P
Com_1362_neg	Fraxinellonone	N	Com_1593_pos	N-Desmethyl Sildenafil	P		Com_3132_pos	7-Acetoxy-5,6-dimethoxycoumarin	P
Com_1495_neg	tetranor-12(S)-HETE	N	Com_521_pos	Benzoin	P		Com_4888_pos	meso-octamethylcalix[4]pyrrole	P
Com_1922_neg	Fusarubinoic acid	N	Com_456_pos	4-Hydroxychalcone	P		Com_3850_pos	Arginylphenylalanine	P
Com_2206_neg	Oleiferin H	N	Com_762_pos	His-Pro	P		Com_3248_pos	1,3,8-Trihydroxy-2-methoxyxanthone	P
Com_2330_neg	Sinuflexibilin	N	Com_425_pos	Linalyl acetate	P		Com_3763_pos	Ala Leu Leu	P
Com_2342_neg	Flustramine D	N	Com_1562_pos	Tilianin	P		Com_2309_pos	7-Ethoxycoumarin	P
Com_2400_neg	Flustramine H	N	Com_191_pos	Dihydrocoumarin	P		Com_2769_pos	9-[(methylthio)nonyl]thiohydroximic acid	P
Com_2413_neg	Helogynic acid	N	Com_1647_pos	Fexofenadine	P		Com_4714_pos	Breyniaionoside C	P
Com_2585_neg	Teucrolin F	N	Com_901_pos	N-Desmethyl Clomipramine	P		Com_4376_pos	(3R)-3-hydroxy-12'-apo-beta-carotenal	P
Com_2619_neg	Chaetomugilin B	N	Com_608_pos	Cycloguanil	P		Com_2464_pos	(R)-2-Hydroxybutane-1,2,4-tricarboxylate	P
Com_1144_neg	N-Heptanoylhomoserine lactone	N	Com_1237_pos	N-Feruloyloctopamine	P		Com_5219_pos	Arjunic acid	P
Com_1171_neg	etox	N	Com_394_pos	Harmine	P		Com_3567_pos	Isolycopsamine	P
Com_1352_neg	Liarin	N	Com_750_pos	L-Hyoscyamine	P		Com_4111_pos	Lys His Gly	P
Com_1418_neg	1',8-Dihydroaplysinopsin	N	Com_1750_pos	Rebaudioside B	P		Com_4573_pos	Surinone B	P
Com_1423_neg	Cadinane-4beta,5alpha,10beta-triol	N	Com_1753_pos	Vincristine	P		Com_4761_pos	Viscosol	P
Com_1472_neg	4-O-(beta-L-Arabinofuranosyl)-(2S,4S)-4-hydroxyproline	N	Com_1657_pos	Ganoderenic acid B	P		Com_4830_pos	rostratin B	P
Com_1479_neg	N3,5'-Cycloxanthosine	N	Com_1082_pos	Hydroxygenkwanin	P		Com_4881_pos	Aspidoalbine	P
Com_1503_neg	Citrinin hydrate	N	Com_1097_pos	Tetrahydroxymethoxychalcone	P		Com_4995_pos	Dendronpholide M	P
Com_1557_neg	Heptanoylcarnitine	N	Com_612_pos	Curzerenone	P		Com_5241_pos	Pristimerine	P
Com_1582_neg	2-C-Methyl-D-erythritol 2,4-cyclodiphosphate	N	Com_1563_pos	Ganoderic acid DM	P		Com_5301_pos	Difluprednate	P
Com_1600_neg	Kessyl acetate	N	Com_1403_pos	Brassicasterol	P		Com_5369_pos	Terpenoid EA-I	P
Com_1671_neg	Anhydrofulvic acid	N	Com_1209_pos	N-Benzylpalmitamide	P		Com_4101_pos	3-(2,4-Cyclopentadien-1-ylidene)-5alpha-androstan-17beta-ol	P
Com_1699_neg	Angelitriol	N	Com_1490_pos	Withanolide B	P		Com_4443_pos	Cniforin A	P
Com_1715_neg	GlcN-Mal	N	Com_122_pos	4-Hydroxyproline	P		Com_4340_pos	Robustamine cis-N-oxide	P
Com_1778_neg	4-Nitrophenol-alpha-D-galactopyranoside	N	Com_829_pos	cis-5,8,11,14,17-Eicosapentaenoic acid	P		Com_3704_pos	4-O-beta-D-Glucopyranosylfagomine	P
Com_1779_neg	1,5-Dihydroxy-2,3-dimethoxy-10-methyl-9-acridone	N	Com_418_pos	Salicyluric acid	P		Com_3600_pos	3-hydroxy-cis-5-octenoylcarnitine	P
Com_1895_neg	Didemnidine A	N	Com_1459_pos	Linoleoylcarnitine	P		Com_3568_pos	Pro Ala Leu	P
Com_1957_neg	Egonol	N	Com_259_pos	Indole-3-butyric acid	P		Com_3333_pos	Lycoposerramine G	P
Com_2044_neg	3beta,8alpha-Dihydroxy-13E-labden-15-oic acid	N	Com_540_pos	N-acetylarginine	P		Com_3300_pos	7alpha-Hydroxyphlegmariurine B	P
Com_2123_neg	11beta,13-dihydrolactucin 15-oxalate	N	Com_490_pos	gamma-Glutamyl-valine	P		Com_3013_pos	Andrachcine	P
Com_2355_neg	Neocynapanogenin C	N	Com_1018_pos	Ophthalmic acid	P		Com_2954_pos	Rigidiusculamide A	P
Com_2376_neg	12,20-Dihydroxy-19-acetoxy-14-methylenegeranylnerol	N	Com_699_pos	cis-Vaccenic acid	P		Com_2942_pos	Pterosin S	P
Com_2406_neg	Celerioside E	N	Com_874_pos	2'-o-methyl-2-thiouridine	P		Com_2934_pos	dendrobane	P
Com_2435_neg	Dafadine-B	N	Com_432_pos	3-(3,4-Dihydroxyphenyl)lactic acid	P		Com_2909_pos	beta-sanshool	P
Com_2485_neg	Tortifolisine	N	Com_37_pos	Barbituric acid	P		Com_2509_pos	2-Methoxy-3-methylcarbazole	P
Com_2496_neg	hexadecanedioic acid mono-L-carnitine ester	N	Com_835_pos	N6-Methyl-2'-deoxyadenosine	P		Com_2574_pos	Lysopine	P
Com_2504_neg	Sinensol B	N	Com_479_pos	Thioctic acid	P		Com_4582_pos	6-Deoxyerythronolide B	P
Com_2527_neg	Dictamnoside I	N	Com_379_pos	1,3,7-Trimethyluric acid	P		Com_3264_pos	Cardiospermin	P
Com_2566_neg	24-epi-Secasterone	N	Com_248_pos	2-hydroxyoctanoic acid	P		Com_3370_pos	Matteuorien	P
Com_2573_neg	Cochinchinone A	N	Com_1458_pos	Calcidiol	P		Com_4426_pos	Randioside	P
Com_2575_neg	Mappain	N	Com_811_pos	4-Thiouridine	P		Com_5568_pos	Dicliripariside A	P
Com_2627_neg	CARDIVIN C	N	Com_123_pos	3-Guanidinopropanoate	P		Com_3220_pos	Micrandrol C	P
Com_2648_neg	Dauricoside	N	Com_1081_pos	Cinnavalininate	P		Com_3747_pos	N-methylanthraniloyl-beta-D-glucose	P
Com_2652_neg	Kadsuphilin D	N	Com_552_pos	Anserine	P		Com_3848_pos	6'-Dehydro-6'-oxoparomamine	P
Com_2682_neg	Dendronesterol A	N	Com_594_pos	Carnosine	P		Com_3884_pos	Juglanoside A	P
Com_2737_neg	Kleinioxanthrone 3	N	Com_344_pos	Homovanillic acid	P		Com_4341_pos	Broussonetine F	P
Com_2741_neg	(-)-Trichodimerol	N	Com_1850_pos	Ammelide	P		Com_4811_pos	Arg Val Phe	P
Com_2742_neg	Pierisformoside E	N	Com_2376_pos	2,4,5-Trimethoxybenzaldehyde	P		Com_4823_pos	1-O-Oleyl LPA	P
Com_2754_neg	Wahlenoside A	N	Com_2620_pos	Hydrocotarnine	P		Com_4984_pos	Klyxumine B	P
Com_2821_neg	Sedumoside A6	N	Com_3654_pos	dUMP	P		Com_5222_pos	Cycloastragenol	P
Com_2825_neg	Concentricol B	N	Com_2583_pos	1-Isothiocyanato-7-(methylsulfinyl)heptane	P		Com_5298_pos	Broussonetine A	P
Com_2826_neg	7beta,8beta-Epoxyroridin H	N	Com_2946_pos	Gemfibrozil	P		Com_5371_pos	Roridin D	P
Com_2830_neg	Physalin Y	N	Com_2041_pos	Allantoin	P		Com_4615_pos	Lincomycin B	P
Com_2856_neg	Vielanin D	N	Com_2137_pos	4-Methylbiphenyl	P		Com_3797_pos	Pitrazepin	P
Com_2869_neg	Simplexin F	N	Com_2697_pos	5-(Hexahydro-2-oxo-1H-thieno[3,4-D]imidazol-6-YL)pentanal	P		Com_2011_pos	2-Isopropenyl-5-methylhexa-trans-3,5-diene-1-ol	P
Com_2890_neg	Carbazomarine A	N	Com_2967_pos	Prolyl-Histidine	P		Com_3391_pos	epi-Tumonoic Acid D	P
Com_2942_neg	Scutianine K	N	Com_4473_pos	(His(1-ME)2)-trh	P		Com_3966_pos	Kisantamine	P
Com_2963_neg	Murrafoline	N	Com_5630_pos	PA(13:0/22:6(4Z,7Z,11E,13Z,15E,19Z)-2OH(10S,17))	P		Com_4677_pos	Torosaflavone A	P
Com_3011_neg	Coccinone D	N	Com_2538_pos	Macaridine	P		Com_2367_pos	Tetrahydrocytisine	P
Com_2770_neg	Quercetin 3'-glucoside-7-acetate	N	Com_7100_pos	PC(20:5(6E,8Z,11Z,14Z,17Z)-OH(5)/DiMe(11,3))	P		Com_2733_pos	alpha-Pyrrolidinopentiophenone	P
Com_2675_neg	Lindleyin	N	Com_2439_pos	1-Dodecanethiol	P		Com_3099_pos	Mycosporine	P
Com_2772_neg	Dracunculifoside C	N	Com_5608_pos	PA(i-15:0/18:1(12Z)-2OH(9,10))	P		Com_3438_pos	alpha-D-Sedoheptulopyranose 7-phosphate	P
Com_3022_neg	Crooksiine	N	Com_3205_pos	Histidylleucine	P		Com_4409_pos	Hapalindole F	P
Com_2718_neg	Maritimetin 6-(6''-acetylglucoside)	N	Com_7142_pos	PC(TXB2/18:1(11Z))	P		Com_4848_pos	9(11)-Dehydroaxinysterol	P
Com_2139_neg	9,11-methane-epoxy PGF1alpha	N	Com_6898_pos	PC(TXB2/15:0)	P		Com_5104_pos	Salpichrolide G	P
Com_1552_neg	Jalapinolic acid	N	Com_3933_pos	Glycylprolylarginine	P		Com_5212_pos	Verrucarin K	P
Com_1429_neg	Pannorin	N	Com_5642_pos	PA(i-16:0/20:5(6E,8Z,11Z,14Z,17Z)-OH(5))	P		Com_2403_pos	Slaframine	P
Com_1329_neg	Thymidine	N	Com_4855_pos	(6Z,8Z)-Hexadeca-6,8-dienedioylcarnitine	P		Com_3879_pos	Neoraunone	P
Com_1009_neg	8-Methylthiooctanaldoxime	N	Com_6234_pos	PA(22:5(4Z,7Z,10Z,13Z,16Z)/22:5(4Z,7Z,10Z,13Z,16Z))	P		Com_2747_pos	Albine	P
Com_3014_neg	Oxoverbascoside	N	Com_3396_pos	Tyrosyl-Cysteine	P		Com_4411_pos	Thioridazine	P
Com_2773_neg	Streptonigrin	N	Com_6346_pos	SM(d17:1/22:6(5Z,7Z,10Z,13Z,16Z,19Z)-OH(4))	P		Com_4791_pos	Spironolactone	P
Com_2755_neg	Eriojaposide A	N	Com_6396_pos	SM(d19:1/20:5(6E,8Z,11Z,14Z,17Z)-OH(5))	P		Com_5392_pos	Okaramine P	P
Com_2301_neg	Shinjulactone A	N	Com_3746_pos	4-(4-Guanidinobenzoyloxy)phenylacetate	P		Com_5475_pos	Hydrangenoside E	P
Com_2097_neg	Europine N-oxide	N	Com_5591_pos	DG(PGE2/16:0/0:0)	P		Com_5508_pos	PGPC	P
Com_1799_neg	Antibiotic LL-Z 1271alpha	N	Com_4559_pos	(6Z)-Pentadec-6-enoylcarnitine	P		Com_4082_pos	12-Hydroxy-11-methoxynor-C-fluorocurarine	P
Com_1637_neg	Muricatacin	N	Com_5558_pos	3'-Prenylapigenin 7-[rhamnosyl-(1->6)-glucoside]	P		Com_5015_pos	Isorhamnetin 3-xyloside	P
Com_2096_neg	Tecleaverdine	N	Com_4228_pos	Trideca-5,7,9-trienoylcarnitine	P		Com_4831_pos	Riccardin B	P
Com_2418_neg	Linustatin	N	Com_3427_pos	5-(3',5'-Dihydroxyphenyl)-gamma-valerolactone sulfate	P		Com_3130_pos	Victoxinine	P
Com_2888_neg	Echinocystic acid 3-O-sulfate	N	Com_3707_pos	Tyrosyl-Lysine	P		Com_5137_pos	acetyl-andilesin A	P
Com_2929_neg	dimeric 9-hydroxyrubrofusarin-fuscofusarin	N	Com_2426_pos	Gramineal	P		Com_3104_pos	Galactitol 1-phosphate	P
Com_2959_neg	Irumanolide II	N	Com_2619_pos	Butylone	P		Com_3276_pos	Triphenylsilanol	P
Com_2711_neg	Toonaciliatin A	N	Com_6180_pos	SM(d18:0/22:1(13Z))	P		Com_5209_pos	Mycothiol	P
Com_1876_neg	9,10-DiHOME	N	Com_3365_pos	Alverine	P		Com_5173_pos	Gln Trp Phe	P
Com_1347_neg	Tensyuic acid F	N	Com_5233_pos	Dihydroprudomenin	P		Com_2216_pos	Didesmethylisoproturon	P
Com_1364_neg	Jioglutin D	N	Com_2479_pos	2'',6''-O-Diacetyloninin	P		Com_3544_pos	Solorinine	P
Com_1432_neg	Posoquenin	N	Com_2395_pos	2-Chloro-6-(1-piperazinyl)pyrazine	P		Com_4180_pos	6alpha-Hydroxyundulatine	P
Com_1457_neg	Latifonin	N	Com_2904_pos	(R)-3-hydroxybutyrylcarnitine	P		Com_4471_pos	Ser Asp Arg	P
Com_1680_neg	Trimethoprim	N	Com_3738_pos	(+/-)-2,4,6-Triphenyl-1-hexene	P		Com_3448_pos	10,2'-dihydroxy-4'-methoxy-isoflav-8-ene-7-one	P
Com_1724_neg	Mairetolide D	N	Com_4988_pos	Momordol	P		Com_2807_pos	Isoetharine	P
Com_1806_neg	Monoisodecyl phthalate	N	Com_6447_pos	PS(16:1(9Z)/18:1(12Z)-2OH(9,10))	P		Com_3815_pos	17beta-Hydroxy-2alpha,17-dimethyl-5alpha-androstan-3-one	P
Com_1821_neg	5-O-Methylembelin	N	Com_6114_pos	SM(d18:2(4E,14Z)/20:3(8Z,11Z,14Z)-2OH(5,6))	P		Com_2632_pos	Isokuraramine	P
Com_1938_neg	Alloxydim	N	Com_2554_pos	Sakacin P	P		Com_4184_pos	Ficuseptine C	P
Com_2055_neg	Micromelone B	N	Com_6613_pos	PC(14:1(9Z)/PGE2)	P		Com_4489_pos	Pentosidine	P
Com_2617_neg	Phlorigidoside B	N	Com_2358_pos	Tetraethylene glycol	P		Com_4919_pos	Buclizine	P
Com_2634_neg	Glochidionolactone F	N	Com_6475_pos	SM(d18:0/22:6(4Z,7Z,10Z,12E,16Z,19Z)-OH(14))	P		Com_4926_pos	Arg Pro Tyr	P
Com_2785_neg	Sipholenol M	N	Com_4805_pos	(6Z,9Z,12Z,15Z)-Octadeca-6,9,12,15-tetraenoylcarnitine	P		Com_4939_pos	Tyr Val Arg	P
Com_2964_neg	L-Urobilin	N	Com_2400_pos	Harmanine	P		Com_5309_pos	Leukotriene D4 methyl ester	P
Com_3015_neg	4'-Hydroxy-5,7,2'-trimethoxyflavanone 4'-rhamnosyl-(1->6)-glucoside	N	Com_5267_pos	LysoPE(0:0/20:5(5Z,8Z,11Z,14Z,17Z))	P		Com_4337_pos	O-Acetylcypholophine	P
Com_2100_neg	Agestricin D	N	Com_2453_pos	1-Isothiocyanato-6-(methylsulfinyl)hexane	P		Com_3728_pos	Axiplyn E	P
Com_2381_neg	Cnidioside B	N	Com_2600_pos	1,2-O-Isopropylidene-D-glucofuranose	P		Com_2560_pos	Nakafuran 8	P
Com_2638_neg	Sibirioside A	N	Com_4889_pos	Sorbitan oleate	P		Com_3601_pos	Leu Val Ala	P
Com_2874_neg	Officinoside D	N	Com_4478_pos	Prehumulone	P		Com_4549_pos	Lys Val His	P
Com_2194_neg	6-Gingesulfonic acid	N	Com_6518_pos	PC(17:0/5-iso PGF2VI)	P		Com_4923_pos	6-Dihydroepistephamiersine 6-acetate	P
Com_1621_neg	alpha-1,5-L-Arabinobiose	N	Com_4747_pos	8-(5-Butylfuran-2-yl)octanoylcarnitine	P		Com_5180_pos	Maculansin A	P
Com_1966_neg	(+)-O-Methyldihydrobotrydial	N	Com_6206_pos	PE(18:1(12Z)-2OH(9,10)/18:3(6Z,9Z,12Z))	P		Com_5375_pos	Deoxygaudichaudione A	P
Com_2327_neg	Acetyl-maltose	N	Com_7169_pos	PC(LTE4/22:0)	P		Com_3172_pos	Miroprofen	P
Com_2901_neg	3beta-Hydroxysolanascone beta-sophoroside	N	Com_1771_pos	Hex-trans-3-en-1-ol	P		Com_5498_pos	Jatamanvaltrate C	P
Com_1088_neg	Doryanine	N	Com_2590_pos	4-Iodophenol	P		Com_5146_pos	Chrestifoline B	P
Com_1462_neg	Ipurolic acid	N	Com_5867_pos	SM(d16:1/PGJ2)	P		Com_3989_pos	Nitropyrrolin D	P
Com_2839_neg	Lignocerylferulate	N	Com_2273_pos	Barbital	P		Com_3781_pos	julocrotine	P
Com_2923_neg	Antillatoxin B	N	Com_3114_pos	Homosalate	P		Com_3729_pos	Pro Pro Val	P
Com_2832_neg	Nilotinib	N	Com_6202_pos	SM(d18:2(4E,14Z)/5-iso PGF2VI)	P		Com_2888_pos	Hyrtioerectine B	P
Com_2221_neg	Di-O-methylcarpachromene	N	Com_5441_pos	LysoPC(20:5(5Z,8Z,11Z,14Z,17Z)/0:0)	P		Com_5103_pos	Arg Glu Tyr	P
Com_2205_neg	Taxamairin C	N	Com_6805_pos	PS(20:0/18:3(9,11,15)-OH(13))	P		Com_5278_pos	Mycalamide A	P
Com_2113_neg	6'',6''-Dimethyl-3',4'-methylenedioxypyrano[2'',3'':7,8]flavone	N	Com_5770_pos	PA(22:5(7Z,10Z,13Z,16Z,19Z)/16:1(9Z))	P		Com_3414_pos	Mikanifuran	P
Com_2568_neg	Homobutein 4-glucoside	N	Com_5585_pos	PA(i-14:0/18:1(12Z)-2OH(9,10))	P		Com_4500_pos	Pulchellamine E	P
Com_2129_neg	Anagyroidisoflavone B	N	Com_6832_pos	PA(22:6(5Z,8E,10Z,13Z,15E,19Z)-2OH(7S, 17S)/i-20:0)	P		Com_5014_pos	Daphnioldhanin B	P
Com_2724_neg	Dillenetin 7-glucoside	N	Com_4435_pos	MG(0:0/18:1(11Z)/0:0)	P		Com_5175_pos	Delcorine	P
Com_912_neg	Uric acid	N	Com_2481_pos	1,2-Diphenylcyclobutane	P		Com_5202_pos	Staplabin	P
Com_1110_neg	3-[(1-Carboxyvinyl)oxy]benzoate	N	Com_2989_pos	2-Amino-4-[(2-amino-2-carboxyethyl)disulfanyl]butanoic acid	P		Com_5229_pos	Anthriscifolcine D	P
Com_1781_neg	Floridimine	N	Com_4946_pos	8-{3-[(2Z,5Z)-Octa-2,5-dien-1-yl]oxiran-2-yl}octanoylcarnitine	P		Com_5245_pos	Talitine A	P
Com_2117_neg	Effusanin A	N	Com_3045_pos	Cysteinyl-Histidine	P		Com_5394_pos	Isariin D	P
Com_2227_neg	Ciprostene	N	Com_3308_pos	Treosulfan	P		Com_2763_pos	CYCLO(-PHE-SER)	P
Com_2337_neg	Cimiracemate D	N	Com_5604_pos	PA(18:3(6Z,9Z,12Z)/18:3(6Z,9Z,12Z))	P		Com_3193_pos	silthiofam	P
Com_2367_neg	Dehydrosaulatine	N	Com_2699_pos	Hydroxyprolyl-Proline	P		Com_3859_pos	Chaetoquadrin E	P
Com_2451_neg	8-Caffeoyl-3,4-dihydro-5,7-dihydroxy-4-phenylcoumarin	N	Com_4032_pos	N2-Fructopyranosylarginine	P		Com_3079_pos	Murraol	P
Com_2521_neg	Eleganin	N	Com_1935_pos	Isopropyldichloromethyl ether	P		Com_1855_pos	DL-Pyroglutamic acid	P
Com_2740_neg	Steganangin	N	Com_6167_pos	SM(d18:0/20:4(6E,8Z,11Z,13E)-2OH(5S,15S))	P		Com_5552_pos	Demethyl-desacetyl-rifamycin S	P
Com_3010_neg	Lapathoside D	N	Com_4696_pos	2,5-Bis(3,4,5-trimethoxyphenyl)tetrahydrofuran	P		Com_2655_pos	(6R,9R)-vomifoliol	P
Com_2035_neg	Jiadifenin	N	Com_5948_pos	PE(DiMe(9,3)/18:1(9Z)-O(12,13))	P		Com_5145_pos	Trp Met His	P
Com_956_neg	Calystegine B1	N	Com_4188_pos	INDORAMIN	P		Com_2297_pos	L-2-aminodecanoate	P
Com_1138_neg	Striatisporolide A	N	Com_4683_pos	Eicosa-5,8,11,14-tetraenoic acid 1,3-dihydroxypropan-2-yl ester	P		Com_3520_pos	2-O-beta-D-glucopyranosyl 1,4-Dideoxy-1,4-imino-D-arabinitol	P
Com_1844_neg	Maxima isoflavone G	N	Com_5796_pos	PC(18:4(6Z,9Z,12Z,15Z)/P-16:0)	P		Com_4581_pos	Oleandolide	P
Com_2136_neg	Desacetyltetraneurin D 4-O-isobutyrate	N	Com_5625_pos	PA(22:5(7Z,10Z,13Z,16Z,19Z)/15:0)	P		Com_2695_pos	(1R,10aS)-1,4,10,10a-tetrahydrophenazine-1-carboxylic acid	P
Com_2234_neg	Tagitinin B	N	Com_2423_pos	Serylproline	P		Com_5009_pos	Bungeiside D	P
Com_2315_neg	Yadanziolide V	N	Com_2908_pos	N-(2,6-Dimethylphenyl)-2-(piperazin-1-yl)acetamide	P		Com_2845_pos	A Factor	P
Com_1182_neg	Eupatoriochromene	N	Com_3382_pos	7-Methylinosine	P		Com_3457_pos	Obscurolide A1	P
Com_1814_neg	Nodulisporacid A	N	Com_2124_pos	3-Sulfopyruvic acid	P		Com_2734_pos	D-Arabinitol 1-phosphate	P
Com_2348_neg	Ala-Leu-Val-Ser	N	Com_6369_pos	PC(20:0/P-18:1(9Z))	P		Com_4186_pos	Ungvedine	P
Com_2967_neg	Kadsulignan D	N	Com_3546_pos	(-)-alpha-5,9-Dimethyl-2-(3-furylmethyl)-2'-hydroxy-6,7-benzomorphane	P		Com_5051_pos	Ala-Leu-Leu-His	P
Com_2985_neg	Scutellarein 7,4'-dimethyl ether 6-xylosyl-(1->2)-glucoside	N	Com_5367_pos	LysoPE(0:0/22:5(7Z,10Z,13Z,16Z,19Z))	P		Com_5144_pos	Tricuspidatol A	P
Com_2819_neg	Glabcensin P	N	Com_2671_pos	2-(4-Phenylphenyl)acetohydrazide	P		Com_4565_pos	Sanguinolignan A	P
Com_1995_neg	Schizonepetoside B	N	Com_2726_pos	Valylhydroxyproline	P		Com_2879_pos	Isopentenyl pyrophosphate	P
Com_2122_neg	Ibhayinol	N	Com_4921_pos	Amustaline	P		Com_5194_pos	Hemsleyatine	P
Com_2232_neg	3,4-Dimethoxylonchocarpin	N	Com_5037_pos	(10E,12E,14E)-9-Hydroxy-16-oxooctadeca-10,12,14-trienoylcarnitine	P		Com_4722_pos	3-(3,4-dihydroxyphenyl)propyl palmitate	P
Com_2489_neg	Lactuside B	N	Com_5039_pos	11-(5-ethyl-3,4-Dimethylfuran-2-yl)undecanoylcarnitine	P		Com_4379_pos	Casuarine 6-O-alpha-D-glucopyranoside	P
Com_2572_neg	alpha-Caesalpin	N	Com_2015_pos	3,3-Bis(chloromethyl)oxetane	P		Com_4055_pos	Illudacetalic acid	P
Com_3004_neg	Cyclocanthoside A	N	Com_4308_pos	N-Lauroyl Arginine	P		Com_4997_pos	Fluvirucin B1	P
Com_1318_neg	D-myo-Inositol 1,2-cyclic phosphate	N	Com_1829_pos	3-Allyl-1-cyclohexene	P		Com_3512_pos	Propoxycaine	P
Com_2820_neg	Ripromycin	N	Com_4167_pos	Gibberellin A68	P		Com_2775_pos	6-Hydroxymethyleugenin	P
Com_2210_neg	Gibberellin A21	N	Com_4321_pos	N-Myristoyl Methionine	P		Com_3135_pos	Luotonin C	P
Com_1283_neg	Swietenidine A	N	Com_6221_pos	SM(d16:1/PGE1)	P		Com_4143_pos	Lobophytolide B	P
Com_1693_neg	Tricrozarin A	N	Com_6445_pos	PC(5-iso PGF2VI/15:0)	P		Com_2050_pos	sym-Homospermidine	P
Com_1704_neg	Tyrosylleucine	N	Com_2290_pos	Amrinone	P		Com_3823_pos	Crotafuran A	P
Com_1954_neg	cis-fertaric acid	N	Com_2712_pos	4,5-seco-dopa	P		Com_5460_pos	Artoindonesianin U	P
Com_2085_neg	N-Methyldihydroquinicinol	N	Com_1999_pos	3-Sulfinylpyruvic acid	P		Com_4765_pos	Thr His Arg	P
Com_2103_neg	Gibberellic Acid	N	Com_3426_pos	3-deoxy-D-arabino-heptulosonate-7-phosphate	P		Com_5582_pos	Icariin	P
Com_2253_neg	Rosmarinine N-oxide	N	Com_4756_pos	(9Z,12Z)-3-Hydroxyhexadecadienoylcarnitine	P		Com_5599_pos	Callichiline	P
Com_2854_neg	6'-O-alpha-D-glucopyranosylloganic acid	N	Com_3912_pos	Etomoxir	P		Com_2178_pos	Indospicine	P
Com_2885_neg	Pachyclavulide H	N	Com_4557_pos	Galbeta1-3GIcNAcbeta	P		Com_2264_pos	Tecostanine	P
Com_2426_neg	Isariotin A	N	Com_1870_pos	N-(2-Hydroxyethyl)piperazine	P		Com_4417_pos	1-Naphthylacetylspermine	P
Com_2497_neg	Bispyribac	N	Com_7043_pos	SM(d19:1/TXB2)	P		Com_4534_pos	Bactobolin	P
Com_2564_neg	Trifolirhizin	N	Com_2854_pos	Biotin amide	P		Com_5527_pos	oleanolic acid beta-D-glucopyranosyl ester	P
Com_2930_neg	Kadsurarin	N	Com_7022_pos	PA(22:5(4Z,7Z,10Z,13Z,16Z)/22:6(5Z,8E,10Z,13Z,15E,19Z)-2OH(7S, 17S))	P		Com_5576_pos	PG(16:0/12:0)	P
Com_2247_neg	Louisfieserone B	N	Com_4527_pos	Pentadeca-5,12-dienoylcarnitine	P		Com_4733_pos	Diaspanoside B	P
Com_2544_neg	Holyrine A	N	Com_4548_pos	Assafoetidin	P		Com_5624_pos	Aferoside C	P
Com_2368_neg	Rosmarinine-2-acetate	N	Com_4641_pos	(6Z,9Z)-Hexadecadienoylcarnitine	P		Com_5791_pos	Nonactin	P
Com_2306_neg	Divinorin F	N	Com_3594_pos	N-Acetyl-D-Glucosamine 6-Phosphate	P		Com_2523_pos	Cetoniacytone A	P
Com_2274_neg	Phellodensin C	N	Com_5124_pos	Uralenolide	P		Com_4697_pos	benzquinamide	P
Com_2218_neg	Stemocurtisine N-Oxide	N	Com_5958_pos	PA(20:3(5Z,8Z,11Z)/20:3(5Z,8Z,11Z))	P		Com_4201_pos	Scabrolide D	P
Com_2112_neg	Engelharquinone	N	Com_3536_pos	Octadeca-9,12-dieneperoxoic acid	P		Com_3465_pos	3-benzoyl-6-phenyl-2H-pyran-2,4(3H)-dione	P
Com_1012_neg	2-Hydroxyjuglone	N	Com_6870_pos	PC(16:1(9Z)/20:4(6Z,8E,10E,14Z)-2OH(5S,12R))	P		Com_4168_pos	Lepidine E	P
Com_2702_neg	Mesaconine	N	Com_5546_pos	4-O-Methyl-12-O-tetradecanoylphorbol 13-acetate	P		Com_3925_pos	(-)-10-Demethyldiscretine	P
Com_1740_neg	Isotrifoliol	N	Com_5084_pos	(5Z,8Z,10E,14Z,17Z)-12-Hydroxyicosa-5,8,10,14,17-pentaenoylcarnitine	P		Com_3888_pos	Darlucin B	P
Com_2125_neg	3,3'-Dihydorxy-4-(4-hydroxybenzyl)-5-methoxybibenzyl	N	Com_5127_pos	Artefenomel	P		Com_3711_pos	4'-methoxycyclopeptin	P
Com_2531_neg	Ambiguine E isonitrile	N	Com_5272_pos	Laprafylline	P		Com_2998_pos	4'-Methoxyflavanone	P
Com_2735_neg	Bongosin	N	Com_3187_pos	Neuraminic acid	P		Com_4727_pos	Fortuneanoside C	P
Com_1943_neg	15-Acetoxyscirpen-3,4-diol	N	Com_7052_pos	PC(22:6(4Z,7Z,10Z,13Z,16Z,19Z)/18:1(9Z)-O(12,13))	P		Com_5225_pos	Majusine C	P
Com_2025_neg	Paeoniflorone	N	Com_7041_pos	PC(20:5(5Z,8Z,11Z,14Z,17Z)/22:6(4Z,7Z,10Z,13Z,16Z,19Z))	P		Com_5507_pos	Sylviside	P
Com_2703_neg	Plumiepoxide	N	Com_2723_pos	Metomidate	P		Com_2103_pos	Ascosonchine	P
Com_2760_neg	Platanionoside G	N	Com_2678_pos	Pretyrosine	P		Com_5538_pos	Acanthosulfate	P
Com_2965_neg	6-Hydroxyluteolin 7-xylosyl-(1->6)-glucoside	N	Com_1918_pos	1,3,5-Trithiane	P		Com_3449_pos	Carbinoxamine	P
Com_2966_neg	Aromadendrin 7-rhamnosyl-(1->4)-galactoside	N	Com_2077_pos	1,2-Dihydroxy-3-keto-5-methylthiopentene	P		Com_3532_pos	3beta,4alpha,13alpha-Trihydroxylupanine	P
Com_2827_neg	Taxumairol Y	N	Com_5099_pos	MG(0:0/i-24:0/0:0)	P		Com_4474_pos	Macrocalyxin B	P
Com_2511_neg	(S)-Furanopetasitin	N	Com_2422_pos	L-Coprine	P		Com_5381_pos	5,7-Dihydroxy-6-C-methylflavanone 7-xylosyl-(1->3)-xyloside	P
Com_1790_neg	Nordihydroguaiaretic acid	N	Com_4198_pos	Riboflavin reduced	P
Com_1173_neg	Glutethimide	N	Com_4907_pos	N-Eicosapentaenoyl Lysine	P
Com_1190_neg	Isophosphamide mustard	N	Com_5154_pos	LysoPE(0:0/18:3(6Z,9Z,12Z))	P
Com_2608_neg	N-desmethyl loperamide	N	Com_2324_pos	2-Chloromaleylacetate	P
Com_3007_neg	Salicifolioside A	N	Com_3039_pos	4a-Hydroxytetrahydrobiopterin	P
Com_1415_neg	Phenylgalactoside	N	Com_5782_pos	PC(14:0/18:1(9Z))	P
Com_2962_neg	Dictamnoside G	N	Com_3447_pos	N-Succinyl-L,L-2,6-diaminopimelate	P
Com_2398_neg	Pterodontoside D	N	Com_4434_pos	3-hydroxytridecanoyl carnitine	P
Com_1185_neg	Ser Leu	N	Com_4745_pos	MG(0:0/20:0/0:0)	P
Com_2831_neg	Taxuyunnanine N	N	Com_5405_pos	Fluperamide	P
Com_2829_neg	Justalakonin	N	Com_2131_pos	Dephostatin	P
Com_2189_neg	Calyciphylline B	N	Com_4378_pos	Zeanoside B	P
Com_2009_neg	Trp-Ala-Gly	N	Com_4182_pos	Eliprodil	P
Com_2038_neg	18-carboxy dinor Leukotriene B4	N	Com_5614_pos	Dimyristoylphosphatidylcholine, DL-	P
Com_2077_neg	Humantenidine	N	Com_5320_pos	Cinncassiol D1 glucoside	P
Com_2542_neg	Candesartan	N	Com_3913_pos	Gingerenone C	P
Com_2817_neg	Poskeanolide	N	Com_2490_pos	N-(5-Amino-2-hydroxybenzoyl)glycine	P
Com_2513_neg	(-)-Chrolactomycin	N	Com_3998_pos	MG(0:0/i-15:0/0:0)	P
Com_2434_neg	Asperuloside	N	Com_3384_pos	Glutaminylhistidine	P
Com_1801_neg	8,11-eicosadiynoic acid	N	Com_5629_pos	PA(18:4(6Z,9Z,12Z,15Z)/18:4(6Z,9Z,12Z,15Z))	P
Com_1927_neg	Dinitramine	N	Com_5619_pos	DG(i-21:0/0:0/20:5(6E,8Z,11Z,14Z,17Z)-OH(5))	P
Com_1653_neg	Stemanthrene B	N	Com_4169_pos	Gibberellin A22	P
Com_2977_neg	Plantagiolide A	N	Com_2622_pos	3-(1-(Dimethylamino)-2-methylpentan-3-yl)phenol	P
Com_2855_neg	Ixerin N	N	Com_3321_pos	Cuprizone	P
Com_1083_neg	2-octanamidoacetic acid	N	Com_4419_pos	Lenperone	P
Com_1113_neg	2-Benzylsuccinic acid	N	Com_2531_pos	alpha-Carboxy-delta-decalactone	P
Com_1228_neg	Isochlamydosporol	N	Com_5720_pos	PE(18:3(9Z,12Z,15Z)/16:0)	P
Com_1719_neg	Isounonal	N	Com_6831_pos	PGP(16:0/18:0)	P
Com_2098_neg	4-nitrophenylphosphobutanoyl-glycine	N	Com_2383_pos	Isobutyl 2-furanpropionate	P
Com_2144_neg	Leptin H	N	Com_2160_pos	2-Amino-3-methyl-1-pyrrolidin-1-YL-butan-1-one	P
Com_2213_neg	Gibberellin A19	N	Com_4700_pos	MG(0:0/20:2(11Z,14Z)/0:0)	P
Com_2250_neg	15(R),19(R)-hydroxy Prostaglandin E2	N	Com_4416_pos	Octaethylene glycol	P
Com_2296_neg	Epoxyphomalin E	N	Com_5250_pos	Yuccaol A	P
Com_1682_neg	Platensic Acid	N	Com_5073_pos	N-Docosahexaenoyl Glutamine	P
Com_2399_neg	Perphenazine	N	Com_4307_pos	N-Myristoyl Glutamine	P
Com_3056_neg	Pipeloside A	N	Com_3168_pos	Glucose butyrate	P
Com_2908_neg	13beta,29-Dihydroxymilbemycin A3	N	Com_1796_pos	Methyl sulfate	P
Com_2571_neg	Disyfolide	N	Com_4520_pos	MG(0:0/18:0/0:0)	P
Com_2543_neg	Sertindole	N	Com_2772_pos	Dibutylone	P
Com_2394_neg	Lariciresinol acetate	N	Com_7056_pos	PC(16:0/TXB2)	P
Com_2217_neg	(-)-3beta-Hydroxy-13alpha-tigloyloxylupanine	N	Com_5467_pos	PC(2:0/18:1(12Z)-O(9S,10R))	P
Com_1726_neg	3-oxo-N-[(3S)-2-oxopyrrolidin-3-yl]dodecanamide	N	Com_5163_pos	Hexosylsphingosine	P
Com_1081_neg	2'-Aminobiphenyl-2,3-diol	N	Com_4640_pos	Desacetyllevonantradol	P
Com_2433_neg	isariotin F	N	Com_6182_pos	PE(DiMe(9,3)/18:1(12Z)-2OH(9,10))	P
Com_2561_neg	Rossicasin A	N	Com_2391_pos	2-Chloro-DG	P
Com_2660_neg	seco-Pseudopterosin I	N	Com_3213_pos	7,8-Dihydro-2'-deoxyguanosine	P
Com_2469_neg	Brassicicene E	N	Com_3824_pos	Isomugineic acid	P
Com_2450_neg	Tirandamycin A	N	Com_3340_pos	Tyrosyl-Valine	P
Com_2175_neg	7,8-Dehydrocyclospongiaquinone	N	Com_3791_pos	MG(0:0/a-15:0/0:0)[rac]	P
Com_2989_neg	Manadomanzamine A	N	Com_3194_pos	4-amino-MX	P
Com_2549_neg	(7E,13Z,18R,20Z)-Felixinin	N	Com_1933_pos	3,3-Dichloro-propionic acid	P
Com_2483_neg	Sargachromanol G	N	Com_6218_pos	PC(15:0/20:2(11Z,14Z))	P
Com_2726_neg	4,2'-Dihydroxy-3,4',6'-trimethoxychalcone 4-glucoside	N	Com_5007_pos	(5Z,8Z,11Z,14Z,17Z)-Icosa-5,8,11,14,17-pentaenoylcarnitine	P
Com_1410_neg	Arthoniafurone A	N	Com_3795_pos	N-(1-Deoxy-1-fructosyl)histidine	P
Com_2062_neg	3-Trehalosamine	N	Com_3458_pos	Desethylchloroquine	P
Com_2547_neg	Vicolide C	N	Com_5149_pos	Macrocarpal D	P
Com_2584_neg	Xerophilusin X	N	Com_1919_pos	Dimethylarsinic acid	P
Com_976_neg	5-(1-Methylethyl)-2-propyl-2-cyclohexen-1-one	N	Com_4854_pos	Diprenorphine	P
Com_2080_neg	Swartziarboreol C	N	Com_3638_pos	Zanthodioline	P
Com_2030_neg	Mimopudine	N	Com_3561_pos	Creatinine citrate	P
Com_2343_neg	Kanzonol E	N	Com_4784_pos	MG(22:0/0:0/0:0)	P
Com_1926_neg	Botryomaman	N	Com_2637_pos	5-(4-Hydroxybenzyl)thiazolidine-2,4-dione	P
Com_1743_neg	D-Prephenyllactate	N	Com_2268_pos	5-Hydroxyisourate	P
Com_1788_neg	sequirin B	N	Com_2404_pos	5-(Hydroxymethyl-2-furoyl)glycine	P
Com_2176_neg	12-Methoxyajmaline	N	Com_4680_pos	Corchoionoside B	P
Com_2385_neg	candoxatrilat	N	Com_4314_pos	4,4'-Thiobis(6-tert-butyl-m-cresol)	P
Com_2563_neg	Fumiquinazoline B	N	Com_6473_pos	SM(d17:1/22:6(4Z,7Z,11E,13Z,15E,19Z)-2OH(10S,17))	P
Com_2649_neg	Epothilone C5	N	Com_3019_pos	2,4,4'-Trichlorobiphenyl	P
Com_2401_neg	Myristicanol B	N	Com_2150_pos	1,4-Ipomeadiol	P
Com_2237_neg	Ingol	N	Com_2667_pos	2,3,4,5,6,7-Hexahydroxyheptanoic acid	P
Com_2048_neg	6-GlcO-I3CO2H	N	Com_5509_pos	Quercetin 3-O-xylosyl-glucuronide	P
Com_2879_neg	Schweinfurthin A	N	Com_3078_pos	Glutamylhydroxyproline	P
Com_2537_neg	Dendronpholide H	N	Com_2774_pos	N,N,O-Tridesmethylvenlafaxine	P
Com_1980_neg	6,8-Di-C-methylkaempferol 7-methyl ether	N	Com_3279_pos	Taglutimida	P
Com_1805_neg	Passiguatemalin	N	Com_6408_pos	PA(20:1(11Z)/PGF1alpha)	P
Com_1654_neg	Tupichinol A	N	Com_5855_pos	PC(14:1(9Z)/20:4(8Z,11Z,14Z,17Z))	P
Com_2193_neg	Junipetrioloside A	N	Com_4126_pos	2,3-Dinor-TXB1	P
Com_2882_neg	6,8-Di-C-arabionopyranosylluteolin	N	Com_4462_pos	5-Carboxyfluorescein	P
Com_2814_neg	Cordianol C	N	Com_3646_pos	3'-Deoxythymidine-5'-monophosphate	P
Com_2015_neg	Sordaricin	N	Com_5029_pos	Flutroline	P
Com_2981_neg	Geodiamolide J	N	Com_4495_pos	1,9-Dideoxyforskolin	P
Com_2229_neg	Vellokaempferol 3-methyl ether	N	Com_3410_pos	Glycylprolylhydroxyproline	P
Com_1373_neg	Ancistroquinone C	N	Com_5473_pos	LysoPC(22:0/0:0)	P
Com_2471_neg	Arugosin B	N	Com_3635_pos	8-Cyclopentyl-1,3-dipropylxanthine	P
Com_2314_neg	Gancaonol A	N	Com_2472_pos	Garcinia acid	P
Com_1154_neg	4-Carboxy-2-hydroxy-6-methoxy-6-oxohexa-2,4-dienoate	N	Com_3942_pos	Ile-Val-Val	P
Com_2635_neg	alpha-Kudinlactone	N	Com_1805_pos	4-Oxo-2-azetidinecarboxylic acid	P
Com_1427_neg	Meclofenoxate	N	Com_3233_pos	Fukiic acid	P
Com_1989_neg	Leu Val Val	N	Com_1897_pos	Diisopropanolamine	P
Com_2881_neg	Peloruside A	N	Com_2014_pos	Chloropentafluoroethane	P
Com_2254_neg	Cinnabaramide D	N	Com_2735_pos	(2E,11Z)-5-[5-(Methylthio)-4-penten-2-ynyl]-2-furanacrolein	P
Com_1351_neg	Heliparvifoline	N	Com_5274_pos	LysoPE(0:0/20:4(8Z,11Z,14Z,17Z))	P
Com_1397_neg	N-Methylcrinasiadine	N	Com_1798_pos	1,2-Dichloropropane	P
Com_1506_neg	N,N'-Diacetylbenzidine	N	Com_4282_pos	2,5-diamino-6-(5-phospho-D-ribitylamino)pyrimidin-4(3H)-one	P
Com_2302_neg	Velutine B	N	Com_4135_pos	N-Acetylsphinganine	P
Com_2534_neg	Phlomiol	N	Com_6854_pos	SM(d19:1/20:5(7Z,9Z,11E,13E,17Z)-3OH(5,6,15))	P
Com_2746_neg	Interiotherin B	N	Com_2889_pos	Nigellicine	P
Com_2792_neg	Zeatin riboside-O-glucoside	N	Com_2961_pos	Nebularine	P
Com_3092_neg	Ancistrogriffithine A	N	Com_4265_pos	Glucose lactate pyruvate	P
Com_3226_neg	beta-D-Mannosylphosphodecaprenol	N	Com_6801_pos	SM(d18:1/22:6(4Z,7Z,11E,13Z,15E,19Z)-2OH(10S,17))	P
Com_2226_neg	Machaeriol C	N	Com_2296_pos	N6-Ethanimidoyl-D-lysine	P
Com_2064_neg	3'-Acetylindicine	N	Com_2794_pos	Tyrosylglycine	P
Com_1920_neg	Eseramine	N	Com_3548_pos	2-(4-Methyl-5-thiazolyl)ethyl decanoate	P
Com_2264_neg	6-Keto-prostaglandin F1alpha	N	Com_2841_pos	2,4,6(1H,3H,5H)-Pyrimidinetrione, 5-ethyl-5-(3-hydroxy-1-methylbutyl)-	P
Com_2653_neg	Kanokoside A	N	Com_1934_pos	Mesna	P
Com_2876_neg	Bruceantin	N	Com_5573_pos	PA(PGF1alpha/10:0)	P
Com_2883_neg	hydrangenol 4'-O-beta-D-apiofuranosyl-(1->6)-beta-D-glucopyranoside	N	Com_1813_pos	2-Diethylaminoethanol	P
Com_1543_neg	4-(3-Methylbut-2-enyl)-L-tryptophan	N	Com_5254_pos	APGPR Enterostatin	P
Com_2316_neg	ROTIORINOL A	N	Com_2873_pos	Hydroxyprolyl-Leucine	P
Com_2196_neg	Perforaquassin A	N	Com_2963_pos	Methylhalfordinol	P
Com_1475_neg	Speciosin K	N	Com_3904_pos	Avenanthramide L	P
Com_1280_neg	Coixinden B	N	Com_5818_pos	PS(15:0/16:0)	P
Com_2569_neg	3'-Hydroxy-3,5,6,7,8,4',5'-heptamethoxyflavone	N	Com_5775_pos	PA(18:4(6Z,9Z,12Z,15Z)/20:1(11Z))	P
Com_2907_neg	beta-Ergocryptam	N	Com_4451_pos	MG(0:0/18:3(6Z,9Z,12Z)/0:0)	P
Com_2297_neg	ANASTATIN A	N	Com_2928_pos	Cinchophen	P
Com_2173_neg	Secundiflorol G	N	Com_3004_pos	4-[(2-Methyl-3-furanyl)thio]-5-nonanone	P
Com_1942_neg	Levofuraltadone	N	Com_5589_pos	PA(20:5(5Z,8Z,11Z,14Z,17Z)/15:0)	P
Com_3028_neg	Citbismine-F	N	Com_3563_pos	Avenanthramide 1c	P
Com_2390_neg	10-Dehydrogardenoside	N	Com_1795_pos	8-Azabicyclo[3.2.1]octane	P
Com_2360_neg	3alpha,7beta-Dihydroxy-5alpha-cholan-24-oic acid	N	Com_3125_pos	N-(Heptan-4-yl)benzo[d][1,3]dioxole-5-carboxamide	P
Com_1705_neg	2-Demethylmenaquinone	N	Com_5147_pos	2-Hydroxy-imipramine glucuronide	P
Com_2128_neg	(12S)-12-hydroxyretroisosenine	N	Com_4120_pos	4-methylthiobutyldesulfoglucosinolate	P
Com_2842_neg	Maculalactone K	N	Com_3814_pos	2-Chlorooctadecanoic acid	P
Com_2484_neg	Vicianin	N	Com_4003_pos	Amifloxacin	P
Com_2127_neg	11-deoxy-11-methylene-PGD2	N	Com_4422_pos	Docosahexaenoyl Ethanolamide	P
Com_2419_neg	8-Hydroxycudraxanthone G	N	Com_2322_pos	2-Amino-4,6-dichloropyrimidine-5-carbaldehyde	P
Com_2300_neg	Merguenone	N	Com_2754_pos	Hydroxypropionylcarnitine	P
Com_1225_neg	Eutypellin A	N	Com_2993_pos	Acetaminophen cystein	P
Com_2522_neg	Secologanin dimethyl acetal	N	Com_5151_pos	LysoPE(0:0/18:4(6Z,9Z,12Z,15Z))	P
Com_2027_neg	(+)-Rauflexine	N	Com_4490_pos	6-Hydroxycortisol	P
Com_1929_neg	3,4-Didehydroglabridin	N	Com_2396_pos	4-Biphenylcarboxylic acid	P
Com_2498_neg	Catechin 3-O-(1,6-dihydroxy-2-cyclohexene-1-carboxylate)	N	Com_4320_pos	N-Palmitoyl Cysteine	P
Com_2350_neg	Chidamide	N	Com_4021_pos	2-Propanol, 1-((1-methylethyl)amino)-3-(2,4,6-tripropylphenoxy)-	P
Com_2676_neg	Myrciacitrin I	N	Com_4974_pos	Pentacosanoylglycine	P
Com_2583_neg	Cajaisoflavone	N	Com_5282_pos	1-O-Hexadecyl-sn-glycero-3-phosphocholine	P
Com_2460_neg	Yinyanghuo A	N	Com_5271_pos	Isoaustin	P
Com_1298_neg	Agglomerone	N	Com_5868_pos	PE(P-16:0/PGJ2)	P
Com_2743_neg	Oncostemonol G	N	Com_2076_pos	1-(Methylsulfanyl)-1-oxopropan-2-yl acetate	P
Com_1128_neg	(4S)-4-Hydroxy-5-phosphonooxypentane-2,3-dione	N	Com_2191_pos	Ne,Ne dimethyllysine	P
Com_1407_neg	1-(Indol-3-yl)propanol 3-phosphate	N	Com_4152_pos	MG(0:0/a-17:0/0:0)[rac]	P
Com_2624_neg	phosphoethanolamine (P-18:0)	N	Com_2284_pos	Dimethyl pimelimidate	P
Com_2107_neg	(+)-(8S,8'R)-3',4,4'-trihydroxy-5,5'-dimethoxylignan	N	Com_4586_pos	25-Azacholesterol	P
			Com_3460_pos	Bis(4-isothiocyanatobutyl) disulfide	P
			Com_3920_pos	Avocadyne 2-acetate	P
			Com_4990_pos	MG(24:1(15Z)/0:0/0:0)	P
			Com_2166_pos	N,2,3-Trimethyl-2-(1-methylethyl)butanamide	P
			Com_2563_pos	1,4-Butanediphosphonic acid	P
			Com_7167_pos	PC(20:0/LTE4)	P
			Com_4589_pos	Pyranomammea B	P
			Com_5601_pos	SM(d18:0/14:1(9Z)(OH))	P
			Com_2182_pos	Dehydroascorbic acid	P
			Com_2797_pos	10,11-Dihydrocarbamazepine	P
			Com_2562_pos	4-hydroxybenzoic acid-4-O-sulphate	P
			Com_2450_pos	Bufotenin	P
			Com_1865_pos	2,2-dichloro-1,1-ethanediol	P
			Com_4498_pos	Gonyautoxin V	P
			Com_3542_pos	Phenethylamine glucuronide	P
			Com_5434_pos	1-acyl-PAF	P
			Com_3186_pos	2-(2-Amino-3-methoxyphenyl)-4H-1-benzopyran-4-one	P
			Com_4501_pos	5'-Sulfamoyl-2-chloroadenosine	P
			Com_3316_pos	Prolyl-Tyrosine	P
			Com_2449_pos	3,4-Dihydroxy-2-hydroxymethyl-1-pyrrolidinepropanamide	P
			Com_2602_pos	Threonylthreonine	P
			Com_3185_pos	5-Pentyl-2-furanheptanoic acid	P
			Com_3343_pos	Albifylline	P
			Com_4202_pos	alpha-(4-Fluorophenyl)-4-(5-fluoro-2-pyrimidinyl)-1-piperazine butanol	P
			Com_4845_pos	MG(0:0/22:6(4Z,7Z,10Z,13Z,16Z,19Z)/0:0)	P
			Com_3858_pos	(E)-N-[2-(3-Indolyl)ethyl]-3-(3,4-dihydroxyphenyl)acrylamide	P
			Com_3720_pos	Citalopram propionic acid	P
			Com_2372_pos	4-Hydroxy-benzenepropanedioate	P
			Com_3261_pos	lavendustin c	P
			Com_2631_pos	3,7-Dihydro-8-methyl-3-(2-methylpropyl)-1H-purine-2,6-dione	P
			Com_2933_pos	1,2-dibutyrin	P
			Com_7172_pos	Kaempferol 3-neohesperidoside-7-(2''-p-coumaryllaminaribioside)	P
			Com_3784_pos	Menthol-glucoronide	P
			Com_2848_pos	3-Oxotetradecanoic acid	P
			Com_2265_pos	6-Thiourate	P
			Com_2610_pos	Lidamidine	P
			Com_4404_pos	Octadecyl fumarate	P
			Com_2783_pos	Mintsulfide	P
			Com_2307_pos	2,5-Dihydroxybenzenesulfonic Acid	P
			Com_2615_pos	S-(2-Oxo-2-carboxyethyl)homocysteine	P
			Com_5159_pos	Austalide H	P
			Com_2984_pos	N-Acetylvanilalanine	P
			Com_3111_pos	Nopalinic acid	P
			Com_3338_pos	L-beta-aspartyl-L-phenylalanine	P
			Com_6508_pos	SM(d19:1/PGJ2)	P
			Com_2371_pos	4-Methoxy-3-[2-(methylamino)propyl]phenol	P
			Com_3670_pos	Iprofenin	P
			Com_3002_pos	Thiamylal	P
			Com_3166_pos	Benzarone	P
			Com_4721_pos	MG(0:0/20:1(11Z)/0:0)	P
			Com_5571_pos	Enalkiren	P
			Com_3436_pos	Arginylasparagine	P
			Com_2760_pos	2-Isopropyl citrate	P
			Com_2633_pos	(all-E)-1,7,9-Heptadecatriene-11,13,15-triyne	P
			Com_7016_pos	SM(d20:1/20:5(7Z,9Z,11E,13E,17Z)-3OH(5,6,15))	P
			Com_3838_pos	2,3-Thioepoxy Madol	P
			Com_6800_pos	PGP(18:0/16:1(9Z))	P
			Com_3095_pos	4-[2-[(Benzothiazol-2-yl)thio]ethyl]-1H-imidazole	P
			Com_4895_pos	Glyceryl lactooleate	P
			Com_5379_pos	LysoPE(22:2(13Z,16Z)/0:0)	P
			Com_3648_pos	Starch acetate	P
			Com_3244_pos	Benzoic acid, 4-[[(2,5-dihydroxyphenyl)methyl]amino]-, methyl ester	P
			Com_2001_pos	Dihydroasparagusic acid	P
			Com_2898_pos	(S)-3-Methylthiohexyl hexanoate	P
			Com_5461_pos	Chemistry 2	P
			Com_3947_pos	Vanillic acid 4-beta-D-glucoside	P
			Com_4588_pos	Gomisin J	P
			Com_2126_pos	Ethyl (ethylthio)methyl disulfide	P
			Com_4349_pos	Ligstroside-aglycone	P
			Com_4445_pos	Cyclonormammein	P
			Com_3174_pos	5'-Amino-5'-deoxyadenosine	P
			Com_3917_pos	Heptaethylene glycol	P
			Com_5962_pos	PS(18:0/15:0)	P
			Com_3553_pos	3,7,8,15-Scirpenetetrol	P
			Com_2100_pos	Thymol methyl ether	P
			Com_1778_pos	(+/-)-2-Methylthiazolidine	P
			Com_5728_pos	AS 1-5	P
			Com_2017_pos	Dithioerythritol	P
			Com_3799_pos	MG(0:0/14:1(9Z)/0:0)	P
			Com_3262_pos	Ibafloxacin	P
			Com_5107_pos	MG(0:0/24:6(6Z,9Z,12Z,15Z,18Z,21Z)/0:0)	P
			Com_2016_pos	2,4,6-Trithiaheptane	P
			Com_1939_pos	2-Vinyl-4H-1,3-dithiine	P
			Com_1998_pos	3-Methyl-1,2,4-trithiane	P
			Com_2336_pos	S-Acetyl dihydroasparagusic acid	P
			Com_4553_pos	16,16-Dimethyl Prostaglandin E1	P
			Com_2791_pos	Acefylline	P
			Com_3623_pos	Aditoprim	P
			Com_2964_pos	Epoxy-hexobarbital	P
			Com_6444_pos	PC(DiMe(9,3)/DiMe(9,3))	P
			Com_4390_pos	Fentin	P
			Com_3927_pos	Margaroylglycine	P
			Com_2804_pos	S-Phenylmercapturic acid	P
			Com_4702_pos	Astromicin	P
			Com_4227_pos	2-(3,4,5-Trimethoxybenzoyl)-4,4-diethyl-3,5-isoxazolidinedione	P
			Com_4944_pos	MG(0:0/22:0/0:0)	P
			Com_2337_pos	Methyl 1-(1-propenylthio)propyl disulfide	P
			Com_3833_pos	Tricycloalternarene L	P
			Com_3929_pos	Ficiolide E	P
			Com_2996_pos	Fumiquinone A	P
			Com_2202_pos	D-5-phenylhydantoin	P
			Com_3241_pos	7-(3-methylbut-2-enyl)-L-tryptophan	P
			Com_3237_pos	Asperitaconic acid B	P
			Com_2919_pos	Pichiafuran B	P
			Com_2865_pos	Tensyuic acid A	P
			Com_3622_pos	N(6)-[(indole-3-yl)acetyl]-L-lysine	P
			Com_3030_pos	2,4,6,8-tetramethyl-3,4-dihydroxydec-8(9)-enolide	P
			Com_5561_pos	Vicibactin-7101	P
			Com_5528_pos	PA(18:1(11Z)/12:0)	P
			Com_4628_pos	Brevianamide O	P
			Com_5500_pos	DG(16:1(9Z)/17:0cycw7/0:0)	P
			Com_4980_pos	dihydroouabagenin	P
			Com_3829_pos	ostruthin	P
			Com_5471_pos	HYDRANGENOSIDE C	P
			Com_3753_pos	curvularin	P
			Com_3805_pos	Cryptotanshinone	P
			Com_5148_pos	Celastrol	P
			Com_3451_pos	3-[4-methyl-1-(2-methylpropanoyl)-3-oxocyclohexyl]butanoic acid	P
			Com_3074_pos	2,3,4'-Trihydroxy-4-Methoxybenzophenone	P
			Com_4493_pos	Lagochilin	P
			Com_3773_pos	eupomatenoid 5	P
			Com_5502_pos	OUABAIN	P
			Com_5343_pos	Melezitose	P
			Com_2179_pos	Menthol	P
			Com_2489_pos	MUCIC ACID	P
			Com_3088_pos	3-hydroxy-2-octylpentanedioic acid	P
			Com_4403_pos	3-[(Z)-heptadec-10-enyl]benzene-1,2-diol	P
			Com_5093_pos	Lusitanicoside	P
			Com_2062_pos	NIACIN	P
			Com_2513_pos	Gramine	P
			Com_2107_pos	Estragole	P
			Com_2195_pos	PYROCATECHUIC ACID	P
			Com_2526_pos	N-(9-oxodecyl)acetamide	P
			Com_4938_pos	Nonaethylene glycol	P
			Com_4647_pos	N-Oleyl-Leucine	P
			Com_3318_pos	Dibutylphthalate	P
			Com_4783_pos	delta4-Dafachronic acid	P
			Com_3258_pos	CHEBI:78830	P
			Com_5138_pos	Withanone	P
			Com_4274_pos	Rauwolscine	P
			Com_2171_pos	Desoxypeganine	P
			Com_2744_pos	Threonylleucine	P
			Com_2519_pos	Prolylproline	P
			Com_3723_pos	Feruloyl dehydrotyramine	P
			Com_2425_pos	9-methanesulfinylnonanoic acid	P
			Com_5472_pos	MalonylHexCer t18:0	P
			Com_5232_pos	HexCer t18:0	P
			Com_3290_pos	FA 18:3+1O	P
			Com_2578_pos	Pterosin B	P
			Com_2657_pos	Dicyclohexylurea	P
			Com_3562_pos	NILINO-1-NAPHTHALENESULFONIC ACID	P
			Com_4115_pos	CANRENONE	P
			Com_2373_pos	1,3-DIMETHYLURIC ACID	P
			Com_2983_pos	Neopterin	P
			Com_2061_pos	N6-Methyl-lysine	P
			Com_2393_pos	Allantoic acid	P
			Com_2104_pos	7-Methylguanine	P
			Com_3245_pos	(E,E)-Piperlonguminine	P
			Com_2752_pos	Toluoyl proline	P
			Com_3995_pos	Tebufenpyrad	P
			Com_2994_pos	2-(Propan-2-yl)-9H-thioxanthen-9-one	P
			Com_2799_pos	Pentaethylene glycol	P
			Com_3314_pos	Triphenylphosphine oxide	P
			Com_2497_pos	3-Amino-9-ethylcarbazole	P
			Com_4418_pos	Trazodone	P
			Com_2317_pos	1-(4-Methoxyphenyl)-1-pentene-3-one	P
			Com_3529_pos	4-(2,5-Diethoxy-4-nitrophenyl)morpholine	P
			Com_2988_pos	1-Dodecyl-2-pyrrolidinone	P
			Com_5493_pos	Keracyanine	P
			Com_3825_pos	Mycophenolic-acid	P
			Com_1975_pos	Phthalic anhydride	P
			Com_4675_pos	Demissidine	P
			Com_3851_pos	Rimcazole	P
			Com_4161_pos	Raclopride	P
			Com_4695_pos	5-Cholesten-3-beta-7-alpha-diol	P
			Com_4207_pos	Oxyphenonium	P
			Com_2141_pos	N-(2-Furoyl)glycine	P
			Com_3847_pos	Famciclovir	P
			Com_3573_pos	Clobazam	P
			Com_1903_pos	METHYLMALONATE	P
			Com_1968_pos	5-METHYLCYTOSINE HYDROCLORIDE	P
			Com_2444_pos	Levamisole	P
			Com_4833_pos	Clindamycin	P
			Com_4555_pos	Pantoprazole	P
			Com_4475_pos	Remifentanil	P
			Com_5058_pos	Methotrexate	P
			Com_5114_pos	Buprenorphine	P
			Com_2682_pos	Andrachcinidine	P
			Com_4840_pos	Caperatic acid	P
			Com_4607_pos	Riboflavol	P
			Com_3360_pos	Dainic Acid A	P
			Com_4983_pos	Simvastatin	P
			Com_2125_pos	2-Amino-5-chlorobenzoxazole	P
			Com_5406_pos	Tonantzitlolone B	P
			Com_5185_pos	6-oxopristimerol	P
			Com_3725_pos	Domoic acid	P
			Com_4239_pos	6,18,19-Trihydroxytrachyloban-2-one	P
			Com_4768_pos	Leupeptin analogue LVR	P
			Com_3820_pos	fuzhuanin A	P
			Com_5183_pos	Vedelianin	P
			Com_6797_pos	TACROLIMUS	P
			Com_4693_pos	Cortisone acetate	P
			Com_4384_pos	Blonanserin	P
			Com_5302_pos	Argatroban	P
			Com_5731_pos	Verteporfin	P
			Com_2777_pos	Carbamazepine	P
			Com_7049_pos	Cyanolide A	P
			Com_4545_pos	1-(2,3-dibenzimidazol-2-ylpropyl)-2-methoxybenzene	P
			Com_2594_pos	2-(4-Morpholinyl)benzothiazole	P
			Com_4853_pos	Domperidone	P
			Com_5158_pos	Loperamide	P
			Com_4670_pos	Tri(butoxyethyl)phosphate	P
			Com_4036_pos	Acebutolol	P
			Com_5769_pos	Ritonavir	P
			Com_4882_pos	Irbesartan	P
			Com_5845_pos	Azithromycin	P
			Com_4002_pos	Nivalenol	P
			Com_3826_pos	15-Acetyldeoxynivalenol	P
			Com_2973_pos	Walleminone	P
			Com_2679_pos	2'-Deoxycytidine	P
			Com_2315_pos	DL-alpha,epsilon-Diaminopimelic acid	P
			Com_4927_pos	1-(9Z,12Z-octadecadienoyl)-glycero-3-phosphate	P
			Com_4742_pos	10'-Apoviolaxanthal	P
			Com_4552_pos	C25-Epoxy-apo-aldehyde	P
			Com_4524_pos	Zeatin 9-glucoside	P
			Com_4367_pos	10-Deacetoxybarbilycopodin	P
			Com_4208_pos	Aglatomin A	P
			Com_4099_pos	11,12-DHET	P
			Com_3452_pos	8-hydroxy-13Z-octadecene-9,11-diynoic acid	P
			Com_3067_pos	Leu-Ala-Gly	P
			Com_2260_pos	4-Pyridoxate	P
			Com_2007_pos	3-Isopropylcatechol	P
			Com_5779_pos	Trungapeptin B	P
			Com_5523_pos	Cussovantoside C	P
			Com_5380_pos	2'-Hydroxygenistein 7-O-(6''-malonylglucoside)	P
			Com_5353_pos	Javanicolide C	P
			Com_5170_pos	Tupichigenin B	P
			Com_4913_pos	Tachiogroside B	P
			Com_4467_pos	7-Methoxyisochamanetin	P
			Com_3895_pos	Erythrophloin E	P
			Com_3873_pos	N-Cyclohexanecarbonyltetradecylamine	P
			Com_3501_pos	gamma-GLU-PHE	P
			Com_2906_pos	Ketobemidone	P
			Com_2706_pos	Ieodomycin C	P
			Com_2587_pos	Darlingine	P
			Com_2561_pos	(+)-vulgraon B	P
			Com_2300_pos	6-Acetamido-3-oxohexanoate	P
			Com_5199_pos	Fomlactone B	P
			Com_5048_pos	3,4,5-Trimethoxy-3',4'-dithoxybibenzyl 3'-O-glucoside	P
			Com_4986_pos	Larreagenin A	P
			Com_4878_pos	Sphaeranthanolide	P
			Com_4798_pos	gamma-Tocopherol	P
			Com_4676_pos	N-hexanoylsphinganine	P
			Com_4413_pos	Asn Thr His	P
			Com_4163_pos	Miraxanthin-V	P
			Com_4024_pos	Flustraminol A	P
			Com_3845_pos	dehydrohistidyltryptophyldiketopiperazine	P
			Com_3444_pos	N2-Malonyl-D-tryptophan	P
			Com_3058_pos	Dibutyl adipate	P
			Com_3023_pos	Pinocembrin chalcone	P
			Com_2986_pos	Tuberostemospironine	P
			Com_2739_pos	1-Methoxypyrene	P
			Com_2333_pos	beta-Ionone	P
			Com_5623_pos	Tetrastachynine	P
			Com_5541_pos	Resiniferatoxin	P
			Com_1910_pos	Toluate	P
			Com_2013_pos	4-Deoxypyridoxine	P
			Com_2536_pos	Putaminoxin E	P
			Com_2856_pos	Oligophyline	P
			Com_3075_pos	Khellin	P
			Com_3225_pos	(+)-Yingzhosu A	P
			Com_3230_pos	(S)-Tetraphyllin A	P
			Com_3331_pos	Metalaxyl-M	P
			Com_3375_pos	1alpha-Hydroxyalliacolide	P
			Com_3419_pos	Leu-Val-Gly	P
			Com_3589_pos	Achaetolide	P
			Com_4028_pos	Semilepidinoside A	P
			Com_4166_pos	Nordercitin	P
			Com_4351_pos	Hydrocortisone	P
			Com_4514_pos	4,4-Difluoro-17beta-hydroxyandrost-5-en-3-one propionate	P
			Com_4544_pos	19(E)-18-Demethoxygardfloramine-N(4)-oxide	P
			Com_4636_pos	2-glyceryl-11,12-EET	P
			Com_4718_pos	Nandrolone phenpropionate	P
			Com_4763_pos	Glu Lys His	P
			Com_4846_pos	alpha-Phocaecholic acid	P
			Com_4863_pos	Phe Phe Asn	P
			Com_4884_pos	Kuguacin P	P
			Com_4917_pos	2,3,4,5,2',6'-Hexamethoxy-3',4'-methylenedioxychalcone	P
			Com_5087_pos	Stellettin B	P
			Com_5191_pos	Trp Asp Tyr	P
			Com_5325_pos	Serratamolide A	P
			Com_5435_pos	Diandraflavone	P
			Com_5445_pos	Ghalakinoside	P
			Com_5447_pos	Leukotriene F4	P
			Com_5548_pos	Longithorone E	P
			Com_5790_pos	Manassantin A	P
			Com_5418_pos	Alangilignoside D	P
			Com_4550_pos	Pleurogenin	P
			Com_4310_pos	Bakankoside	P
			Com_4266_pos	4-Caffeoylquinic acid	P
			Com_3969_pos	N1-(2-Hydroxyethyl)flurazepam	P
			Com_3878_pos	Skimmin	P
			Com_3655_pos	Fulvic acid	P
			Com_3631_pos	Creoside I	P
			Com_3309_pos	Nepenthone A	P
			Com_2901_pos	N-(4-Coumaroyl)-L-homoserine lactone	P
			Com_1832_pos	1beta-methylcarbapenem	P
			Com_2256_pos	1,2-Dihydrostilbene	P
			Com_2406_pos	L-Anticapsin	P
			Com_2630_pos	N5-Phenyl-L-glutamine	P
			Com_2658_pos	4-Amino-4-deoxychorismate	P
			Com_2728_pos	(1S)-7-Methoxy-1,2-dihydrocadalene	P
			Com_2866_pos	3-(1H-Indol-3-yl)quinoline	P
			Com_3138_pos	Clitocybulol B	P
			Com_3599_pos	H-Pro-Trp-OH	P
			Com_3624_pos	Samandarone	P
			Com_3754_pos	Gelsedilam	P
			Com_3764_pos	Bremazocine	P
			Com_3798_pos	Drofenine	P
			Com_4125_pos	Diprotin A	P
			Com_4796_pos	Machillene	P
			Com_5370_pos	Milbemectin	P
			Com_5400_pos	Milbemycin A4	P
			Com_5482_pos	3-(z)-caffeoyllupeol	P
			Com_5557_pos	Ervafoline	P
			Com_5011_pos	13'-OH-alpha-tocopherol	P
			Com_4960_pos	BRUCEOLIDE	P
			Com_4611_pos	Sparfloxacin	P
			Com_4263_pos	Ophiopogonone C	P
			Com_3806_pos	Phomamide	P
			Com_3522_pos	Stemaphylline N-oxide	P
			Com_2832_pos	Leuhistin	P
			Com_5584_pos	Dianthin C	P
			Com_5399_pos	Tricalysioside R	P
			Com_5206_pos	Tetracenomycin X	P
			Com_4652_pos	Estradiol 17beta-cyclopentylpropionate	P
			Com_4366_pos	Florxenilide C	P
			Com_4091_pos	Epicainide	P
			Com_3997_pos	CARBETAPENTANE	P
			Com_3835_pos	Smardaesidin F	P
			Com_3666_pos	NECA	P
			Com_3351_pos	4-Hydroxyphenylacetylglutamic acid	P
			Com_3110_pos	1,6-Dimethoxypyrene	P
			Com_3012_pos	Radicamine A	P
			Com_2877_pos	Pyrrolezanthine	P
			Com_2818_pos	epsilon-L-norlysyl pyrraline	P
			Com_2491_pos	9,10-Dihydroxyanthracene	P
			Com_2283_pos	(+/-)-trans-Acenaphthene-1,2-diol	P
			Com_2002_pos	Xanthine	P
			Com_5264_pos	12,13-Deoxyroridin E	P
			Com_4715_pos	Staphylionoside J	P
			Com_4488_pos	Myrtiaphenone B	P
			Com_4054_pos	3alpha-(3,4,5-Trimethoxybenzoyloxy)nortropan-6beta-ol	P
			Com_3971_pos	1-Hydroxy-2,3,4,5-tetramethoxy-xanthone	P
			Com_3626_pos	Securixanthone A	P
			Com_3259_pos	8-Methoxy-2-methyl-2-(4-methyl-3-pentenyl)-2H-1-benzopyran-6-ol	P
			Com_3085_pos	1-(4-Hydroxyphenyl)-1-decene-3,5-dione	P
			Com_2816_pos	(-)-Cycloepoxydon	P
			Com_2597_pos	6,7-Dimethoxy-4-methylcoumarin	P
			Com_2094_pos	Caffeic aldehyde	P
			Com_5361_pos	Chlamydocin	P
			Com_5088_pos	Tupichigenin D	P
			Com_3442_pos	Gerfelin	P
			Com_2932_pos	Ruspolinone	P
			Com_5081_pos	Zahavin A	P
			Com_3713_pos	Bidenoside C	P
			Com_3398_pos	Benzoyl-beta-D-glucoside	P
			Com_3221_pos	2,7-Dihydroxy-4,6-dimethoxyphenanthrene	P
			Com_5572_pos	(-)-Umbellamine	P
			Com_5273_pos	Morinin K	P
			Com_5198_pos	Camaranoic acid	P
			Com_5182_pos	Trp Phe Glu	P
			Com_5167_pos	Rhodamine B	P
			Com_5098_pos	Corticatic acid A	P
			Com_4906_pos	Hecogenin	P
			Com_4522_pos	24-methylene-19-norcholesta-1,3,5(10)-trien-3-ol	P
			Com_3921_pos	11,15-Epoxy-3(20)-phytene-1,2-diol	P
			Com_2806_pos	Phomonitroester	P
			Com_3583_pos	Dendronobilin M	P
			Com_3584_pos	Strobilol C	P
			Com_3734_pos	Thymol glucoside	P
			Com_3901_pos	Barbatol	P
			Com_3946_pos	Dryopterin	P
			Com_4316_pos	11beta-Hydroxy-6alpha,11-dimethylpregn-4-ene-3,20-dione	P
			Com_1789_pos	p-Benzoquinone	P
			Com_2207_pos	7-Methoxy-1-methyltetralin	P
			Com_3315_pos	Caledonixanthone B	P
			Com_3653_pos	Aplysinal	P
			Com_3696_pos	N-(6-Oxo-6H-dibenzo[b,d]pyran-3-yl)maleamic acid	P
			Com_4613_pos	alpha-L-FucpNAc-(1->3)-D-FucpNAc	P
			Com_5012_pos	Naamidine G	P
			Com_5050_pos	Asp Arg Tyr	P
			Com_5288_pos	Gelsebanine	P
			Com_1861_pos	4-Guanidinobutanal	P
			Com_2446_pos	Anofinic acid	P
			Com_2511_pos	Ethyl 3,5-dihydroxy-4-methoxybenzoate	P
			Com_3416_pos	Volkenin	P
			Com_3919_pos	Promegestone	P
			Com_4350_pos	Gibboside	P
			Com_4432_pos	Prochlorperazine	P
			Com_4810_pos	Erythrophloin A	P
			Com_4813_pos	Irisoquin C	P
			Com_4843_pos	Sargaquinoic acid	P
			Com_4924_pos	Lonchocarpic acid	P
			Com_4925_pos	Arg Glu Met	P
			Com_5023_pos	16alpha,17alpha-Dihydroxyprogesterone acetophenide	P
			Com_5030_pos	Oligandriortholactone	P
			Com_5061_pos	20,22-Dihydro-22,23-epoxywalsuranolide	P
			Com_5350_pos	Azadironol	P
			Com_5358_pos	Bisacutifolone C	P
			Com_5419_pos	Oboflavanone B	P
			Com_5420_pos	Tricalysioside G	P
			Com_5480_pos	Dihydrobuddlenol B	P
			Com_2295_pos	8-Amino-7-oxopelargonic acid	P
			Com_2401_pos	Pedatisectine D	P
			Com_2588_pos	Ritalinic acid	P
			Com_2618_pos	4-(3-Indolyl)butane-1,2,3-triol	P
			Com_2641_pos	2,2,3,3-tetrahydroxy-2,3-dihydronaphthalene-1,4-dione	P
			Com_2716_pos	crotonyl-L-carnitine	P
			Com_2829_pos	Parvistemoamide	P
			Com_2926_pos	Madolin L	P
			Com_3057_pos	Phomallenic acid B	P
			Com_3103_pos	3-hydroxyvalerylcarnitine	P
			Com_3158_pos	Deacetyllycoclavine	P
			Com_3192_pos	Mortivinacin B	P
			Com_3195_pos	cinnamoyltyramine	P
			Com_3215_pos	Capsi-amide	P
			Com_3231_pos	(S)-Norcoclaurine	P
			Com_3353_pos	N6-Methyladenosine	P
			Com_3357_pos	Harzianopyridone	P
			Com_3432_pos	Limazepine A	P
			Com_3564_pos	Benzyloxyphenylisoserine Methylester	P
			Com_3569_pos	Azitine	P
			Com_3641_pos	17beta-Nitro-5alpha-androstane	P
			Com_3721_pos	Aeshynomate	P
			Com_3779_pos	porphyrinogen	P
			Com_3844_pos	3beta-Fluoro-5beta-pregnan-20-one	P
			Com_3849_pos	3alpha-(3,4,5-Trimethoxybenzoyloxy)nortropane	P
			Com_3868_pos	Cermizine A	P
			Com_3940_pos	Dehassiline	P
			Com_3967_pos	N-Methylfuntumine	P
			Com_4110_pos	Myricanene B	P
			Com_4117_pos	3alpha-Hydroxy-3,5-dihydromonacolin L acid	P
			Com_4176_pos	7beta-Methoxydeoxocryptojaponol	P
			Com_4190_pos	Dictysine	P
			Com_4212_pos	bisanthene	P
			Com_4246_pos	Ovalichalcone	P
			Com_4333_pos	Pachyaximine A	P
			Com_4344_pos	Dihydroajaconine	P
			Com_4354_pos	Di-n-heptyl phthalate	P
			Com_4396_pos	Quercetol B	P
			Com_4408_pos	Antibiotic DOB 41	P
			Com_4455_pos	Mycaleoxime	P
			Com_4480_pos	7alpha-Hydroxy-5beta-cholan-24-oic Acid	P
			Com_4482_pos	Cochlearenine	P
			Com_4510_pos	Decarbomethoxykopsifine	P
			Com_4617_pos	Arg Phe Ala	P
			Com_4803_pos	Ancistrobenomine A	P
			Com_4826_pos	Asmarine I	P
			Com_4901_pos	Phe Lys His	P
			Com_4958_pos	Kotanin	P
			Com_5006_pos	Azicemicin B	P
			Com_5024_pos	Lycorine-1-O-beta-D-glucoside	P
			Com_5046_pos	Aspalathin	P
			Com_5083_pos	Glucoerysodine	P
			Com_5217_pos	Batzelladine E	P
			Com_5255_pos	Palythoalone B	P
			Com_5276_pos	LysoPE(20:4)	P
			Com_5303_pos	erythro-Canabisine H	P
			Com_5387_pos	Okaramine Q	P
			Com_5412_pos	Heracleifolinol	P
			Com_5464_pos	3-methylaminobacteriohopanetetrol	P
			Com_5729_pos	Amataine	P
			Com_5376_pos	Triamcinolone hexacetonide	P
			Com_5211_pos	DHP-mOx-NS-DHB	P
			Com_5026_pos	Latisoline	P
			Com_4725_pos	Khellol glucoside	P
			Com_4639_pos	24(28)-Dehydroergosterol	P
			Com_4630_pos	Jasmolactone B	P
			Com_4472_pos	Pro Phe Asn	P
			Com_4079_pos	Nicotine glucuronide	P
			Com_3630_pos	2'-Deoxymugineic acid	P
			Com_3459_pos	Dendroxine	P
			Com_3266_pos	Orixalone D	P
			Com_3153_pos	Esprocarb	P
			Com_2729_pos	Bruceolline I	P
			Com_4590_pos	Pro His His	P
			Com_3132_pos	7-Acetoxy-5,6-dimethoxycoumarin	P
			Com_4888_pos	meso-octamethylcalix[4]pyrrole	P
			Com_3850_pos	Arginylphenylalanine	P
			Com_3248_pos	1,3,8-Trihydroxy-2-methoxyxanthone	P
			Com_5518_pos	Synaptolepis factor K1	P
			Com_4753_pos	Asbestinin-25	P
			Com_3763_pos	Ala Leu Leu	P
			Com_3073_pos	Suprofen	P
			Com_3051_pos	3,5-Dimethoxy-2'-hydroxybibenzyl	P
			Com_2309_pos	7-Ethoxycoumarin	P
			Com_2769_pos	9-[(methylthio)nonyl]thiohydroximic acid	P
			Com_3273_pos	Ranunculin	P
			Com_3750_pos	Spiradine B	P
			Com_3864_pos	chinese bittersweet alkaloid II	P
			Com_4012_pos	PGH2	P
			Com_4714_pos	Breyniaionoside C	P
			Com_6902_pos	dirithromycin	P
[truncated: 386 more rows]

## Sheet: Table S2
Table S2.List and characteristics of positively annotated metabolites in GE.
Compound_ID	Name	IonMode	Formula	MolecularWeight	m/z	MassError(ppm)	Adduct	RT (min)	ClassI	ClassII	ClassIII	CAS	HMDB_ID	KEGG_ID	KEGG_MapID	Lipidmaps_ID	PubChemID	QC1	QC2	QC3	NE_1	NE_2	NE_3	NE_4	NE_5	NE_6	ST_1	ST_2	ST_3	ST_4	ST_5	ST_6	AE_1	AE_2	AE_3	AE_4	AE_5	AE_6	CS_1	CS_2	CS_3	CS_4	CS_5	CS_6	ME_1	ME_2	ME_3	ME_4	ME_5
Com_1524_pos	25(R,S)-Ruscogenin	P	C27H42O4	430.308	453.296	2.39336	[M+Na]+	10.416	Lipids and lipid-like molecules	Prenol lipids	Triterpenoids	"874485-32-2"	-	-	-	-	24849056	1.28119e+06	1.63804e+06	1.24092e+06	105878	185498	748609	583521	140568	58002.7	598704	890938	828640	986785	788507	977633	1.29585e+06	667797	844721	607885	821682	409012	1.57763e+06	1.64965e+06	1.37805e+06	1.19106e+06	893521	1.01407e+06	164058	166747	211761	169533	121529
Com_1520_pos	Neoruscogenin	P	C27H40O4	428.293	451.282	0.72513	[M+Na]+	8.592	Organic oxygen compounds	Organooxygen compounds	Carbohydrates and carbohydrate conjugates	"17676-33-4"	-	-	-	LMST01080048	-	7.31393e+06	8.44625e+06	7.16076e+06	1.55888e+06	2.71761e+06	2.21231e+06	3.19961e+06	3.46418e+06	2.81669e+06	1.22069e+07	1.27247e+07	1.30408e+07	1.36733e+07	1.33822e+07	1.5693e+07	1.02588e+07	4.98964e+06	3.13677e+06	3.19237e+06	4.04748e+06	3.86056e+06	1.47412e+07	1.36479e+07	1.54165e+07	1.56805e+07	1.46899e+07	1.57821e+07	1.15468e+06	4.78977e+06	4.06838e+06	4.14541e+06	2.23034e+06
Com_1372_pos	Licoflavone B	P	C25H26O4	390.183	391.189	4.24626	[M+H]+	7.224	Phenylpropanoids and polyketides	Flavonoids	Flavones	"91433-17-9"	-	-	-	LMPK12110029	-	466634	465722	468836	1.25264e+06	1.14315e+06	366884	1.28799e+06	1.37932e+06	1.39031e+06	2.52432e+06	2.57004e+06	2.13051e+06	2.69088e+06	2.20762e+06	2.16944e+06	265659	463563	365079	316016	389218	362002	952044	918220	950424	758002	1.08655e+06	871788	290453	65416	87458.2	115413	413900
Com_1432_pos	Maoecrystal A	P	C22H28O6	388.189	411.178	0.20437	[M+Na]+	6.459	Lipids and lipid-like molecules	Prenol lipids	Diterpenoids	"96850-30-5"	-	-	-	-	-	980973	789430	860935	2.79371e+06	1.65805e+06	2.69078e+06	2.18386e+06	3.20222e+06	2.26161e+06	1.15854e+06	1.95579e+06	1.84569e+06	1.25118e+06	2.36233e+06	2.12206e+06	2.66047e+06	2.49359e+06	871683	2.64597e+06	1.74612e+06	2.30861e+06	404865	230895	127658	214626	678905	215796	2.39475e+06	2.60655e+06	2.29502e+06	2.8384e+06	2.45181e+06
Com_1653_pos	Terminolic acid	P	C30H48O6	504.345	527.334	0.10743	[M+Na]+	6.804	Lipids and lipid-like molecules	Prenol lipids	Triterpenoids	"564-13-6"	-	-	-	-	12314613	3.09571e+06	5.13109e+06	5.20856e+06	1.41409e+06	1.79912e+06	1.66427e+06	1.70465e+06	1.45829e+06	1.28018e+06	423310	614141	744597	451182	957885	785834	1.79575e+06	1.89739e+06	1.93023e+06	1.79273e+06	1.75408e+06	1.56143e+06	3.23953e+06	3.88708e+06	2.94298e+06	1.61895e+06	2.62083e+06	3.64423e+06	879629	673307	557054	969051	1.22707e+06
Com_1704_pos	Ginsenoside Rk2	P	C36H60O7	604.434	627.423	0.39515	[M+Na]+	8.395	Lipids and lipid-like molecules	Prenol lipids	Triterpenoids	"364779-14-6"	-	-	-	-	-	1.23568e+07	1.32476e+07	1.1896e+07	4.69613e+06	4.81606e+06	5.12784e+06	4.45255e+06	5.40027e+06	5.05071e+06	1.15855e+06	704502	1.26912e+06	801164	939328	1.59246e+06	308580	258240	313319	535663	305964	195007	1.06864e+07	6.69314e+06	1.17028e+07	1.25918e+07	1.07674e+07	9.24239e+06	2.17606e+06	2.34509e+06	2.52637e+06	2.66144e+06	2.21716e+06
Com_621_pos	Isoeleutherin	P	C16H16O4	272.105	255.101	1.41864	[M+H-H2O]+	6.606	Phenylpropanoids and polyketides	Isochromanequinones	Benzoisochromanequinones	"1078723-14-4"	-	-	-	-	101164912	8.3867e+06	6.99212e+06	8.26443e+06	8.7874e+06	7.72295e+06	9.53981e+06	7.65953e+06	9.43186e+06	7.95812e+06	6.83686e+06	5.9297e+06	6.88145e+06	6.25958e+06	6.66923e+06	7.25778e+06	8.81122e+06	8.77588e+06	8.51381e+06	6.58269e+06	8.63524e+06	6.97557e+06	1.53299e+07	1.51643e+07	1.56815e+07	1.49206e+07	1.49095e+07	1.92175e+07	1.01036e+07	9.16779e+06	1.0784e+07	1.02215e+07	9.91866e+06
Com_1674_pos	Phytolaccagenin	P	C31H48O7	532.34	555.33	1.73016	[M+Na]+	7.708	Alkaloids and derivatives	Harmala alkaloids	-	"1802-12-6"	-	-	-	-	-	5.74037e+06	4.78989e+06	5.98003e+06	1.40236e+07	1.14312e+07	1.35401e+07	1.13096e+07	1.28558e+07	1.36151e+07	3.0388e+06	3.03795e+06	2.0101e+06	2.90593e+06	1.98573e+06	3.50444e+06	1.07783e+07	8.67395e+06	8.42086e+06	7.4588e+06	7.93886e+06	9.95755e+06	286686	572399	118292	618887	105425	202260	1.5254e+07	1.56174e+07	1.60035e+07	1.60038e+07	1.66942e+07
Com_1125_pos	Inulicin	P	C17H24O5	308.162	331.152	0.01069	[M+Na]+	6.686	Lipids and lipid-like molecules	Prenol lipids	Terpene lactones	"33627-41-7"	HMDB0243974	C09483	-	-	25018668	1.872e+07	2.15502e+07	2.29402e+07	2.88804e+07	2.52199e+07	3.00528e+07	2.46642e+07	2.89813e+07	2.59898e+07	2.79923e+07	2.82443e+07	3.22522e+07	2.83172e+07	3.54737e+07	3.54295e+07	1.51471e+07	1.42198e+07	1.45479e+07	1.34886e+07	1.38246e+07	1.40256e+07	2.29713e+07	2.27498e+07	1.56904e+07	1.21196e+07	2.28668e+07	1.37007e+07	1.24219e+07	1.22336e+07	1.24691e+07	1.13936e+07	1.30696e+07
Com_845_pos	3'-Methoxyflavonol	P	C16H12O4	268.074	291.063	0.20721	[M+Na]+	6.238	Phenylpropanoids and polyketides	Flavonoids	Flavones	"76666-32-5"	-	-	-	-	-	1.10293e+06	1.23688e+06	1.50903e+06	277129	163394	340197	384606	645647	356413	5.79632e+07	5.61204e+07	5.71586e+07	5.85669e+07	5.23417e+07	5.16768e+07	3.13326e+06	2.92897e+06	2.9836e+06	2.91964e+06	2.97525e+06	2.99821e+06	1.24584e+07	1.07696e+07	1.26641e+07	1.13903e+07	1.17667e+07	1.13837e+07	593674	483934	514330	620994	608347
Com_1122_pos	Toddalolactone	P	C16H20O6	308.126	331.115	0.87966	[M+Na]+	6.035	Benzenoids	Benzene and substituted derivatives	-	"483-90-9"	-	-	-	-	-	2.36997e+07	2.60855e+07	2.73447e+07	2.84901e+07	2.58602e+07	2.97241e+07	2.68831e+07	2.80252e+07	2.75084e+07	1.33932e+07	1.35104e+07	1.48168e+07	1.40575e+07	1.39578e+07	1.39892e+07	4.34208e+07	4.0288e+07	4.50296e+07	4.26663e+07	4.41131e+07	4.32328e+07	1.36964e+07	7.44823e+06	1.44509e+07	1.28528e+07	1.40805e+07	1.32554e+07	2.64395e+07	2.90253e+07	2.49107e+07	2.66551e+07	2.72594e+07
Com_832_pos	Aureusidin	P	C15H10O6	286.048	287.055	0.89425	[M+H]+	5.603	Phenylpropanoids and polyketides	Aurone flavonoids	-	"38216-54-5"	HMDB0034150	C08576	-	LMPK12130041	6123196	3.52857e+07	3.30298e+07	3.02709e+07	986643	608355	540058	842492	1.14068e+06	981333	7.5683e+07	6.49506e+07	7.18615e+07	6.72169e+07	6.91543e+07	6.30621e+07	1.92454e+06	2.59529e+06	2.45288e+06	2.95378e+06	1.82692e+06	2.69836e+06	4.10555e+07	3.91923e+07	4.17337e+07	3.62234e+07	4.09772e+07	3.54906e+07	975020	743802	611912	1.11396e+06	1.05871e+06
Com_960_pos	Gastrodin	P	C13H18O7	286.105	309.094	1.02967	[M+Na]+	3.086	Organic oxygen compounds	Organooxygen compounds	Carbohydrates and carbohydrate conjugates	"62499-27-8"	HMDB0252648	C16964	-	-	3645183	2.38253e+09	3.33413e+09	3.42899e+09	3.89644e+09	3.1979e+09	4.75477e+09	2.85626e+09	3.70289e+09	3.41124e+09	1.24471e+09	1.40323e+09	1.30719e+09	1.47301e+09	3.90315e+08	1.46656e+09	3.73639e+09	5.13523e+09	5.12418e+09	5.2466e+09	4.56145e+09	5.15527e+09	2.06462e+08	2.12744e+08	8.32611e+07	6.19463e+07	2.10118e+08	1.63627e+08	4.26998e+09	4.42459e+09	4.45802e+09	4.00694e+09	4.74223e+09
Com_462_pos	Methyl 2-(3-oxo-2-(pent-2-en-1-yl)cyclopentyl)acetate	P	C13H20O3	224.141	225.148	0.95065	[M+H]+	5.481	Lipids and lipid-like molecules	Fatty Acyls	Lineolic acids and derivatives	"39924-52-2"	-	C11512	map00592;map01110	-	-	3.48069e+07	3.81881e+07	3.22925e+07	4.6244e+07	4.81581e+07	5.43607e+07	4.98588e+07	4.86385e+07	5.1621e+07	1.63827e+07	1.48519e+07	1.5311e+07	4.41158e+07	1.65766e+07	1.65129e+07	6.30076e+07	5.09703e+07	5.41639e+07	5.35753e+07	5.58389e+07	6.05755e+07	1.05231e+07	1.09674e+07	1.15044e+07	1.27955e+07	1.31799e+07	1.57884e+07	5.3726e+07	9.1724e+07	5.60033e+07	6.10355e+07	5.4488e+07
Com_355_pos	Sinapinic acid	P	C11H12O5	224.068	207.065	0.72009	[M+H-H2O]+	5.545	Phenylpropanoids and polyketides	Cinnamic acids and derivatives	Hydroxycinnamic acids and derivatives	"530-59-6"	HMDB0034069	C00482	map00940;map01061;map01100;map01110	-	1549091	1.15486e+08	1.385e+08	1.58079e+08	2.46593e+08	4.80536e+08	5.03205e+08	2.64087e+08	2.52112e+08	2.65632e+08	8.55256e+07	7.11168e+07	8.27676e+07	8.04397e+07	8.27282e+07	8.10857e+07	3.23031e+08	6.57948e+08	3.56289e+08	6.5764e+08	3.4032e+08	3.64646e+08	1.71649e+07	5.20626e+06	1.69113e+07	1.60535e+07	1.09472e+07	1.78687e+07	2.42841e+08	2.97028e+08	2.81573e+08	5.21882e+08	5.25222e+08
Com_296_pos	Sedanolide	P	C12H18O2	194.131	195.138	0.42416	[M+H]+	6.331	Organoheterocyclic compounds	Isobenzofurans	-	"6415-59-4"	HMDB0302242	-	-	-	-	3.73929e+07	3.58031e+07	4.08924e+07	1.73716e+07	1.87747e+07	1.8521e+07	1.75616e+07	1.81623e+07	2.155e+07	6.61482e+07	7.13022e+07	6.80208e+07	7.21428e+07	6.83952e+07	7.63599e+07	2.4801e+07	5.48082e+07	2.6032e+07	2.31683e+07	6.02262e+07	2.88122e+07	6.25443e+07	6.709e+07	6.20597e+07	6.28905e+07	6.07526e+07	6.48923e+07	2.3047e+07	1.4649e+07	1.59543e+07	1.36715e+07	1.56981e+07
Com_1417_pos	Resibufogenin	P	C24H32O4	384.23	407.219	0.41088	[M+Na]+	7.513	Lipids and lipid-like molecules	Steroids and steroid derivatives	Steroid lactones	"465-39-4"	HMDB0249430	C17058	-	LMST01130031	259992	1.06695e+07	1.21777e+07	1.38444e+07	5.76416e+06	5.4154e+06	7.05073e+06	6.10751e+06	6.9511e+06	6.80382e+06	1.39342e+07	1.49958e+07	1.66595e+07	1.69829e+07	1.61279e+07	1.85842e+07	1.1155e+07	9.5614e+06	1.09189e+07	9.514e+06	9.94014e+06	1.0067e+07	2.18954e+07	2.23895e+07	2.30177e+07	2.46057e+07	2.36279e+07	2.47749e+07	5.3075e+06	5.15172e+06	5.91905e+06	6.01065e+06	5.85532e+06
Com_1121_pos	N-Vanillyldecanamide	P	C18H29NO3	307.215	330.204	0.57594	[M+Na]+	7.566	Benzenoids	Phenols	Methoxyphenols	"31078-36-1"	-	-	-	-	-	6.80999e+06	7.37438e+06	7.99362e+06	766175	84143.5	85578.3	641474	63962.4	705967	1.58186e+06	1.98788e+06	1.28568e+06	1.49311e+06	1.75651e+06	1.60035e+06	1.55323e+06	798003	1.42471e+06	1.03358e+06	775344	1.40576e+06	1.41871e+07	1.57267e+07	1.56126e+07	1.50374e+07	1.41517e+07	1.63557e+07	125399	834471	861567	53349.9	65739.1
Com_1687_pos	Luteolin-7-rutinoside	P	C27H30O15	594.158	595.165	0.66992	[M+H]+	5.593	Phenylpropanoids and polyketides	Flavonoids	Flavonoid glycosides	"20633-84-5"	HMDB0005799	-	-	LMPK12110658	5282152	8.75454e+07	8.57181e+07	9.3417e+07	1.3853e+06	233431	1.31631e+06	1.35696e+06	1.76061e+06	1.56769e+06	2.4363e+08	2.20983e+08	2.32509e+08	2.36281e+08	2.28673e+08	2.22382e+08	236079	235803	2.62862e+06	273017	355013	697843	1.21409e+08	1.09164e+08	1.26886e+08	1.17419e+08	1.20657e+08	1.15849e+08	1.69027e+06	1.9625e+06	2.02783e+06	1.57595e+06	1.80245e+06
Com_628_pos	Bombykol	P	C16H30O	238.23	256.263	0.55828	[M+NH4]+	9.678	Lipids and lipid-like molecules	Fatty Acyls	Fatty alcohols	"765-17-3"	-	C16873	-	LMFA05000007	-	4.56822e+08	4.43618e+08	4.55846e+08	5.73935e+07	1.10617e+08	1.03063e+08	9.99468e+07	7.45897e+07	6.71524e+07	3.45706e+08	3.59885e+08	3.51979e+08	3.62598e+08	3.48744e+08	4.04735e+08	1.05785e+08	1.05036e+08	1.16979e+08	9.14744e+07	1.08755e+08	1.48349e+08	1.91116e+08	1.59023e+08	1.73797e+08	2.08019e+08	1.70293e+08	1.96073e+08	5.71173e+07	5.37214e+07	1.2049e+08	1.3623e+08	6.6348e+07
Com_435_pos	Hispolon	P	C12H12O4	220.074	221.081	1.02783	[M+H]+	5.31	Benzenoids	Phenols	Benzenediols	"173933-40-9"	HMDB0253182	-	-	-	53395354	6.4556e+07	7.18356e+07	6.55036e+07	1.00711e+08	1.05315e+08	1.15174e+08	1.05587e+08	1.04933e+08	1.44169e+08	5.2834e+07	4.00519e+07	4.90399e+07	4.62372e+07	4.5168e+07	4.54556e+07	4.68652e+07	3.90691e+07	7.35643e+07	3.81729e+07	8.83535e+07	9.19916e+07	1.69687e+07	1.12876e+07	9.22014e+06	1.12807e+07	1.29496e+07	1.11613e+07	8.65344e+07	8.77549e+07	1.28792e+08	1.25254e+08	8.51778e+07
Com_912_pos	Robinetin	P	C15H10O7	302.043	303.05	0.13446	[M+H]+	5.854	Phenylpropanoids and polyketides	Flavonoids	Flavones	"490-31-3"	-	C10177	-	LMPK12111577	-	1.4889e+07	1.21385e+07	1.46216e+07	786783	197008	831082	651453	465329	70048.1	1.92971e+06	1.11613e+06	1.72046e+06	1.37879e+06	1.67887e+06	704972	2.49519e+06	1.57967e+06	1.7404e+06	1.60304e+06	1.04397e+06	929340	1.07045e+07	6.81203e+06	7.6311e+06	6.26194e+06	6.53404e+06	6.71161e+06	95730.8	382932	360995	96848.7	216333
Com_274_pos	Senkyunolide A	P	C12H16O2	192.115	193.122	0.12067	[M+H]+	6.742	Organoheterocyclic compounds	Isobenzofurans	-	"63038-10-8"	HMDB0258235	C17853	-	-	-	4.37168e+06	3.90038e+06	4.29748e+06	2.2354e+06	1.42998e+06	2.23652e+06	2.27127e+06	1.77536e+06	1.59072e+06	3.74545e+06	2.92821e+06	3.04494e+06	3.10922e+06	2.47171e+06	3.14092e+06	2.64897e+06	2.94713e+06	2.788e+06	2.99112e+06	2.99138e+06	2.51294e+06	6.69891e+06	7.31665e+06	7.34674e+06	6.72601e+06	6.90642e+06	6.61185e+06	1.64445e+06	1.72681e+06	1.41204e+06	1.91044e+06	1.84638e+06
Com_602_pos	Dibutyl maleate	P	C12H20O4	228.136	251.125	0.0069	[M+Na]+	6.285	Organic acids and derivatives	Hydroxy acids and derivatives	Beta hydroxy acids and derivatives	"105-76-0"	-	-	-	-	-	7.48552e+07	9.61569e+07	9.72646e+07	3.39905e+07	3.85747e+07	3.57153e+07	3.14668e+07	3.36429e+07	3.14573e+07	6.56436e+07	6.6345e+07	6.78648e+07	6.72479e+07	6.71947e+07	6.86108e+07	4.24021e+07	4.231e+07	4.15796e+07	4.29268e+07	4.14347e+07	4.44296e+07	8.24539e+07	8.23319e+07	8.27391e+07	7.81661e+07	8.18784e+07	8.79006e+07	3.71711e+07	3.8589e+07	4.03813e+07	3.69462e+07	3.69778e+07
Com_1440_pos	S-(4-Hydroxybenzyl)glutathione	P	C17H23N3O7S	413.126	414.133	0.79958	[M+H]+	5.213	Organic acids and derivatives	Carboxylic acids and derivatives	Amino acids, peptides, and analogues	"129636-38-0"	-	-	-	-	-	1.9736e+09	1.7091e+09	1.64858e+09	4.82147e+09	6.88873e+09	5.16828e+09	6.68594e+09	7.29723e+09	5.55478e+09	2.62106e+08	2.72864e+08	2.55125e+08	2.56801e+08	2.44485e+08	2.59169e+08	7.42821e+08	7.26161e+08	6.97675e+08	6.76782e+08	7.03385e+08	6.72776e+08	1.62777e+08	1.617e+08	1.57903e+08	1.61159e+08	1.60742e+08	1.56432e+08	4.8211e+09	4.03083e+09	4.69288e+09	4.59881e+09	4.51939e+09
Com_317_pos	Nepodin	P	C13H12O3	216.079	199.075	0.67729	[M+H-H2O]+	5.589	Benzenoids	Naphthalenes	Naphthols and derivatives	"3785-24-8"	-	C09954	-	-	-	6.21564e+06	7.52271e+06	9.46186e+06	1.24726e+07	1.30054e+07	1.78442e+07	1.4847e+07	1.6404e+07	1.53445e+07	6.38745e+07	5.42418e+07	4.99734e+07	5.05659e+07	4.78461e+07	5.06559e+07	5.71035e+06	6.12587e+06	1.06003e+07	5.87657e+06	6.51579e+06	6.07052e+06	3.05482e+06	2.3881e+06	1.87716e+06	2.6087e+06	3.36082e+06	2.79957e+06	9.26315e+06	1.3212e+07	9.30759e+06	9.48817e+06	9.59914e+06
Com_1365_pos	Oridonin	P	C20H28O6	364.189	387.178	0.94024	[M+Na]+	6.018	Lipids and lipid-like molecules	Prenol lipids	Diterpenoids	"28957-04-2"	HMDB0242516	-	-	-	3576890	1.27301e+07	1.5518e+07	1.65465e+07	1.05283e+07	6.02994e+06	1.13276e+07	6.29637e+06	6.66925e+06	6.59496e+06	9.08037e+06	8.50577e+06	1.03592e+07	1.03894e+07	1.00458e+07	1.02424e+07	1.13876e+07	1.3276e+07	5.42421e+06	1.00415e+07	7.71477e+06	1.42982e+07	1.56541e+07	1.47935e+07	1.62208e+07	1.39493e+07	1.48407e+07	1.3966e+07	1.39908e+07	1.49055e+07	1.40692e+07	1.45444e+07	1.41428e+07
Com_1769_pos	Cyclosporin A	P	C62H111N11O12	1201.84	1224.83	0.837	[M+Na]+	8.695	Organic acids and derivatives	Peptidomimetics	Peptoid-peptide hybrids	"59865-13-3"	HMDB0250682	C05086	-	LMPK14000003	2909	2.9162e+07	2.68835e+07	2.9937e+07	866112	1.00515e+06	780982	1.14974e+06	907627	1.25339e+06	3.57564e+06	4.74541e+06	4.55775e+06	4.96401e+06	5.66361e+06	5.97064e+06	1.29078e+08	1.2346e+08	1.36759e+08	1.19294e+08	1.27126e+08	1.24121e+08	1.1378e+07	1.24287e+07	1.05561e+07	1.19761e+07	1.04398e+07	1.13402e+07	320179	159958	67405.2	197836	69349.8
Com_1360_pos	Nodosin	P	C20H26O6	362.173	385.162	0.38263	[M+Na]+	6.032	Lipids and lipid-like molecules	Prenol lipids	Terpene lactones	"10391-09-0"	HMDB0255691	-	-	-	-	5.50325e+06	8.35921e+06	8.51232e+06	6.98997e+06	6.33463e+06	7.58776e+06	6.94949e+06	7.10639e+06	6.73009e+06	5.18791e+06	5.2654e+06	5.42027e+06	5.44789e+06	5.14791e+06	4.56016e+06	8.21942e+06	7.58407e+06	8.17028e+06	7.95224e+06	7.8387e+06	9.50161e+06	7.79545e+06	7.8996e+06	8.03365e+06	6.67601e+06	7.71232e+06	7.64625e+06	7.01194e+06	7.63335e+06	5.52668e+06	7.74273e+06	6.8981e+06
Com_526_pos	Polygodial	P	C15H22O2	234.162	235.169	0.46295	[M+H]+	7.202	Organic oxygen compounds	Organic oxides	-	"6754-20-7"	HMDB0256673	C09712	-	-	72503	2.78934e+07	2.79937e+07	2.97469e+07	2.75606e+07	2.47164e+07	2.79899e+07	2.74967e+07	2.64654e+07	2.69657e+07	3.23157e+07	3.23695e+07	3.48896e+07	3.24644e+07	3.45515e+07	3.47658e+07	2.81755e+07	2.58343e+07	2.85855e+07	2.58517e+07	2.81379e+07	2.65506e+07	3.46467e+07	3.5475e+07	3.4728e+07	3.36777e+07	3.38929e+07	5.14136e+07	2.29911e+07	2.46307e+07	2.64702e+07	2.30712e+07	2.486e+07
Com_1752_pos	Glycyrrhizic acid	P	C42H62O16	822.404	845.392	0.63491	[M+Na]+	6.621	Lipids and lipid-like molecules	Prenol lipids	Terpene glycosides	"79165-06-3"	HMDB0029843	D02028	-	-	14982	3.02459e+06	5.20466e+06	5.43069e+06	751943	2.1296e+06	714832	381252	567957	402137	1.21392e+07	1.10459e+07	1.03614e+07	1.09896e+07	1.00823e+07	1.20373e+07	1.79531e+07	1.57952e+07	1.64616e+07	1.64921e+07	1.53599e+07	1.76771e+07	191648	1.27202e+06	148500	1.1853e+06	979836	131961	2.46406e+06	2.69667e+06	2.25942e+06	2.68886e+06	2.66198e+06
Com_1303_pos	17-Hydroxyisolathyrol	P	C20H30O5	350.209	373.198	0.74895	[M+Na]+	7.859	Lipids and lipid-like molecules	Prenol lipids	Diterpenoids	"93551-00-9"	-	-	-	-	-	7.28839e+06	7.32735e+06	8.08671e+06	4.75376e+06	4.09163e+06	4.78618e+06	4.16853e+06	4.53074e+06	4.4129e+06	4.01646e+06	4.33777e+06	4.23956e+06	3.20254e+06	4.71733e+06	5.16635e+06	1.9781e+07	1.75456e+07	2.05132e+07	1.74769e+07	1.92493e+07	1.86538e+07	1.19208e+06	148219	2.32038e+06	1.81862e+06	1.27266e+06	1.68134e+06	6.35068e+06	5.79717e+06	6.27198e+06	6.05867e+06	6.62672e+06
Com_1596_pos	(20R)-Protopanaxadiol	P	C30H52O3	460.392	483.381	0.96311	[M+Na]+	9.809	Lipids and lipid-like molecules	Prenol lipids	Triterpenoids	"7755-01-3"	-	-	-	LMPR0106080003	-	1.48927e+07	1.90227e+07	1.63671e+07	1.33242e+07	1.44169e+07	1.4264e+07	1.46474e+07	1.48906e+07	1.72179e+07	3.33654e+07	2.35865e+07	2.68754e+07	2.69317e+07	2.79642e+07	3.02151e+07	4.2329e+07	3.85899e+07	3.81927e+07	3.65147e+07	3.67108e+07	3.56668e+07	1.76353e+07	1.84548e+07	1.32987e+07	1.32846e+07	1.58879e+07	1.61412e+07	1.29543e+07	1.22864e+07	1.20228e+07	1.31368e+07	1.22761e+07
Com_797_pos	Murrayone	P	C15H14O4	258.089	281.079	2.75796	[M+Na]+	5.978	Phenylpropanoids and polyketides	Coumarins and derivatives	-	"19668-69-0"	-	-	-	-	-	1.1805e+06	1.90174e+06	2.02741e+06	4.59931e+06	5.11953e+06	6.33317e+06	5.27693e+06	6.30913e+06	5.80775e+06	2.22131e+06	2.0893e+06	2.16942e+06	2.11128e+06	2.36343e+06	1.82366e+06	2.4524e+06	3.07599e+06	3.32616e+06	2.38846e+06	3.08459e+06	2.74121e+06	792184	1.06511e+06	761009	537148	873933	557742	2.82292e+06	3.27473e+06	2.66835e+06	2.35779e+06	1.57384e+06
Com_1676_pos	Periplocymarin	P	C30H46O8	534.319	557.308	0.38788	[M+Na]+	7.018	Lipids and lipid-like molecules	Steroids and steroid derivatives	Steroid lactones	"32476-67-8"	-	-	-	-	-	2.244e+07	2.41246e+07	2.21614e+07	4.76239e+07	4.24405e+07	4.4309e+07	4.36254e+07	4.32901e+07	3.09058e+07	9.10798e+06	8.69017e+06	9.76515e+06	1.23209e+07	1.18831e+07	1.32784e+07	4.8501e+07	4.48342e+07	2.07379e+07	4.41135e+07	1.87011e+07	3.98638e+07	3.89334e+06	3.68084e+06	3.78509e+06	4.84602e+06	3.17765e+06	2.86175e+06	5.53725e+07	5.15435e+07	3.57507e+07	5.01408e+07	5.43961e+07
Com_1333_pos	Lavandoside	P	C16H20O9	356.111	379.1	0.07213	[M+Na]+	5.274	Organic oxygen compounds	Organooxygen compounds	Carbohydrates and carbohydrate conjugates	"117405-51-3"	HMDB0301717	-	-	-	13916049	4.59839e+07	4.04471e+07	3.74033e+07	3.7927e+07	4.10061e+07	4.84469e+07	4.61399e+07	3.9143e+07	4.02613e+07	3.95232e+07	3.95992e+07	3.66698e+07	3.50001e+07	3.14546e+07	3.66914e+07	3.96054e+07	2.96284e+07	3.10492e+07	3.43426e+07	3.64724e+07	3.63071e+07	4.58096e+07	4.69742e+07	4.48702e+07	4.73762e+07	4.56771e+07	4.37618e+07	3.12285e+07	3.4244e+07	3.29038e+07	2.50689e+07	2.87052e+07
Com_895_pos	Butyl isobutyl phthalate	P	C16H22O4	278.152	301.141	0.89487	[M+Na]+	7.456	Benzenoids	Benzene and substituted derivatives	Benzoic acids and derivatives	"17851-53-5"	-	-	-	-	-	2.33734e+09	2.07013e+09	2.38122e+09	2.17461e+09	2.06723e+09	2.56958e+09	2.26053e+09	2.42036e+09	2.2346e+09	1.68954e+09	1.88632e+09	1.72737e+09	1.84807e+09	1.74863e+09	1.9652e+09	2.13883e+09	1.67038e+09	2.0736e+09	1.58765e+09	2.30452e+09	1.68465e+09	2.70482e+09	2.7757e+09	3.04266e+09	2.77358e+09	2.68941e+09	2.86689e+09	1.65984e+09	1.89015e+09	1.74432e+09	1.59575e+09	2.07092e+09
Com_1573_pos	Atractyloside A	P	C21H36O10	448.231	471.22	0.83554	[M+Na]+	5.991	Lipids and lipid-like molecules	Prenol lipids	Terpene glycosides	"126054-77-1"	-	C17858	-	-	71307451	3.2779e+06	4.42656e+06	5.37604e+06	1.99525e+06	1.87489e+06	2.69244e+06	2.65287e+06	2.32836e+06	2.39422e+06	3.42657e+06	4.097e+06	3.7255e+06	4.33511e+06	3.47992e+06	4.548e+06	4.35736e+06	4.26886e+06	3.96081e+06	2.78567e+06	2.15943e+06	2.9416e+06	8.41223e+06	6.66702e+06	6.73316e+06	7.32856e+06	6.05961e+06	6.20242e+06	2.6781e+06	2.70412e+06	1.96764e+06	2.65305e+06	2.5996e+06
Com_647_pos	Isorhapontigenin	P	C15H14O4	258.089	259.096	1.23639	[M+H]+	5.633	Phenylpropanoids and polyketides	Stilbenes	-	"32507-66-7"	HMDB0303171	-	-	-	21681009	4.44072e+07	4.77355e+07	5.02789e+07	9.22025e+07	8.16258e+07	9.28513e+07	8.45365e+07	8.88564e+07	8.90838e+07	1.82817e+07	1.30296e+07	3.52331e+07	1.89365e+07	2.04465e+07	3.45149e+07	6.55192e+07	6.53603e+07	7.23805e+07	9.41708e+07	6.97052e+07	6.87374e+07	4.22629e+07	4.00197e+07	4.17356e+07	4.00819e+07	4.40297e+07	4.28758e+07	7.92567e+07	6.38794e+07	6.66775e+07	8.12689e+07	6.44733e+07
Com_1130_pos	Sclareol	P	C20H36O2	308.272	331.261	0.13354	[M+Na]+	8.233	Lipids and lipid-like molecules	Prenol lipids	Diterpenoids	"515-03-7"	HMDB0036827	C09183	map00904;map01110	LMPR0104030010	521332	7.17865e+06	7.1826e+06	6.65176e+06	5.51796e+06	5.84807e+06	6.86683e+06	6.31294e+06	6.48467e+06	6.26457e+06	1.13688e+07	1.23638e+07	1.19896e+07	1.27174e+07	1.16845e+07	1.34721e+07	7.40365e+06	6.61131e+06	7.28137e+06	6.28001e+06	6.90059e+06	6.31789e+06	4.12477e+06	4.1582e+06	4.197e+06	4.39328e+06	4.14152e+06	5.02381e+06	3.282e+06	3.67977e+06	4.14236e+06	3.96955e+06	3.63096e+06
Com_1229_pos	Methylophiopogonanone B	P	C19H20O5	328.131	351.12	0.20251	[M+Na]+	5.87	Phenylpropanoids and polyketides	Homoisoflavonoids	Homoisoflavans	"74805-91-7"	-	-	-	-	-	2.29176e+07	2.44286e+07	2.49804e+07	2.07672e+08	1.89365e+08	2.23473e+08	2.08008e+08	2.15705e+08	2.11594e+08	656597	196769	141295	195541	1.12438e+06	706694	809858	274744	565739	929846	850140	644988	517750	227367	71563.5	1.70162e+06	1.62375e+06	230726	1.50505e+08	1.62254e+08	1.60045e+08	1.56693e+08	1.6055e+08
Com_1373_pos	Rhodojaponin III	P	C20H32O6	368.22	391.209	0.48831	[M+Na]+	7.016	Lipids and lipid-like molecules	Prenol lipids	Diterpenoids	"26342-66-5"	-	-	-	LMPR0104180003	-	7.22427e+07	5.11734e+07	5.70838e+07	5.49758e+07	5.47471e+07	3.50515e+07	4.75208e+07	4.0905e+07	3.56648e+07	3.17185e+07	4.53664e+07	3.20826e+07	3.34156e+07	4.43934e+07	3.61653e+07	1.64797e+08	1.52489e+08	1.43335e+08	1.57633e+08	1.70871e+08	1.58157e+08	4.43614e+07	2.70426e+07	3.76568e+07	3.80249e+07	2.581e+07	3.89861e+07	4.55149e+07	3.46554e+07	4.42613e+07	3.98199e+07	4.46826e+07
Com_1731_pos	Parishin B	P	C32H40O19	728.216	751.205	0.47381	[M+Na]+	5.207	Organic oxygen compounds	Organooxygen compounds	Carbohydrates and carbohydrate conjugates	"174972-79-3"	-	C17465	-	-	-	6.55966e+08	4.98821e+08	4.99753e+08	5.96728e+08	1.72022e+09	5.77e+08	2.40829e+09	1.03798e+09	1.02133e+09	6.56087e+08	5.71923e+08	5.39029e+08	5.65661e+08	4.87077e+08	5.15924e+08	3.41634e+08	3.04988e+08	2.26734e+08	3.18779e+08	3.47373e+08	3.29553e+08	1.47914e+08	1.46975e+08	6.70089e+07	1.43349e+08	1.42401e+08	9.69247e+07	6.67598e+08	6.84599e+08	6.73437e+08	6.53757e+08	6.90345e+08
Com_1640_pos	Alisol F	P	C30H48O5	488.35	511.34	1.02245	[M+Na]+	7.001	Lipids and lipid-like molecules	Prenol lipids	Triterpenoids	"155521-45-2"	-	-	-	-	76310822	2.15922e+07	2.64166e+07	2.95099e+07	1.3293e+06	2.27461e+06	922469	1.3124e+06	2.17334e+06	2.06761e+06	746023	53340.7	778522	603574	567778	106290	7.22956e+06	6.55592e+06	8.12211e+06	6.1663e+06	5.95303e+06	1.38348e+07	7.15852e+06	7.43311e+06	7.23984e+06	7.76077e+06	7.1022e+06	7.0926e+06	957687	1.63474e+06	2.1102e+06	1.70974e+06	1.76793e+06
Com_8_pos	Tropone	P	C7H6O	106.042	107.049	2.13675	[M+H]+	5.053	Hydrocarbon derivatives	Tropones	-	"539-80-0"	-	-	-	-	-	1.38663e+10	1.30494e+10	1.69467e+10	2.71694e+10	2.56807e+10	2.89742e+10	2.60655e+10	2.70946e+10	2.73075e+10	1.55154e+10	2.1423e+10	1.57767e+10	2.11413e+10	1.77498e+10	1.69325e+10	1.41381e+10	1.3323e+10	9.40725e+09	1.30999e+10	1.13943e+10	1.37444e+10	3.28353e+09	3.34675e+09	5.45191e+09	5.48166e+09	5.30662e+09	5.39151e+09	2.18392e+10	2.17388e+10	2.52398e+10	2.31208e+10	2.21771e+10
Com_364_pos	Sinapaldehyde	P	C11H12O4	208.074	209.081	0.89504	[M+H]+	5.582	Benzenoids	Phenols	Methoxyphenols	"4206-58-0"	HMDB0258301	C05610	map00940;map01061;map01100;map01110	-	119216	9.47194e+07	1.00847e+08	1.13787e+08	2.34753e+08	1.39296e+08	2.49807e+08	1.46903e+08	1.53459e+08	1.59305e+08	9.13235e+07	8.80459e+07	9.40288e+07	9.1949e+07	9.0213e+07	9.28926e+07	3.22808e+08	2.2454e+08	2.42612e+08	2.27022e+08	2.26637e+08	2.32044e+08	3.23803e+07	3.24746e+07	3.13465e+07	5.51001e+07	5.30594e+07	3.36997e+07	3.03713e+08	2.29847e+08	2.21237e+08	3.0363e+08	2.23436e+08
Com_140_pos	7-Methylcoumarin	P	C10H8O2	160.052	161.06	1.28954	[M+H]+	5.308	Phenylpropanoids and polyketides	Coumarins and derivatives	-	"2445-83-2"	-	-	-	-	-	3.36676e+07	3.60704e+07	3.25653e+07	4.26093e+07	4.96704e+07	5.23692e+07	5.63253e+07	4.41081e+07	4.71561e+07	2.57255e+07	3.76714e+07	2.45162e+07	1.95328e+07	2.28039e+07	7.84823e+07	7.06351e+07	7.1502e+07	2.96174e+07	7.36225e+07	4.23901e+07	7.68157e+07	2.56699e+06	3.9214e+06	3.38867e+06	2.90392e+06	3.23528e+06	2.47176e+06	5.82644e+07	6.07685e+07	5.84987e+07	6.05864e+07	6.16411e+07
Com_1639_pos	Quillaic acid	P	C30H46O5	486.335	509.324	0.44285	[M+Na]+	7.157	Lipids and lipid-like molecules	Prenol lipids	Triterpenoids	"631-01-6"	-	C08972	map00999;map01100;map01110	LMPR0106150037	-	1.91832e+07	2.08756e+07	2.6702e+07	1.08643e+06	1.77865e+06	1.99897e+06	1.84722e+06	1.68574e+06	1.58611e+06	115574	70967.2	43357.4	208886	57976.4	62566.6	3.92637e+06	3.69487e+06	3.31487e+06	3.45026e+06	3.62615e+06	3.53346e+06	626049	622920	477418	72238.3	505765	387015	1.36501e+06	1.53136e+06	1.82113e+06	1.42748e+06	1.65514e+06
Com_62_pos	4-Methoxyphenethyl alcohol	P	C9H12O2	152.084	135.08	0.15678	[M+H-H2O]+	6.022	Benzenoids	Phenols	Tyrosols and derivatives	"702-23-8"	-	-	-	-	-	7.23656e+06	9.21954e+06	9.48762e+06	6.01096e+06	4.44038e+06	6.17635e+06	4.29104e+06	5.10156e+06	4.93044e+06	4.25658e+07	3.67959e+07	3.72311e+07	3.69795e+07	3.26385e+07	3.47804e+07	6.16597e+06	6.03432e+06	1.13615e+06	6.04295e+06	3.82537e+06	6.18617e+06	1.23552e+07	1.10095e+07	1.29135e+07	3.57081e+06	1.17774e+07	1.11989e+07	5.2356e+06	5.4152e+06	5.21347e+06	5.34346e+06	6.37351e+06
Com_605_pos	Nardosinone	P	C15H22O3	250.157	251.164	1.34111	[M+H]+	6.296	Lipids and lipid-like molecules	Prenol lipids	Sesquiterpenoids	"23720-80-1"	HMDB0255460	-	-	-	168136	9.25431e+06	1.18549e+07	1.08762e+07	2.67958e+06	3.16345e+06	2.86964e+06	2.50139e+06	3.01638e+06	3.11525e+06	1.83702e+07	1.38348e+07	1.06087e+07	1.0583e+07	2.65749e+07	2.09315e+07	1.14347e+07	1.18972e+07	1.29564e+07	1.15213e+07	2.15729e+07	1.29738e+07	1.53084e+07	2.12485e+07	2.38019e+07	1.25308e+07	1.58128e+07	1.79141e+07	5.02977e+06	4.99707e+06	3.36818e+06	3.11462e+06	3.94439e+06
Com_1723_pos	3,29-Dibenzoyl rarounitriol	P	C44H58O5	666.428	689.42	2.76322	[M+Na]+	10.222	Benzenoids	Benzene and substituted derivatives	Benzoic acids and derivatives	"873001-54-8"	-	-	-	-	11556558	2.3997e+07	2.41456e+07	2.74384e+07	3.52113e+07	3.21129e+07	3.81113e+07	3.25414e+07	3.97952e+07	3.51439e+07	4.10915e+06	3.37642e+06	4.78591e+06	3.9236e+06	4.82512e+06	4.80326e+06	3.86105e+07	3.35601e+07	3.48143e+07	3.31776e+07	3.34577e+07	3.34087e+07	3.27727e+06	4.18964e+06	4.82108e+06	4.09074e+06	4.36719e+06	4.64861e+06	3.53776e+07	3.80961e+07	3.94476e+07	3.48973e+07	3.63696e+07
Com_800_pos	3'-O-Methylbatatasin III	P	C16H18O3	258.126	281.115	0.43787	[M+Na]+	6.006	Phenylpropanoids and polyketides	Stilbenes	-	"101330-69-2"	HMDB0030636	C10271	-	LMPK13090040	10466989	2.89145e+06	2.68887e+06	3.05368e+06	5.03727e+06	4.30083e+06	5.14688e+06	5.12852e+06	5.00594e+06	5.25019e+06	2.08625e+06	2.5856e+06	2.74353e+06	1.32637e+06	1.96098e+06	2.22075e+06	4.13475e+06	4.53801e+06	5.03555e+06	4.22054e+06	4.26465e+06	4.89349e+06	1.49708e+06	1.73081e+06	1.86535e+06	2.08297e+06	1.99165e+06	2.00444e+06	4.72078e+06	4.80752e+06	4.50274e+06	4.50808e+06	4.9898e+06
Com_1693_pos	Timosaponin A1	P	C33H54O8	578.382	601.371	0.10611	[M+Na]+	10.362	Lipids and lipid-like molecules	Steroids and steroid derivatives	Steroidal glycosides	"68422-00-4"	-	-	-	-	-	5.09771e+07	6.2636e+07	4.99482e+07	1.72609e+07	1.60488e+07	1.99245e+07	1.80733e+07	2.32369e+07	2.0571e+07	8.70693e+07	8.88813e+07	9.54822e+07	9.44571e+07	9.46208e+07	1.01547e+08	7.81258e+07	6.23554e+07	5.97698e+07	5.30235e+07	5.21125e+07	4.97337e+07	1.47268e+08	1.52368e+08	1.54317e+08	1.50046e+08	1.52075e+08	1.45781e+08	2.53352e+07	2.74533e+07	2.92576e+07	2.67137e+07	2.78526e+07
Com_1757_pos	Timosaponin B III	P	C45H74O18	902.488	925.477	0.02242	[M+Na]+	6.459	Lipids and lipid-like molecules	Steroids and steroid derivatives	Steroidal glycosides	"142759-74-8"	-	-	-	-	-	1.85821e+06	2.68769e+06	3.43545e+06	119835	2.01313e+06	217142	1.09568e+06	324762	87873.8	1.13726e+07	6.93888e+06	7.72882e+06	7.60182e+06	6.80939e+06	9.36295e+06	9.30389e+06	9.15168e+06	1.04101e+07	9.6633e+06	1.05609e+07	1.08814e+07	999655	922270	79752.8	184941	930873	119622	1.06827e+06	821042	1.21713e+06	1.01483e+06	1.26068e+06
Com_883_pos	Shogaol	P	C17H24O3	276.173	299.162	0.34161	[M+Na]+	6.953	Benzenoids	Phenols	Methoxyphenols	"555-66-8"	-	C10494	-	-	5281794	4.17214e+08	4.50059e+08	4.63973e+08	6.9614e+08	6.2372e+08	7.66813e+08	6.6367e+08	7.16308e+08	6.81743e+08	4.19521e+08	4.77151e+08	4.72336e+08	4.45658e+08	1.31453e+09	5.36344e+08	2.41646e+08	2.23366e+08	2.5148e+08	2.40022e+08	2.57542e+08	2.41947e+08	4.52163e+08	4.51596e+08	4.631e+08	4.41052e+08	4.44715e+08	4.41941e+08	2.5377e+08	2.53685e+08	2.64357e+08	2.31561e+08	2.63846e+08
Com_1404_pos	(-)-Syringaresinol	P	C22H26O8	418.163	401.159	0.83122	[M+H-H2O]+	5.656	Lignans, neolignans and related compounds	Furanoid lignans	-	"6216-81-5"	-	-	-	-	11604108	7.80301e+07	5.0731e+07	1.0047e+08	2.2019e+08	1.49674e+08	2.49209e+08	2.51839e+08	2.40437e+08	2.53661e+08	1.19893e+07	8.25814e+06	1.01559e+07	1.03799e+07	1.07957e+07	8.9615e+06	1.46454e+08	9.02314e+07	1.6862e+08	8.93948e+07	1.68801e+08	1.06518e+08	1.94472e+06	2.01931e+06	1.61644e+06	2.0562e+06	1.27261e+06	843100	3.13456e+08	3.65741e+08	3.49161e+08	3.3745e+08	3.21742e+08
Com_695_pos	Artemisinin	P	C15H22O5	282.147	265.142	4.47999	[M+H-H2O]+	5.785	Lipids and lipid-like molecules	Prenol lipids	Terpene lactones	"63968-64-9"	-	C09538	-	LMPR0103190003	68827	4.09114e+07	4.11437e+07	2.51931e+07	1.51819e+07	4.18798e+07	1.91687e+07	1.54523e+07	2.00321e+07	1.55207e+07	6.31094e+06	1.2766e+07	1.21489e+07	6.56748e+06	1.62354e+07	7.7594e+06	3.37551e+07	3.57202e+07	2.03971e+07	4.28712e+07	2.04996e+07	1.72786e+07	2.55097e+07	2.95969e+07	2.43783e+07	2.57291e+07	2.47574e+07	2.45281e+07	2.50915e+07	2.39318e+07	1.91447e+07	2.23413e+07	4.39479e+07
Com_1737_pos	Timosaponin AIII	P	C39H64O13	740.435	763.424	0.02461	[M+Na]+	8.481	Lipids and lipid-like molecules	Steroids and steroid derivatives	Steroidal glycosides	"41059-79-4"	HMDB0036248	C17075	-	-	3272925	1.91685e+07	1.96667e+07	1.85452e+07	1.462e+06	1.48107e+06	2.00354e+06	1.39978e+06	1.31785e+06	1.26781e+06	1.52445e+06	57406.7	1.51575e+06	1.11919e+06	51283.8	69941.6	9.00381e+07	7.8869e+07	8.75888e+07	7.80546e+07	8.24069e+07	7.93104e+07	52032.5	327785	271528	550060	210792	337517	5.00067e+06	4.90963e+06	4.14171e+06	3.95911e+06	3.95561e+06
Com_1656_pos	Asperphenamate	P	C32H30N2O4	506.221	529.21	0.23088	[M+Na]+	6.903	Organic acids and derivatives	Carboxylic acids and derivatives	Amino acids, peptides, and analogues	"63631-36-7"	-	-	-	-	-	1.10283e+07	1.07729e+07	1.14863e+07	272338	138064	942486	1.54481e+06	168754	107263	3.227e+06	3.15208e+06	3.24506e+06	3.56825e+06	3.23589e+06	3.76491e+06	6.74344e+06	6.7592e+06	6.60906e+06	6.70786e+06	6.8187e+06	6.63802e+06	3.88728e+06	3.99607e+06	3.79699e+06	3.90264e+06	4.29276e+06	3.20717e+06	97206.7	149832	77417.4	151910	774391
Com_1557_pos	Aurantiamide acetate	P	C27H28N2O4	444.205	467.194	0.42262	[M+Na]+	6.545	Organic acids and derivatives	Carboxylic acids and derivatives	Amino acids, peptides, and analogues	"56121-42-7"	-	-	-	-	-	9.25389e+06	9.66425e+06	8.40689e+06	2.6645e+06	2.39738e+06	2.49033e+06	2.31447e+06	2.62113e+06	2.19209e+06	1.8238e+06	1.96007e+06	371320	1.39376e+06	183562	2.66905e+06	3.55464e+07	3.42098e+07	3.68288e+07	3.39042e+07	3.51371e+07	3.35164e+07	1.41463e+06	1.33438e+06	1.1838e+06	1.32478e+06	1.50005e+06	1.29404e+06	3.10318e+06	2.45354e+06	2.99477e+06	2.57501e+06	2.54839e+06
Com_767_pos	3',4'-Dihydroxyflavone	P	C15H10O4	254.058	277.047	0.4017	[M+Na]+	6.589	Phenylpropanoids and polyketides	Flavonoids	Flavones	"4143-64-0"	-	-	-	-	145726	2.10455e+06	2.07597e+06	2.52612e+06	5.50145e+06	8.94154e+06	6.8321e+06	8.98742e+06	6.7886e+06	9.47898e+06	1.85086e+06	1.71301e+06	1.5166e+06	1.72099e+06	98290.6	1.86236e+06	8.54981e+06	4.78585e+06	7.70835e+06	5.30455e+06	6.32303e+06	5.29123e+06	96899.2	609361	157181	248659	204271	603865	4.57419e+06	5.22e+06	4.00786e+06	5.44334e+06	3.58822e+06
Com_560_pos	Pinostilbene	P	C15H14O3	242.094	243.101	0.48379	[M+H]+	6.545	Phenylpropanoids and polyketides	Stilbenes	-	"42438-89-1"	-	C20154	-	-	-	2.78754e+08	2.7566e+08	2.94145e+08	6.59481e+07	5.91924e+07	6.97798e+07	6.00272e+07	6.85264e+07	6.45422e+07	6.54441e+07	6.1663e+07	6.55713e+07	6.39478e+07	6.3796e+07	7.05033e+07	1.52836e+08	1.55247e+08	1.56484e+08	1.48042e+08	1.4945e+08	1.4932e+08	1.10475e+09	1.0362e+09	1.05611e+09	1.02801e+09	1.04871e+09	1.04598e+09	7.73983e+07	7.89893e+07	8.16156e+07	7.58434e+07	8.06452e+07
Com_1091_pos	9-Hydroxyoctadecanoic acid	P	C18H36O3	300.266	323.256	0.4601	[M+Na]+	8.697	Lipids and lipid-like molecules	Fatty Acyls	Fatty acids and conjugates	"3384-24-5"	HMDB0061661	-	-	LMFA02000127	9570127	4.99233e+07	5.31268e+07	5.0648e+07	2.75728e+07	3.62468e+07	1.21908e+07	3.16315e+07	2.94949e+07	2.83644e+07	4.62501e+07	3.44069e+07	4.82492e+07	3.52394e+07	5.10277e+07	3.95221e+07	3.44198e+07	3.72875e+07	3.29998e+07	3.93582e+07	3.72256e+07	3.56044e+07	5.59207e+07	4.03084e+07	1.78682e+07	2.32456e+07	5.65235e+07	5.44205e+07	2.18858e+07	2.45382e+07	2.3219e+07	2.40719e+07	2.37299e+07
Com_1554_pos	Hesperetin 7-O-glucoside	P	C22H24O11	464.132	465.137	4.78175	[M+H]+	5.3	Phenylpropanoids and polyketides	Flavonoids	Flavonoid glycosides	"31712-49-9"	HMDB0030747	C16422	map00941	LMPK12140378	20111686	1.48955e+06	1.41475e+06	1.08911e+06	1.61704e+06	1.12254e+06	984976	2.01078e+06	1.52645e+06	850528	462447	531998	303240	714979	235458	735303	1.27101e+06	1.18655e+06	978034	623782	1.35151e+06	755380	414465	508861	216028	545330	484830	445626	3.49664e+06	1.3502e+06	1.524e+06	1.96937e+06	1.63754e+06
Com_1765_pos	Parishin	P	C45H56O25	996.311	1019.3	0.07217	[M+Na]+	6.922	Organic oxygen compounds	Organooxygen compounds	Carbohydrates and carbohydrate conjugates	"62499-28-9"	-	-	-	-	-	7.79031e+08	1.12557e+09	1.22452e+09	1.27913e+09	1.11852e+09	1.18551e+09	1.14963e+09	1.27858e+09	1.19829e+09	2.68783e+08	2.83387e+08	2.86143e+08	2.87831e+08	2.84782e+08	2.98456e+08	2.5092e+09	2.32728e+09	2.4491e+09	1.82964e+09	2.46253e+09	2.42297e+09	4.20923e+08	4.15603e+08	4.42436e+08	4.48035e+08	4.54529e+08	4.69208e+08	2.2066e+09	2.17166e+09	2.23553e+09	2.04816e+09	1.5624e+09
Com_1117_pos	Incensole	P	C20H34O2	306.256	329.245	0.28656	[M+Na]+	8.433	Lipids and lipid-like molecules	Prenol lipids	Sesquiterpenoids	"22419-74-5"	-	-	-	-	-	1.11698e+07	1.10683e+07	1.05559e+07	941972	937379	742867	1.77381e+06	1.37094e+06	1.35009e+06	2.26631e+06	1.46588e+06	1.29225e+06	1.88254e+06	2.23404e+06	2.41245e+06	2.13196e+06	1.70633e+06	1.41383e+06	1.58009e+06	1.45048e+06	2.56037e+06	2.30829e+06	2.55089e+06	1.19677e+06	1.82666e+06	1.83943e+06	1.99066e+06	3.2364e+06	4.91644e+06	2.93485e+06	2.92585e+06	3.39044e+06
Com_1022_pos	Manool	P	C20H34O	290.261	313.25	1.14868	[M+Na]+	10.002	Lipids and lipid-like molecules	Prenol lipids	Diterpenoids	"596-85-0"	HMDB0302943	-	-	-	92131	4.42466e+06	5.51799e+06	4.97094e+06	6.11797e+06	5.19513e+06	6.30367e+06	5.57225e+06	6.24644e+06	6.21649e+06	6.81059e+06	6.73829e+06	7.02051e+06	6.47299e+06	6.78975e+06	7.1541e+06	8.33607e+06	7.22439e+06	7.50837e+06	6.92834e+06	7.781e+06	6.71243e+06	4.32628e+06	1.90958e+06	2.7441e+06	2.85943e+06	2.97376e+06	3.12304e+06	6.00409e+06	6.32304e+06	6.21368e+06	5.68939e+06	6.03747e+06
Com_1241_pos	meso-Dihydroguaiaretic acid	P	C20H26O4	330.183	353.171	2.697	[M+Na]+	6.732	Lignans, neolignans and related compounds	Dibenzylbutane lignans	-	"66322-34-7"	HMDB0251316	-	-	-	161924	5.55769e+06	7.7482e+06	7.46767e+06	3.0314e+06	2.98336e+06	3.1037e+06	2.54644e+06	2.96975e+06	2.55437e+06	3.75995e+06	4.21666e+06	3.34123e+06	4.20976e+06	4.0418e+06	4.8331e+06	4.99738e+06	4.35148e+06	4.2051e+06	4.63251e+06	4.10409e+06	3.66872e+06	5.33801e+06	5.37955e+06	5.13723e+06	4.81807e+06	6.36736e+06	4.8025e+06	1.92619e+06	2.11219e+06	1.80662e+06	1.47992e+06	2.25799e+06
Com_1296_pos	Ingenol	P	C20H28O5	348.194	371.183	0.20282	[M+Na]+	6.406	Lipids and lipid-like molecules	Prenol lipids	Diterpenoids	"30220-46-3"	HMDB0253484	C09112	-	-	3719	1.12751e+07	1.53888e+07	1.46895e+07	8.08039e+06	7.50024e+06	8.1793e+06	9.0152e+06	8.38113e+06	8.63606e+06	7.60788e+06	7.41272e+06	7.89139e+06	1.35219e+07	1.40433e+07	8.65004e+06	1.27292e+07	1.14302e+07	9.67241e+06	1.12826e+07	3.07699e+07	1.28554e+07	9.24458e+06	6.45963e+06	8.39033e+06	5.61568e+06	8.08283e+06	7.95984e+06	5.70597e+06	6.1095e+06	8.40961e+06	5.66562e+06	9.99508e+06
Com_301_pos	Kainic acid	P	C10H15NO4	213.1	196.097	0.70985	[M+H-H2O]+	5.005	Organic acids and derivatives	Carboxylic acids and derivatives	Amino acids, peptides, and analogues	"487-79-6"	HMDB0253757	C12819	-	-	10255	2.82372e+07	3.72279e+07	3.09906e+07	1.16549e+07	1.29452e+07	1.45033e+07	1.28125e+07	1.27407e+07	1.70367e+07	1.64702e+08	1.73561e+08	1.75122e+08	1.70205e+08	1.81116e+08	1.91745e+08	3.93058e+07	3.61991e+07	3.24264e+07	3.27183e+07	3.2805e+07	3.18689e+07	3.67696e+07	3.80374e+07	3.85431e+07	5.33225e+07	3.61363e+07	3.89583e+07	3.10742e+07	2.77562e+07	1.77053e+07	2.50961e+07	1.96778e+07
Com_1718_pos	Tris(2,4-di-tert-butylphenyl)phosphate	P	C42H63O4P	662.446	663.453	0.66947	[M+H]+	11.702	Organic acids and derivatives	Organic phosphoric acids and derivatives	Phosphate esters	"95906-11-9"	-	-	-	-	14572930	3.31977e+07	2.96861e+07	1.89313e+07	3.85186e+07	3.10531e+07	3.49597e+07	3.96814e+07	1.94492e+07	3.95103e+07	3.68447e+07	3.99502e+07	2.94821e+07	2.8548e+07	3.79958e+07	2.22581e+07	2.41135e+07	3.29218e+07	3.74787e+07	2.98258e+07	3.12173e+07	2.94694e+07	5.26664e+06	2.15585e+06	2.48307e+07	2.1331e+07	1.75664e+07	2.46653e+07	1.34627e+07	3.2991e+07	2.87101e+07	3.04776e+07	2.97551e+07
Com_1536_pos	Schisandrin	P	C24H32O7	432.215	455.204	0.52942	[M+Na]+	6.42	Phenylpropanoids and polyketides	Tannins	Hydrolyzable tannins	"7432-28-2"	HMDB0258165	C17064	-	-	-	4.21362e+06	4.116e+06	5.32431e+06	375384	259796	241771	315015	413347	313011	3.32811e+07	3.29555e+07	2.9839e+07	4.77941e+07	2.69332e+07	2.91206e+07	339567	450494	420170	295011	1.71571e+06	300864	4.50108e+06	3.9558e+06	4.06366e+06	4.25193e+06	3.66454e+06	3.87817e+06	72688	963382	252347	153404	930342
Com_1162_pos	all-trans-4-Oxoretinoic acid	P	C20H26O3	314.188	337.177	0.20275	[M+Na]+	7.602	Lipids and lipid-like molecules	Prenol lipids	Retinoids	"38030-57-8"	HMDB0006285	C16678	map00830;map01100	LMPR01090026	6437063	1.09015e+07	1.18921e+07	1.43841e+07	6.76562e+06	6.29138e+06	8.15999e+06	6.23768e+06	7.11556e+06	6.81104e+06	1.27157e+06	1.43808e+06	1.32046e+06	1.81832e+06	1.3543e+06	3.78792e+06	3.95953e+07	3.41089e+07	3.88879e+07	3.30645e+07	3.41756e+07	3.41281e+07	1.11113e+06	469430	1.116e+06	1.31723e+06	1.39987e+06	1.03935e+06	3.83766e+06	3.88719e+06	3.60592e+06	3.27706e+06	4.12505e+06
Com_271_pos	5-Hydroxyferulic acid	P	C10H10O5	210.053	193.05	0.06644	[M+H-H2O]+	5.189	Phenylpropanoids and polyketides	Cinnamic acids and derivatives	Hydroxycinnamic acids and derivatives	"1782-55-4"	HMDB0035484	C05619	map00940;map01061;map01100;map01110	-	446834	5.94681e+06	6.27577e+06	6.71967e+06	1.25623e+07	1.14791e+07	1.23826e+07	1.19716e+07	1.24334e+07	1.00803e+07	6.24779e+06	6.15508e+06	5.78989e+06	5.68853e+06	6.13682e+06	4.25138e+06	6.86903e+06	5.85897e+06	8.24907e+06	7.13987e+06	8.17743e+06	8.06188e+06	1.27429e+06	2.07682e+06	2.53653e+06	2.37191e+06	2.40148e+06	2.19787e+06	9.99086e+06	1.00061e+07	9.06796e+06	8.76674e+06	9.26153e+06
Com_570_pos	Tiglyl carnitine	P	C12H21NO4	243.147	244.154	0.94298	[M+H]+	5.183	Lipids and lipid-like molecules	Fatty Acyls	Fatty acid esters	"64681-36-3"	HMDB0002366	-	-	LMFA07070108	91825636	1.67908e+07	1.61137e+07	1.61559e+07	3.24835e+07	2.84025e+07	3.3522e+07	2.85801e+07	2.99162e+07	3.15468e+07	5.39472e+06	5.95895e+06	5.21836e+06	5.44763e+06	6.05581e+06	5.5495e+06	1.85286e+07	1.74071e+07	1.68272e+07	1.67431e+07	1.83338e+07	1.65653e+07	4.70731e+06	5.05997e+06	4.60804e+06	3.41173e+06	3.77988e+06	4.51655e+06	3.86102e+07	3.94802e+07	3.92906e+07	4.03972e+07	3.88902e+07
Com_908_pos	D-Erythro-dihydrosphingosine	P	C18H39NO2	301.298	302.305	0.31661	[M+H]+	8.405	Organic nitrogen compounds	Organonitrogen compounds	Amines	"764-22-7"	HMDB0000269	C00836	map00600;map01100;map04071	LMSP01020001	91486	8.33622e+07	8.33834e+07	7.5191e+07	8.92948e+07	8.8952e+07	9.77152e+07	9.20207e+07	1.00167e+08	9.90057e+07	1.02752e+08	1.08671e+08	1.11791e+08	1.11378e+08	1.19455e+08	1.31333e+08	8.29085e+07	6.69069e+07	7.53094e+07	6.60083e+07	7.0517e+07	6.50528e+07	7.13076e+07	7.9294e+07	7.27158e+07	7.49387e+07	6.92289e+07	7.0293e+07	5.5429e+07	5.43592e+07	5.53318e+07	5.27716e+07	5.23533e+07
Com_1615_pos	Tricaprilin	P	C27H50O6	470.361	493.35	0.27071	[M+Na]+	11.176	Lipids and lipid-like molecules	Glycerolipids	Triradylcglycerols	"538-23-8"	HMDB0011187	C13044	-	-	10850	7.96761e+06	1.25626e+07	8.81357e+06	4.24508e+06	4.64559e+06	2.6828e+06	5.55649e+06	6.58601e+06	5.86857e+06	1.15194e+07	1.29769e+07	1.2106e+07	1.34423e+07	1.49586e+07	1.6283e+07	1.53428e+07	1.32177e+07	1.34524e+07	9.48432e+06	9.61489e+06	8.70705e+06	1.03378e+07	1.16003e+07	7.1643e+06	2.32321e+06	1.09354e+07	1.66845e+06	8.28966e+06	7.80925e+06	8.58143e+06	8.12118e+06	8.07334e+06
Com_1331_pos	Prostaglandin E1	P	C20H34O5	354.241	377.23	0.54975	[M+Na]+	7.531	Lipids and lipid-like molecules	Fatty Acyls	Eicosanoids	"745-65-3"	HMDB0001442	C04741	-	LMFA03010134	5280723	9.64562e+07	1.23711e+08	1.11589e+08	1.06847e+08	5.29481e+07	6.35288e+07	5.24427e+07	5.9672e+07	5.52072e+07	3.85375e+07	3.95176e+07	3.99856e+07	4.0648e+07	4.14482e+07	4.65966e+07	3.74815e+08	4.40271e+08	3.28878e+08	2.79967e+08	4.65938e+08	3.30741e+08	1.57834e+07	2.31595e+07	1.84353e+07	1.76603e+07	2.25321e+07	2.62388e+07	1.08676e+08	1.69655e+08	1.09829e+08	1.04603e+08	1.10535e+08
Com_1218_pos	Adenosine-2'-monophosphate	P	C10H14N5O7P	347.063	348.07	1.14842	[M+H]+	1.944	Organic oxygen compounds	Organooxygen compounds	Carbohydrates and carbohydrate conjugates	"130-49-4"	HMDB0011617	C00946	-	-	53481006	1.10578e+08	1.01422e+08	9.31659e+07	1.4475e+08	2.77302e+08	2.7635e+08	1.31658e+08	2.87533e+08	2.11074e+08	2.29959e+07	2.15779e+07	2.64385e+07	2.25546e+07	2.64475e+07	2.42033e+07	4.12049e+07	4.22793e+07	4.20342e+07	5.88544e+07	4.15048e+07	4.63421e+07	5.96337e+07	5.10261e+07	5.03014e+07	4.39376e+07	5.78002e+07	5.19765e+07	9.71348e+07	1.73426e+08	1.54397e+08	1.15172e+08	1.46773e+08
Com_1048_pos	D-Ribo-phytosphingosine	P	C18H39NO3	317.293	318.3	0.88628	[M+H]+	8.033	Organic nitrogen compounds	Organonitrogen compounds	Amines	"554-62-1"	HMDB0004610	C12144	map00600;map01100	LMSP01030001	122121	1.71297e+09	1.67177e+09	1.64049e+09	1.03516e+09	9.85028e+08	3.29005e+08	1.0182e+09	1.13282e+09	1.06335e+09	8.94945e+08	9.67773e+08	9.74824e+08	9.7896e+08	1.04719e+09	1.12821e+09	2.30192e+09	1.92017e+09	2.19114e+09	1.93984e+09	2.10054e+09	1.99409e+09	1.43135e+09	1.46023e+09	1.37774e+09	1.38367e+09	1.33344e+09	1.33297e+09	1.31198e+09	1.27865e+09	1.30327e+09	1.22082e+09	1.29874e+09
Com_1114_pos	Estetrol	P	C18H24O4	304.167	327.157	0.37031	[M+Na]+	6.452	Lipids and lipid-like molecules	Steroids and steroid derivatives	Estrane steroids	"15183-37-6"	HMDB0304837	D11513	-	-	27125	9.88114e+06	1.0172e+07	1.05058e+07	1.97723e+07	1.68833e+07	2.14401e+07	1.85337e+07	1.91697e+07	1.8182e+07	2.44681e+07	2.35979e+07	2.46824e+07	2.4186e+07	3.40022e+07	2.55107e+07	1.12007e+07	1.04248e+07	1.06942e+07	1.08677e+07	1.19008e+07	1.28967e+07	1.03081e+07	9.80569e+06	1.05447e+07	1.99083e+07	9.26835e+06	9.98016e+06	1.55152e+07	1.53166e+07	1.48124e+07	1.41856e+07	1.40016e+07
Com_641_pos	sn-Glycero-3-phosphocholine	P	C8H20NO6P	257.103	258.11	1.65347	[M+H]+	1.694	Lipids and lipid-like molecules	Glycerophospholipids	Glycerophosphocholines	"28319-77-9"	HMDB0000086	C00670	map00564;map00565;map05231	-	657272	5.8486e+08	6.02177e+08	6.01442e+08	2.01772e+08	2.75675e+08	2.15615e+08	2.05206e+08	2.0291e+08	2.09101e+08	5.67369e+08	6.52795e+08	5.3443e+08	5.17905e+08	5.24046e+08	5.13188e+08	7.45108e+07	5.8733e+07	7.17207e+07	9.06663e+07	7.36208e+07	7.90161e+07	1.6738e+09	1.60894e+09	1.61811e+09	1.56741e+09	1.67016e+09	1.53568e+09	2.44569e+08	3.20901e+08	2.49398e+08	3.34961e+08	3.07212e+08
Com_1613_pos	LysoPC(14:0/0:0)	P	C22H46NO7P	467.301	490.29	0.0223	[M+Na]+	8.841	Lipids and lipid-like molecules	Glycerophospholipids	Glycerophosphocholines	"20559-16-4"	HMDB0010379	-	-	LMGP01050012	460604	2.5632e+07	2.75386e+07	3.1873e+07	3.35321e+06	3.51988e+06	3.92061e+06	3.03125e+06	3.6524e+06	3.22353e+06	3.16732e+07	3.37725e+07	3.59518e+07	3.42236e+07	3.78439e+07	3.94904e+07	8.99042e+06	7.79461e+06	8.43226e+06	7.02079e+06	9.17775e+06	8.97817e+06	5.88887e+07	6.15953e+07	5.83864e+07	5.88191e+07	5.64651e+07	5.56936e+07	3.78866e+06	4.91155e+06	4.53166e+06	5.20914e+06	4.56722e+06
Com_1324_pos	Riboflavin	P	C17H20N4O6	376.138	377.144	2.88807	[M+H]+	5.335	Organoheterocyclic compounds	Pteridines and derivatives	Alloxazines and isoalloxazines	"83-88-5"	HMDB0000244	C00255	map00740;map01100;map01110;map01240;map02010;map04977	-	493570	2.9715e+07	3.02181e+07	1.7435e+07	1.23991e+07	1.45294e+07	1.71082e+07	1.18675e+07	1.08086e+07	6.62029e+06	3.92756e+07	3.03305e+07	2.78223e+07	5.02272e+07	4.21777e+07	4.60335e+07	2.05138e+07	1.63663e+07	2.37483e+06	1.84143e+07	2.37062e+07	2.4847e+07	5.52801e+07	5.64149e+07	5.4697e+07	4.54226e+07	5.95122e+07	3.45316e+07	1.61305e+07	1.72753e+07	1.71053e+07	1.44946e+07	1.15025e+07
Com_21_pos	(Ethoxymethyl)benzene	P	C9H12O	136.089	119.086	0.04543	[M+H-H2O]+	6.686	Benzenoids	Benzene and substituted derivatives	Benzylethers	"539-30-0"	HMDB0031312	-	-	-	10873	1.2673e+07	1.08415e+07	1.13591e+07	7.55093e+06	7.537e+06	7.44729e+06	7.66403e+06	8.18069e+06	7.72405e+06	1.18775e+07	1.05858e+07	1.14459e+07	1.04041e+07	1.09095e+07	1.19837e+07	1.10161e+07	9.90065e+06	9.97039e+06	8.99202e+06	1.00258e+07	8.40874e+06	1.41518e+07	1.52214e+07	1.46771e+07	1.45407e+07	1.53427e+07	1.45327e+07	7.40109e+06	6.89602e+06	6.22934e+06	7.40747e+06	7.08127e+06
Com_626_pos	Costunolide	P	C15H20O2	232.146	255.135	0.1431	[M+Na]+	7.005	Lipids and lipid-like molecules	Prenol lipids	Terpene lactones	"553-21-9"	HMDB0036688	C09382	map00909;map01110	-	5367559	1.52538e+07	1.75022e+07	1.74162e+07	1.08031e+07	1.53341e+07	8.46749e+06	1.71206e+07	9.26282e+06	1.09998e+07	8.77788e+06	9.43672e+06	9.16638e+06	9.63873e+06	1.00855e+07	1.03072e+07	4.34897e+07	4.12467e+07	4.55424e+07	4.26028e+07	5.1784e+07	4.20347e+07	1.02237e+07	1.0665e+07	1.04008e+07	1.1395e+07	8.31718e+06	9.59958e+06	8.91264e+06	1.50258e+07	9.488e+06	1.57776e+07	1.63785e+07
Com_1035_pos	Tamarixetin	P	C16H12O7	316.058	317.065	0.89365	[M+H]+	5.608	Phenylpropanoids and polyketides	Flavonoids	O-methylated flavonoids	"603-61-2"	HMDB0002937	C10188	-	LMPK12110606	482576	2.02318e+08	1.98374e+08	1.77138e+08	1.11958e+06	1.1817e+06	1.13213e+06	838765	931276	570647	2.76977e+08	2.32553e+08	2.59869e+08	2.47031e+08	2.51699e+08	2.34771e+08	7.57289e+06	6.35405e+06	6.98167e+06	6.39269e+06	5.46979e+06	7.17005e+06	4.24788e+08	3.64065e+08	4.0633e+08	3.51472e+08	3.89189e+08	3.51237e+08	789740	1.68288e+06	972150	1.6391e+06	564983
Com_27_pos	m-Tolualdehyde	P	C8H8O	120.058	121.065	1.30993	[M+H]+	5.064	Benzenoids	Benzene and substituted derivatives	Benzoyl derivatives	"620-23-5"	HMDB0029637	C07209	map00622;map01100;map01120;map01220	-	12105	7.10342e+07	6.16704e+07	5.65837e+07	1.82553e+08	8.19502e+07	9.05977e+07	1.33833e+08	1.7807e+08	8.75867e+07	5.54736e+07	4.37789e+07	5.33331e+07	5.67496e+07	4.68976e+07	5.77779e+07	9.66289e+07	1.28275e+08	1.33138e+08	1.3486e+08	9.9485e+07	9.15538e+07	2.49217e+07	5.34656e+07	2.56547e+07	5.13316e+07	2.48552e+07	2.61662e+07	7.22511e+07	1.36859e+08	6.84319e+07	6.53863e+07	6.87658e+07
Com_1106_pos	1-Monomyristin	P	C17H34O4	302.246	325.235	0.37246	[M+Na]+	8.952	Lipids and lipid-like molecules	Glycerolipids	Monoradylglycerols	"589-68-4"	HMDB0304951	-	-	-	79050	1.20773e+08	1.3917e+08	1.28475e+08	5.87743e+07	6.36689e+07	6.40451e+07	6.2405e+07	6.62956e+07	6.5898e+07	2.01486e+08	1.97095e+08	2.13911e+08	2.13143e+08	2.2828e+08	2.37369e+08	8.01027e+07	7.04021e+07	7.38704e+07	6.44887e+07	6.31655e+07	6.39679e+07	1.59716e+08	1.62518e+08	1.57478e+08	1.61492e+08	1.58071e+08	1.56887e+08	4.94656e+07	5.20747e+07	5.26088e+07	5.30881e+07	5.18154e+07
Com_308_pos	(R,R)-(+)-Hydrobenzoin	P	C14H14O2	214.099	197.096	0.27937	[M+H-H2O]+	6.868	Phenylpropanoids and polyketides	Stilbenes	-	"52340-78-0"	HMDB0012111	C16015	-	-	853019	1.75901e+06	1.33673e+06	1.48275e+06	989155	1.00742e+06	1.18932e+06	1.07657e+06	1.17232e+06	1.21357e+06	1.65536e+06	1.39521e+06	1.63584e+06	2.06153e+06	1.68177e+06	1.73791e+06	886087	899734	831928	893890	934931	888128	1.90567e+06	2.08319e+06	1.80406e+06	1.88645e+06	1.63859e+06	1.7788e+06	688497	791240	1.05149e+06	835268	818383
Com_347_pos	H-D-Trp-OH	P	C11H12N2O2	204.09	205.097	1.21812	[M+H]+	5.186	Organoheterocyclic compounds	Indoles and derivatives	Indolyl carboxylic acids and derivatives	"153-94-6"	HMDB0013609	C00525	-	-	9060	1.77194e+09	1.68035e+09	1.75183e+09	1.87433e+09	1.72488e+09	1.97769e+09	1.74449e+09	1.8826e+09	1.79637e+09	2.68163e+08	2.65406e+08	2.68532e+08	2.71357e+08	2.66808e+08	2.85452e+08	1.90307e+09	1.73967e+09	1.93884e+09	1.69416e+09	1.78958e+09	1.8078e+09	3.14751e+09	3.08748e+09	2.98878e+09	3.08024e+09	2.93333e+09	3.06617e+09	1.82758e+09	1.81312e+09	1.89251e+09	1.7882e+09	1.86974e+09
Com_1630_pos	Crustecdysone	P	C27H44O7	480.309	503.298	0.08655	[M+Na]+	7.173	Lipids and lipid-like molecules	Steroids and steroid derivatives	Bile acids, alcohols and derivatives	"5289-74-7"	HMDB0030180	C02633	map00981	LMST01010209	5459840	2.03191e+07	2.15964e+07	2.24093e+07	259229	324311	188690	52657.4	159271	191421	1.75522e+06	1.30154e+06	882250	689372	477110	869999	1.27213e+06	884604	174681	532163	604530	309626	6.64544e+07	7.12998e+07	4.72198e+07	6.71392e+07	6.44487e+07	7.03447e+07	309018	1.01667e+06	93144.4	114616	77972
Com_1435_pos	DEHP	P	C24H38O4	390.277	413.266	0.70884	[M+Na]+	10.63	Benzenoids	Benzene and substituted derivatives	Benzoic acids and derivatives	"117-81-7"	HMDB0249243	C03690	map05207	-	-	6.43498e+08	7.57416e+08	6.60646e+08	4.70095e+08	4.20606e+08	5.86052e+08	5.09633e+08	5.2878e+08	5.1107e+08	4.64072e+08	4.91916e+08	5.31175e+08	5.05094e+08	6.23204e+08	6.28122e+08	9.61166e+08	8.30646e+08	8.20584e+08	7.06425e+08	7.40044e+08	6.81974e+08	4.39128e+08	4.29847e+08	4.52976e+08	2.16202e+08	4.27204e+08	4.40724e+08	3.57289e+08	3.24999e+08	3.26394e+08	3.13649e+08	3.32083e+08
Com_821_pos	Guanosine	P	C10H13N5O5	283.092	284.099	0.89136	[M+H]+	4.227	Nucleosides, nucleotides, and analogues	Purine nucleosides	-	"118-00-3"	HMDB0000133	C00387	map00230;map01100;map01232;map02010	-	6802	9.79175e+07	7.00344e+07	9.53196e+07	3.79902e+07	3.25571e+07	4.06637e+07	2.91883e+07	4.83109e+07	3.82718e+07	4.6893e+07	6.07861e+07	4.87926e+07	5.17584e+07	6.45351e+07	6.55951e+07	4.83415e+07	5.55271e+07	4.85851e+07	4.40492e+07	4.74401e+07	4.00782e+07	1.3332e+08	1.44621e+08	1.36686e+08	1.49181e+08	1.52479e+08	1.48636e+08	3.65536e+07	2.88487e+07	4.89651e+07	4.02062e+07	5.06079e+07
Com_430_pos	D-Pantothenic acid	P	C9H17NO5	219.111	220.118	0.87318	[M+H]+	5.022	Organic oxygen compounds	Organooxygen compounds	Alcohols and polyols	"867-81-2"	HMDB0000210	C00864	map00410;map00770;map01100;map01110;map01240;map04977	LMFA08020419	6613	1.38942e+09	1.32227e+09	1.38984e+09	1.34405e+09	1.17352e+09	1.30718e+09	1.17511e+09	1.22157e+09	1.29961e+09	8.86148e+08	9.14297e+08	8.77587e+08	8.99819e+08	8.86909e+08	9.48763e+08	2.01991e+09	2.06169e+09	2.20518e+09	1.87211e+09	2.27786e+09	2.19714e+09	1.20968e+09	1.23043e+09	1.1753e+09	1.18923e+09	1.15354e+09	1.29077e+09	1.5269e+09	1.52085e+09	1.69163e+09	1.46788e+09	1.50891e+09
Com_384_pos	3-O-Methyldopa	P	C10H13NO4	211.084	212.092	0.76169	[M+H]+	4.055	Organic acids and derivatives	Carboxylic acids and derivatives	Amino acids, peptides, and analogues	"300-48-1"	HMDB0060747	-	-	-	9307	4.06314e+07	3.99616e+07	4.65479e+07	3.57775e+07	3.15391e+07	3.22383e+07	3.25761e+07	3.57664e+07	3.08079e+07	1.52698e+07	1.05052e+07	1.45421e+07	1.4317e+07	1.06249e+07	1.5034e+07	5.96014e+07	4.91794e+07	8.19259e+07	3.3361e+07	5.69367e+07	4.39204e+07	8.25994e+07	1.07994e+08	9.73883e+07	1.12696e+08	1.06613e+08	9.4154e+07	2.60177e+07	2.66556e+07	2.89451e+07	2.5199e+07	2.6932e+07
Com_971_pos	Fructosyl-lysine	P	C12H24N2O7	308.158	309.165	2.82119	[M+H]+	1.598	Organic oxygen compounds	Organooxygen compounds	Carbohydrates and carbohydrate conjugates	"21291-40-7"	HMDB0034879	C16488	map02060	-	131751634	1.22127e+08	1.20224e+08	1.07872e+08	1.64429e+08	1.69318e+08	1.72192e+08	2.482e+08	1.63304e+08	1.59895e+08	1.16761e+08	1.31812e+08	6.30322e+07	1.32466e+08	1.29073e+08	1.31354e+08	1.20107e+08	1.1638e+08	1.2535e+08	1.20338e+08	1.2394e+08	1.17631e+08	2.44592e+07	4.59572e+07	5.94253e+07	5.74868e+07	5.77946e+07	5.63782e+07	1.097e+08	6.06443e+07	1.10201e+08	1.21443e+08	1.15898e+08
Com_47_pos	Agmatine	P	C5H14N4	130.122	131.129	0.89801	[M+H]+	1.276	Organic nitrogen compounds	Organonitrogen compounds	Guanidines	"306-60-5"	HMDB0001432	C00179	map00330;map00999;map01100;map01110	-	199	837647	1.07249e+06	937847	1.18147e+06	1.3431e+06	1.20563e+06	1.70678e+06	839625	1.10535e+06	1.28208e+06	1.19677e+06	1.08061e+06	1.62878e+06	1.2931e+06	928627	1.66901e+06	852425	1.2931e+06	1.00626e+06	1.21284e+06	1.1996e+06	342215	248346	321786	188152	235990	224541	100015	613640	405410	500711	602650
Com_208_pos	N-Acetylornithine	P	C7H14N2O3	174.1	175.108	0.99358	[M+H]+	1.636	Organic acids and derivatives	Carboxylic acids and derivatives	Amino acids, peptides, and analogues	"6205-08-9"	HMDB0003357	C00437	map00220;map01100;map01110;map01210;map01230	-	439232	8.78424e+06	1.03743e+07	9.37579e+06	1.75756e+07	1.97829e+07	1.95264e+07	1.46012e+07	1.87039e+07	1.79679e+07	1.16108e+06	782994	2.13381e+06	2.05256e+06	2.22327e+06	807836	2.56978e+06	3.06775e+06	3.26481e+06	4.85803e+06	3.96884e+06	3.51347e+06	1.39859e+06	1.19446e+06	1.53403e+06	1.402e+06	1.23564e+06	1.02348e+06	1.4846e+07	1.48956e+07	1.38562e+07	1.718e+07	8.65419e+06
Com_9_pos	Histamine	P	C5H9N3	111.08	112.087	2.15822	[M+H]+	1.697	Organic nitrogen compounds	Organonitrogen compounds	Amines	"51-74-1"	HMDB0000870	C00388	map00340;map01065;map01100;map01110;map04080;map04664;map04721;map04750;map04971;map04974;map05310;map07227	-	774	2.30988e+07	1.28503e+07	1.67568e+07	7.77006e+06	9.86744e+06	6.10351e+06	9.67407e+06	6.54605e+06	8.94491e+06	1.22765e+07	1.3563e+07	1.14145e+07	1.38766e+07	5.675e+06	1.08489e+07	5.51319e+06	5.20458e+06	6.90837e+06	6.71939e+06	5.22377e+06	8.02567e+06	5.19748e+07	2.73044e+07	4.92578e+07	2.67779e+07	2.26018e+07	2.59401e+07	501696	891227	1.06976e+06	1.13389e+06	693700
Com_1272_pos	Monoolein	P	C21H40O4	356.293	357.3	0.87237	[M+H]+	10.09	Lipids and lipid-like molecules	Glycerolipids	Monoradylglycerols	"111-03-5"	HMDB0254854	-	-	LMGL01010005	33022	6.38313e+07	5.70177e+07	6.26834e+07	5.55368e+06	7.17258e+06	6.56776e+06	6.2683e+06	6.60915e+06	6.31411e+06	2.25009e+07	2.52973e+07	2.11593e+07	2.40607e+07	2.25675e+07	2.80119e+07	1.44045e+07	1.22672e+07	1.38632e+07	1.18366e+07	1.28958e+07	1.16491e+07	2.96173e+08	2.99191e+08	3.12293e+08	3.26565e+08	3.05554e+08	3.55206e+08	9.14524e+06	8.02963e+06	9.10845e+06	9.24924e+06	8.75536e+06
Com_965_pos	Loureirin A	P	C17H18O4	286.121	309.11	0.6086	[M+Na]+	6.128	Phenylpropanoids and polyketides	Linear 1,3-diarylpropanoids	Chalcones and dihydrochalcones	"119425-89-7"	HMDB0254174	-	-	LMPK12120602	5319081	4.71605e+06	4.158e+06	3.12902e+06	2.42956e+07	1.99981e+07	2.77771e+07	2.21799e+07	2.45921e+07	2.579e+07	5.31386e+06	5.15866e+06	4.88334e+06	5.27571e+06	4.31501e+06	5.05319e+06	2.72881e+06	1.31065e+06	2.02503e+06	3.97611e+06	2.40956e+06	3.19166e+06	6.50446e+06	5.88116e+06	4.92757e+06	3.63137e+06	5.61627e+06	5.20888e+06	6.27494e+06	6.59311e+06	8.57172e+06	4.84144e+06	5.8375e+06
Com_1204_pos	8-Gingerol	P	C19H30O4	322.214	345.203	0.45854	[M+Na]+	7.609	Benzenoids	Phenols	Methoxyphenols	"23513-08-8"	HMDB0033615	C17495	-	LMPK15020008	5275725	1.35083e+07	1.42268e+07	1.44832e+07	8.66944e+06	6.93032e+06	8.52733e+06	6.98074e+06	7.74905e+06	8.01207e+06	2.51147e+07	2.61347e+07	2.10112e+07	1.816e+07	2.51468e+07	2.76494e+07	2.51644e+07	2.86631e+07	1.87783e+07	1.6452e+07	2.40982e+07	2.81246e+07	1.56084e+07	1.99576e+07	1.54248e+07	1.68866e+07	2.06485e+07	1.63313e+07	6.74008e+06	6.08837e+06	7.45052e+06	7.82579e+06	1.00927e+07
Com_427_pos	Nootkatone	P	C15H22O	218.167	219.174	0.9106	[M+H]+	7.295	Lipids and lipid-like molecules	Prenol lipids	Sesquiterpenoids	"4674-50-4"	HMDB0013687	C17914	-	-	20797	8.16162e+06	7.94031e+06	1.1123e+07	7.33708e+06	6.16787e+06	7.91289e+06	8.00959e+06	1.19128e+07	7.39654e+06	7.40684e+06	7.37267e+06	7.64881e+06	1.6154e+07	7.82548e+06	8.86306e+06	7.6761e+06	6.89205e+06	7.56837e+06	1.43885e+07	1.59076e+07	7.03472e+06	1.03866e+07	1.12488e+07	1.00096e+07	9.97373e+06	1.00749e+07	1.02892e+07	1.13259e+07	7.70281e+06	6.05711e+06	7.14032e+06	1.02561e+07
Com_1026_pos	N-trans-Feruloyltyramine	P	C18H19NO4	313.131	314.138	0.75617	[M+H]+	5.635	Benzenoids	Phenols	Methoxyphenols	"66648-43-9"	HMDB0029365	C02717	-	-	5280537	2.0581e+09	2.02218e+09	2.10846e+09	5.10305e+08	4.6954e+08	5.19453e+08	4.75754e+08	4.88857e+08	5.06072e+08	2.48372e+09	2.19478e+09	2.42582e+09	2.45667e+09	2.33229e+09	2.38197e+09	1.32527e+09	1.30046e+09	1.32247e+09	1.30039e+09	1.28706e+09	1.35422e+09	2.65407e+09	2.31687e+09	2.64156e+09	2.32104e+09	2.48123e+09	2.27083e+09	4.99711e+08	5.23827e+08	5.48642e+08	5.14262e+08	5.19623e+08
Com_64_pos	cis-Isolimonenol	P	C10H16O	152.12	135.117	0.11498	[M+H-H2O]+	6.499	Lipids and lipid-like molecules	Prenol lipids	Monoterpenoids	"22972-51-6"	HMDB0035054	-	-	-	11105550	7.07774e+07	7.26906e+07	7.42866e+07	2.39927e+07	2.19374e+07	2.50957e+07	2.32916e+07	2.26076e+07	2.14921e+07	2.60482e+07	3.78372e+07	2.64076e+07	3.51408e+07	3.6936e+07	3.98195e+07	2.38614e+07	2.21818e+07	2.20773e+07	2.1619e+07	2.28727e+07	5.28137e+07	1.12907e+08	1.09724e+08	1.10523e+08	1.70251e+08	1.73074e+08	1.06385e+08	2.75437e+07	3.08261e+07	2.9261e+07	2.88717e+07	2.9328e+07
Com_751_pos	Naringenin chalcone	P	C15H12O5	272.068	273.076	0.18476	[M+H]+	5.894	Phenylpropanoids and polyketides	Linear 1,3-diarylpropanoids	Chalcones and dihydrochalcones	"73692-50-9"	HMDB0029631	C06561	map00941;map01061;map01100;map01110	LMPK12120264	5280960	3.24458e+08	3.04051e+08	3.28923e+08	3.87869e+06	4.44456e+06	5.47013e+06	3.63665e+06	4.2854e+06	5.48715e+06	1.21075e+07	1.41193e+07	1.50882e+07	1.0619e+07	1.30039e+07	1.78388e+07	1.07338e+07	9.94516e+06	6.45512e+06	1.05779e+07	7.3116e+06	1.21637e+07	9.5554e+07	9.05121e+07	9.64164e+07	9.06201e+07	9.36472e+07	9.50727e+07	718041	1.25385e+06	2.5846e+06	2.36255e+06	1.32726e+06
Com_1024_pos	2-Palmitoylglycerol	P	C19H38O4	330.277	313.273	0.73591	[M+H-H2O]+	9.883	Lipids and lipid-like molecules	Glycerolipids	Monoradylglycerols	"23470-00-0"	HMDB0011533	-	-	LMGL01010025	123409	1.63026e+08	2.39461e+08	1.54605e+08	1.01288e+08	8.93811e+07	1.07404e+08	9.67367e+07	1.01405e+08	1.39198e+08	3.36443e+08	3.53026e+08	3.38378e+08	3.24511e+08	3.83194e+08	3.86111e+08	1.20584e+08	1.35494e+08	1.20782e+08	1.12904e+08	1.20498e+08	1.09668e+08	3.46474e+08	3.73772e+08	3.59773e+08	3.6388e+08	3.59351e+08	3.68125e+08	9.70218e+07	1.28377e+08	1.37732e+08	9.55035e+07	9.80601e+07
Com_956_pos	Helichrysetin	P	C16H14O5	286.084	309.074	0.60875	[M+Na]+	5.535	Phenylpropanoids and polyketides	Linear 1,3-diarylpropanoids	Chalcones and dihydrochalcones	"62014-87-3"	HMDB0132893	-	-	LMPK12120300	6253344	935827	892152	1.22258e+06	4.84308e+06	4.1007e+06	4.94843e+06	5.15739e+06	3.83908e+06	4.23779e+06	3.77246e+06	5.30849e+06	6.03918e+06	5.94474e+06	5.15652e+06	5.76121e+06	2.44486e+06	1.47775e+06	1.49353e+06	1.63622e+06	2.46962e+06	2.02864e+06	2.04766e+06	2.78586e+06	2.32138e+06	1.46409e+06	1.43571e+06	1.75165e+06	3.91743e+06	4.54703e+06	4.43594e+06	3.91543e+06	4.18521e+06
Com_32_pos	Mequinol	P	C7H8O2	124.052	125.06	1.10256	[M+H]+	5.518	Benzenoids	Phenols	Methoxyphenols	"150-76-5"	HMDB0029696	D04926	-	-	9015	4.72167e+07	4.62484e+07	4.30186e+07	5.99391e+07	5.55879e+07	6.4674e+07	5.39503e+07	6.09452e+07	5.25674e+07	4.70916e+07	4.44496e+07	4.60647e+07	4.68053e+07	4.35261e+07	4.80201e+07	6.32894e+07	4.08431e+07	7.57402e+07	4.03891e+07	7.73264e+07	7.6006e+07	3.02879e+07	3.76934e+07	3.60237e+07	3.02291e+07	9.0995e+07	3.09702e+07	5.65495e+07	1.45087e+08	5.80402e+07	9.08854e+07	4.1678e+07
Com_1058_pos	Aegeline	P	C18H19NO3	297.136	320.126	0.28493	[M+Na]+	6.053	Phenylpropanoids and polyketides	Cinnamic acids and derivatives	Cinnamic acid amides	"456-12-2"	HMDB0033435	-	-	-	15558419	5.23714e+07	4.95606e+07	5.11265e+07	5.82467e+06	5.17146e+06	6.7022e+06	5.74274e+06	6.18672e+06	6.21801e+06	2.46273e+07	2.50316e+07	2.42221e+07	2.57405e+07	2.38945e+07	2.29823e+07	4.5554e+06	4.15969e+06	3.9907e+06	4.02567e+06	3.37978e+06	3.92384e+06	9.3911e+07	9.01064e+07	9.29973e+07	8.56491e+07	9.08101e+07	8.80854e+07	3.32787e+06	3.73998e+06	3.59694e+06	3.78368e+06	3.88627e+06
Com_1541_pos	Simvastatin acid	P	C25H40O6	436.282	459.272	0.22343	[M+Na]+	7.002	Organic acids and derivatives	Hydroxy acids and derivatives	Medium-chain hydroxy acids and derivatives	"139893-43-9"	HMDB0061047	C21581	-	-	64718	2.69506e+07	3.16465e+07	3.54888e+07	1.53288e+06	868554	1.30328e+06	1.62116e+06	708780	1.30973e+06	1.37011e+08	1.54214e+08	1.50199e+08	2.68072e+08	1.50582e+08	1.65847e+08	4.12154e+06	1.78618e+06	2.58561e+06	2.46184e+06	2.07805e+06	2.57719e+06	6.20328e+07	1.2625e+08	3.82117e+07	6.14273e+07	6.32456e+07	6.24992e+07	1.57691e+06	871690	1.56104e+06	1.17004e+06	406674
Com_632_pos	Methylsticin	P	C15H14O5	274.084	257.081	0.09201	[M+H-H2O]+	6.142	Phenylpropanoids and polyketides	Kavalactones	-	"495-85-2"	HMDB0033590	C09952	-	-	90125683	3.13809e+08	3.06351e+08	3.30907e+08	4.33511e+08	3.91453e+08	4.53161e+08	4.07093e+08	4.46079e+08	4.28248e+08	9.41119e+07	9.21303e+07	9.4441e+07	9.5309e+07	9.38952e+07	9.36869e+07	3.82602e+08	3.51357e+08	3.74947e+08	3.64211e+08	3.71322e+08	3.72251e+08	4.7796e+08	4.63275e+08	4.7116e+08	4.52493e+08	4.79983e+08	4.62443e+08	3.6125e+08	3.71005e+08	3.62232e+08	3.60469e+08	3.72816e+08
Com_1476_pos	Allocholic acid	P	C24H40O5	408.288	431.276	0.80283	[M+Na]+	7.874	Lipids and lipid-like molecules	Steroids and steroid derivatives	Bile acids, alcohols and derivatives	"2464-18-8"	HMDB0000505	C17737	map00121	LMST04010092	160636	1.77036e+07	1.91235e+07	1.99543e+07	657987	1.31827e+06	513568	174486	614516	280295	279788	554359	205943	160562	234034	330417	785217	777654	786258	1.04946e+06	1.371e+06	953852	6.86848e+06	5.25152e+06	8.65179e+06	7.1385e+06	6.90976e+06	1.12497e+07	252047	359228	233487	516150	375831
Com_1462_pos	Arnidiol	P	C30H50O2	442.381	425.378	0.36348	[M+H-H2O]+	10.499	Lipids and lipid-like molecules	Prenol lipids	Triterpenoids	"6750-30-7"	HMDB0035401	-	-	-	572801	6.40352e+06	9.17836e+06	6.83647e+06	258813	426726	304115	257200	213185	440106	2.62736e+06	3.57748e+06	3.45315e+06	2.85981e+06	3.14954e+06	3.58943e+06	4.08693e+06	3.54336e+06	5.36214e+06	3.50507e+06	4.61418e+06	4.14156e+06	1.87248e+07	1.8484e+07	1.83795e+07	1.86388e+07	1.94856e+07	2.05351e+07	703836	787905	427895	577249	458731
Com_873_pos	Palmitoylglycine	P	C18H35NO3	313.262	296.258	1.02997	[M+H-H2O]+	7.685	Organic acids and derivatives	Carboxylic acids and derivatives	Amino acids, peptides, and analogues	"2441-41-0"	HMDB0013034	-	-	LMFA08020079	151008	2.59436e+07	2.70208e+07	2.67859e+07	2.71318e+06	6.46756e+06	3.72717e+06	3.41506e+06	2.99951e+06	3.2523e+06	8.3366e+06	7.97017e+06	7.68226e+06	1.04783e+07	8.23021e+06	1.04579e+07	5.02168e+06	7.34006e+06	7.29724e+06	6.27935e+06	6.28597e+06	7.31237e+06	8.09632e+06	7.89866e+06	6.99723e+06	5.84955e+06	8.87139e+06	7.50272e+06	2.08507e+06	2.83301e+06	2.41715e+06	3.75022e+06	2.80192e+06
Com_638_pos	Curcumenol	P	C15H22O2	234.162	257.151	0.36882	[M+Na]+	6.181	Lipids and lipid-like molecules	Prenol lipids	Sesquiterpenoids	"19431-84-6"	HMDB0033960	C16942	-	-	387977	2.34358e+06	2.75993e+06	2.88329e+06	2.62076e+06	2.52961e+06	2.2899e+06	2.34352e+06	2.83711e+06	2.50651e+06	2.13393e+06	2.48756e+06	2.54418e+06	2.44069e+06	2.56894e+06	2.95674e+06	4.07407e+06	3.45781e+06	3.78631e+06	3.78561e+06	3.93931e+06	4.17981e+06	2.59208e+06	2.89984e+06	2.3533e+06	1.8274e+06	2.38874e+06	2.25989e+06	2.27601e+06	2.1667e+06	2.60626e+06	1.89367e+06	2.0027e+06
Com_183_pos	2,6-Dimethoxy-1,4-benzoquinone	P	C8H8O4	168.042	169.049	1.1657	[M+H]+	5.253	Organic oxygen compounds	Organooxygen compounds	Carbonyl compounds	"530-55-2"	HMDB0029673	C10331	-	-	68262	6.69821e+07	5.92683e+07	6.10191e+07	1.16657e+08	6.42325e+07	6.12451e+07	6.68534e+07	1.13375e+08	5.55816e+07	1.87769e+08	1.88456e+08	1.83563e+08	1.90546e+08	1.80289e+08	1.88307e+08	7.37736e+07	4.90606e+07	5.84221e+07	1.10301e+08	1.23483e+08	6.25528e+07	3.92457e+07	4.86104e+07	4.61758e+07	4.7278e+07	4.57744e+07	4.49592e+07	6.84325e+07	5.2939e+07	6.43743e+07	5.46458e+07	6.24846e+07
Com_220_pos	Zingerone	P	C11H14O3	194.094	177.091	1.71705	[M+H-H2O]+	5.27	Benzenoids	Phenols	Methoxyphenols	"122-48-5"	HMDB0032590	C17497	-	-	31211	1.98025e+07	2.32802e+07	1.92558e+07	3.38968e+07	3.63173e+07	6.74137e+07	3.95201e+07	3.26438e+07	6.63612e+07	9.70397e+06	7.35408e+06	8.06872e+06	9.75998e+06	6.72115e+06	8.1831e+06	4.53793e+07	3.98516e+07	5.2663e+07	4.34628e+07	3.91294e+07	2.17364e+07	6.21867e+06	6.20461e+06	5.80409e+06	5.14121e+06	6.15203e+06	5.76941e+06	3.50807e+07	6.39639e+07	3.257e+07	6.27852e+07	3.25275e+07
Com_669_pos	Indirubin	P	C16H10N2O2	262.074	263.082	0.05373	[M+H]+	6.56	Organoheterocyclic compounds	Indoles and derivatives	Indolines	"479-41-4"	HMDB0240743	-	-	-	5359405	2.91443e+06	5.35665e+06	5.7387e+06	374818	117984	75560.3	2.26106e+07	1.6283e+06	112408	607668	676739	667347	829915	1.37844e+06	1.0407e+06	3.1487e+06	3.41131e+06	3.78525e+06	2.75497e+06	2.7239e+06	2.62819e+06	2.90483e+06	888250	1.2884e+06	1.31021e+06	1.22389e+06	1.20158e+06	181324	158688	127156	254449	5.69756e+06
Com_652_pos	Curdione	P	C15H24O2	236.178	259.167	0.46979	[M+Na]+	6.601	Lipids and lipid-like molecules	Prenol lipids	Sesquiterpenoids	"13657-68-6"	HMDB0034714	C17493	-	-	5362828	4.25612e+07	4.58914e+07	4.64404e+07	3.43107e+07	3.11776e+07	3.68313e+07	3.25703e+07	3.78889e+07	3.49087e+07	3.87374e+07	3.71267e+07	3.86559e+07	3.81262e+07	4.1266e+07	4.25157e+07	4.63502e+07	4.56913e+07	4.77433e+07	4.45033e+07	4.53185e+07	4.64136e+07	4.4148e+07	4.43098e+07	4.31565e+07	4.25793e+07	4.29379e+07	4.38262e+07	2.80123e+07	2.77042e+07	3.05927e+07	2.74378e+07	2.85489e+07
Com_1646_pos	Mupirocin	P	'C26H44O9	500.299	523.287	0.69898	[M+Na]+	6.836	Lipids and lipid-like molecules	Fatty Acyls	Fatty acids and conjugates	"12650-69-0"	HMDB0014554	D02195	-	-	446596	2.56283e+06	4.95e+06	4.23691e+06	3.19843e+06	1.82011e+06	2.72155e+06	2.41793e+06	3.3311e+06	2.88743e+06	2.72236e+06	2.68925e+06	2.81301e+06	3.00636e+06	2.79872e+06	3.56005e+06	7.97959e+06	7.35638e+06	7.52414e+06	8.17899e+06	8.15531e+06	8.45889e+06	6.58037e+06	4.84849e+06	5.43978e+06	4.05597e+06	5.28099e+06	5.00539e+06	5.65948e+06	5.22839e+06	5.75286e+06	4.88399e+06	5.93123e+06
Com_306_pos	Xanthoxylin	P	C10H12O4	196.074	197.081	1.12523	[M+H]+	5.347	Organic oxygen compounds	Organooxygen compounds	Carbonyl compounds	"90-24-4"	HMDB0029645	C10726	-	-	66654	5.19056e+07	4.07603e+07	5.8348e+07	5.45011e+07	6.06993e+07	6.55643e+07	3.69357e+07	5.72936e+07	3.69353e+07	6.09966e+07	4.478e+07	5.76534e+07	6.29883e+07	7.35841e+07	4.57928e+07	6.9723e+07	4.55032e+07	4.58607e+07	6.96977e+07	8.25248e+07	9.45537e+07	1.27803e+07	1.30607e+07	1.24164e+07	1.23923e+07	1.40471e+07	1.28158e+07	7.16009e+07	7.09641e+07	7.23995e+07	6.97373e+07	4.15461e+07
Com_1598_pos	Glucosyl-C18-sphingosine	P	C24H47NO7	461.335	484.325	0.24616	[M+Na]+	8.578	Lipids and lipid-like molecules	Sphingolipids	Glycosphingolipids	"52050-17-6"	HMDB0000596	C03108	map00600	LMSP05010031	22833534	3.29505e+07	3.70521e+07	3.43178e+07	85856	747213	821195	64645.2	672968	850150	1.51512e+06	498927	1.27603e+06	2.64075e+06	550160	732784	1.64181e+06	1.79561e+06	136993	324722	277608	921637	85025.3	1.13081e+06	1.03503e+06	535693	976449	613373	511631	779829	261974	253833	67006.1
Com_179_pos	2-Isobutyl-3-methoxypyrazine	P	C9H14N2O	166.111	167.118	1.34675	[M+H]+	5.155	Organoheterocyclic compounds	Diazines	Pyrazines	"24683-00-9"	HMDB0031860	-	-	-	32594	5.41813e+06	6.63127e+06	6.97638e+06	1.03668e+07	1.10054e+07	1.15835e+07	1.00012e+07	1.16809e+07	9.99216e+06	8.31446e+06	7.80162e+06	8.3251e+06	8.65955e+06	8.48476e+06	8.94012e+06	6.9967e+06	6.40589e+06	7.45418e+06	6.87938e+06	6.73808e+06	7.16238e+06	996000	616234	878139	473712	1.18868e+06	505237	1.56051e+07	1.6636e+07	1.67072e+07	1.6346e+07	1.52014e+07
Com_272_pos	Sinapyl alcohol	P	C11H14O4	210.089	193.086	1.07022	[M+H-H2O]+	5.305	Benzenoids	Phenols	Methoxyphenols	"537-33-7"	HMDB0013070	C02325	map00940;map01061;map01100;map01110	-	5280507	8.49594e+07	8.28649e+07	7.69898e+07	1.14211e+08	1.24246e+08	1.35091e+08	1.31402e+08	1.15077e+08	1.25863e+08	2.25835e+07	4.49417e+07	1.84877e+07	2.37904e+07	2.19163e+07	2.21523e+07	1.00417e+08	8.5533e+07	1.35657e+08	9.22432e+07	1.02403e+08	1.06216e+08	3.87702e+06	2.34755e+06	3.56024e+06	3.11301e+06	2.75153e+06	3.45356e+06	1.63823e+08	1.71222e+08	1.67463e+08	1.53976e+08	1.65441e+08
Com_902_pos	Paradol	P	C17H26O3	278.188	301.176	3.56337	[M+Na]+	7.434	Benzenoids	Phenols	Methoxyphenols	"27113-22-0"	HMDB0030801	C10482	-	-	94378	3.92501e+06	4.86018e+06	5.28082e+06	5.1575e+06	3.83308e+06	5.96432e+06	4.036e+06	4.14685e+06	4.70409e+06	5.11077e+06	3.18504e+06	4.49923e+06	5.00004e+06	4.66777e+06	4.50818e+06	5.02282e+06	4.57998e+06	4.32716e+06	4.31156e+06	4.41962e+06	4.4552e+06	5.61817e+06	4.58636e+06	2.88132e+06	6.67932e+06	6.08143e+06	3.93683e+06	3.03208e+06	4.39655e+06	4.15755e+06	3.93297e+06	3.46444e+06
Com_1710_pos	Isorhamnetin-3-O-neohespeidoside	P	C28H32O16	624.169	647.158	0.07078	[M+Na]+	5.618	Phenylpropanoids and polyketides	Flavonoids	Flavonoid glycosides	"55033-90-4"	HMDB0303081	-	-	LMPK12110585	11664505	9.33477e+07	1.01821e+08	1.05855e+08	307153	924462	1.73929e+06	1.71829e+06	436811	1.71775e+06	1.99951e+08	1.89082e+08	1.80329e+08	2.05645e+08	1.55737e+08	1.77636e+08	195404	2.63343e+06	205751	2.7516e+06	2.71552e+06	2.8829e+06	9.27937e+07	1.02049e+08	1.06941e+08	9.81447e+07	9.59695e+07	9.88178e+07	2.12049e+06	2.45583e+06	2.45669e+06	2.09016e+06	2.29956e+06
Com_1579_pos	Brassicin	P	C22H22O12	478.111	479.118	0.66678	[M+H]+	5.606	Phenylpropanoids and polyketides	Flavonoids	Flavonoid glycosides	"6743-96-0"	HMDB0029479	-	-	LMPK12112365	12302035	1.03452e+08	1.08598e+08	1.06113e+08	210155	273833	1.31631e+06	2.10088e+06	1.76061e+06	554095	1.49625e+08	1.30497e+08	1.42987e+08	1.37384e+08	1.34449e+08	1.29353e+08	2.34635e+06	2.57761e+06	2.90871e+06	3.59814e+06	3.22659e+06	2.63933e+06	2.17591e+08	2.00252e+08	2.15949e+08	1.93768e+08	2.08414e+08	1.88099e+08	441890	248793	2.02783e+06	442594	1.80245e+06
Com_823_pos	Stearamide	P	C18H37NO	283.288	284.295	0.62253	[M+H]+	10.603	Organic acids and derivatives	Carboximidic acids and derivatives	Carboximidic acids	"124-26-5"	HMDB0034146	C13846	-	LMFA08010003	31292	3.50906e+08	4.29027e+08	3.90468e+08	3.61384e+07	5.38061e+07	5.18622e+07	5.38164e+07	3.8008e+07	4.15355e+07	2.03221e+08	2.08834e+08	2.44836e+08	2.15496e+08	2.35088e+08	2.64235e+08	5.22103e+07	5.1177e+07	5.83815e+07	4.02574e+07	4.86982e+07	5.15488e+07	2.00067e+08	1.9024e+08	2.02845e+08	2.23133e+08	2.2331e+08	2.38824e+08	2.46443e+07	2.6612e+07	3.3586e+07	5.12081e+07	2.94856e+07
Com_332_pos	(+/-)-Dihydroactinidiolide	P	C11H16O2	180.115	203.104	1.56089	[M+Na]+	6.793	Organoheterocyclic compounds	Benzofurans	-	"15356-74-8"	HMDB0035240	-	-	-	27209	5.73199e+07	6.35761e+07	6.23031e+07	8.929e+07	8.00782e+07	9.26831e+07	8.18232e+07	9.06575e+07	8.81265e+07	3.03152e+07	2.40394e+07	3.1694e+07	3.32298e+07	3.16091e+07	3.51537e+07	8.66082e+07	7.82267e+07	8.65813e+07	8.01066e+07	8.21449e+07	7.88279e+07	3.24788e+07	3.41518e+07	1.90115e+06	3.31585e+07	3.26915e+07	3.36452e+07	8.77921e+07	1.08962e+08	9.33148e+07	8.65321e+07	9.04619e+07
Com_190_pos	2,4,6-Trihydroxybenzoic acid	P	C7H6O5	170.022	171.029	1.0606	[M+H]+	5.259	Benzenoids	Benzene and substituted derivatives	Benzoic acids and derivatives	"83-30-7"	HMDB0029649	-	-	-	66520	3.2476e+07	2.09083e+07	2.75785e+07	2.37091e+07	2.47398e+07	2.37057e+07	2.34694e+07	2.70649e+07	2.57994e+07	2.06484e+07	1.99448e+07	2.2924e+07	2.28647e+07	1.68831e+07	2.49336e+07	2.5463e+07	4.39962e+07	4.67494e+07	1.97564e+07	4.33143e+07	2.00319e+07	1.25358e+07	7.88069e+06	1.50386e+07	1.30385e+07	1.27712e+07	1.41969e+07	1.79542e+07	2.40409e+07	2.62156e+07	2.30402e+07	2.69796e+07
Com_577_pos	Batatasin III	P	C15H16O3	244.11	245.117	1.51754	[M+H]+	6.067	Phenylpropanoids and polyketides	Stilbenes	-	"56684-87-8"	HMDB0030636	-	-	-	10466989	1.3137e+07	2.17835e+07	1.17335e+07	8.8092e+06	8.79333e+06	9.35418e+06	8.16724e+06	9.4931e+06	9.88773e+06	1.42151e+06	1.41297e+06	2.0301e+06	1.79022e+06	3.03032e+06	1.96738e+06	1.15617e+07	1.1411e+07	9.57059e+06	1.0016e+07	1.11338e+07	9.48938e+06	3.79642e+07	3.40972e+07	2.50691e+07	1.19301e+07	3.27913e+07	3.32924e+07	9.89517e+06	7.31708e+06	8.54452e+06	1.14291e+07	8.45317e+06
Com_853_pos	Pinostrobin chalcone	P	C16H14O4	270.089	293.078	0.20288	[M+Na]+	7.024	Phenylpropanoids and polyketides	Linear 1,3-diarylpropanoids	Chalcones and dihydrochalcones	"18956-15-5"	HMDB0033702	-	-	LMPK12120244	5316793	5.01458e+06	5.39083e+06	5.4662e+06	334887	172300	181833	397452	277637	78546.1	329397	182666	110464	190280	323788	179293	64335.6	63747.3	89529.9	75015.1	95869.3	66521.7	57845	55558	97570.3	97011.5	54773.8	52664.8	221179	75547.8	85586.6	59456.1	144542
Com_1552_pos	Quercimeritrin	P	C21H20O12	464.095	465.102	0.74102	[M+H]+	5.514	Phenylpropanoids and polyketides	Flavonoids	Flavonoid glycosides	"491-50-9"	HMDB0302151	C12639	-	LMPK12112179	-	1.48083e+07	1.59437e+07	1.42512e+07	850770	204638	852531	246771	207652	817392	8.01811e+06	6.20224e+06	7.12003e+06	6.40215e+06	6.99782e+06	5.85133e+06	2.9822e+06	1.92479e+06	2.56252e+06	2.06891e+06	2.3746e+06	219137	2.20706e+07	1.7692e+07	1.91069e+07	1.79229e+07	2.14541e+07	2.02742e+07	1.40399e+06	252249	182960	1.32986e+06	1.46671e+06
Com_1621_pos	Soyasapogenol A	P	C30H50O4	474.371	497.36	0.17117	[M+Na]+	7.831	Lipids and lipid-like molecules	Prenol lipids	Triterpenoids	"508-01-0"	HMDB0034505	C17419	-	-	12442845	1.67251e+06	1.0713e+06	960720	407293	1.53779e+06	723512	709485	460343	744160	343635	558982	405310	379071	364403	612884	4.45364e+06	3.4358e+06	3.50026e+06	3.90641e+06	3.52704e+06	4.06289e+06	363242	600237	520179	563076	178970	353124	646194	667598	520466	618211	641842
Com_1617_pos	Pomolic acid	P	C30H48O4	472.355	495.345	0.16751	[M+Na]+	8.594	Lipids and lipid-like molecules	Prenol lipids	Triterpenoids	"13849-91-7"	HMDB0035106	-	-	LMPR0106180016	3838010	1.87913e+07	2.35487e+07	1.97855e+07	3.47964e+06	5.17712e+06	3.01856e+06	4.11606e+06	5.09818e+06	4.53666e+06	1.04106e+06	764607	1.23164e+06	728068	873282	1.16415e+06	3.16186e+07	2.67693e+07	2.87933e+07	2.5272e+07	2.67035e+07	2.55321e+07	751644	1.07681e+06	869800	132037	698971	558422	3.3084e+06	4.58605e+06	4.17858e+06	3.53228e+06	3.40509e+06
Com_438_pos	Spathulenol	P	C15H24O	220.183	221.19	1.31842	[M+H]+	7.194	Lipids and lipid-like molecules	Prenol lipids	Sesquiterpenoids	"6750-60-3"	HMDB0036420	-	-	-	92231	4.52202e+06	7.36284e+06	4.88683e+06	5.5985e+06	4.14875e+06	5.29136e+06	4.95765e+06	5.9161e+06	5.14045e+06	4.02737e+06	3.88558e+06	3.81407e+06	5.32763e+06	3.56643e+06	4.25973e+06	4.7998e+06	4.48426e+06	4.43795e+06	4.58076e+06	5.42241e+06	4.65731e+06	1.20407e+07	6.27999e+06	6.31936e+06	1.20736e+07	1.16433e+07	6.50678e+06	7.47198e+06	6.8383e+06	7.17891e+06	6.82018e+06	7.0743e+06
Com_275_pos	beta-Damascone	P	C13H20O	192.151	193.159	0.82884	[M+H]+	6.315	Organic oxygen compounds	Organooxygen compounds	Carbonyl compounds	"23726-91-2"	HMDB0032541	-	-	-	5374527	2.96304e+07	3.00009e+07	3.06399e+07	1.38524e+07	1.27622e+07	1.55009e+07	1.38217e+07	3.31501e+07	1.33499e+07	2.1647e+07	2.2391e+07	2.21967e+07	2.30199e+07	2.05538e+07	2.30622e+07	3.75574e+07	3.34449e+07	3.73685e+07	3.48005e+07	3.67393e+07	3.61356e+07	2.75468e+07	5.66236e+07	2.85676e+07	2.67789e+07	2.74783e+07	2.63883e+07	1.51107e+07	1.59062e+07	1.54086e+07	1.53984e+07	3.49873e+07
Com_334_pos	Demethoxyencecalin	P	C13H14O2	202.099	203.106	1.66398	[M+H]+	6.964	Organoheterocyclic compounds	Benzopyrans	1-benzopyrans	"19013-07-1"	HMDB0030816	-	-	-	177040	4.38886e+07	4.51191e+07	4.71004e+07	6.25124e+07	4.96621e+07	6.15739e+07	5.45207e+07	6.50401e+07	6.51373e+07	4.24112e+07	4.55164e+07	5.06354e+07	3.67716e+07	4.44727e+07	4.94483e+07	2.92505e+07	2.55361e+07	2.60048e+07	2.4157e+07	2.6323e+07	3.55883e+07	6.27855e+07	6.31322e+07	6.27911e+07	6.00022e+07	6.23352e+07	6.10175e+07	2.31272e+07	2.05927e+07	1.99513e+07	1.9048e+07	1.97583e+07
Com_1398_pos	Octahydrocurcumin	P	C21H28O6	376.189	399.178	0.34577	[M+Na]+	6.022	Phenylpropanoids and polyketides	Diarylheptanoids	Linear diarylheptanoids	"36062-07-4"	HMDB0303086	-	-	-	-	1.50225e+08	1.58641e+08	1.61219e+08	7.99965e+06	7.82837e+06	8.91473e+06	7.95717e+06	8.38872e+06	8.29977e+06	1.61197e+09	1.51609e+09	1.38263e+09	1.55409e+09	1.16536e+09	1.21745e+09	3.12785e+06	3.49475e+06	344867	4.68955e+06	1.77778e+06	2.74266e+06	9.98958e+07	1.01668e+08	1.04261e+08	8.73531e+07	1.00554e+08	9.85593e+07	596691	821033	1.06702e+06	2.04725e+06	1.17218e+06
Com_890_pos	N-trans-Caffeoyltyramine	P	C17H17NO4	299.116	300.123	0.43134	[M+H]+	5.547	Phenylpropanoids and polyketides	Cinnamic acids and derivatives	Hydroxycinnamic acids and derivatives	"103188-48-3"	HMDB0033026	-	-	-	-	8.02483e+07	7.66391e+07	7.95401e+07	2.31721e+06	2.40971e+06	1.67787e+06	3.42153e+06	3.23516e+06	3.29942e+06	2.82422e+07	2.50923e+07	2.72329e+07	2.73829e+07	2.80861e+07	2.60333e+07	5.06536e+06	5.90742e+06	6.75384e+06	6.23132e+06	4.72136e+06	6.32445e+06	5.88278e+07	4.88594e+07	5.48703e+07	5.09218e+07	5.15822e+07	5.51498e+07	1.95296e+06	2.43903e+06	2.82695e+06	2.44857e+06	1.9653e+06
Com_1010_pos	Sinapine	P	C16H24NO5+	310.165	310.165	0.71632	[M+H]+	5.188	Phenylpropanoids and polyketides	Cinnamic acids and derivatives	Hydroxycinnamic acids and derivatives	"18696-26-9"	HMDB0029379	C00933	map00940;map01110	-	89287	2.84957e+08	2.68325e+08	2.80043e+08	9.79989e+06	1.06972e+07	1.14928e+07	1.08966e+07	1.13989e+07	8.92579e+06	3.03899e+07	3.39421e+07	3.19187e+07	3.16562e+07	3.24939e+07	3.30059e+07	6.91982e+08	6.69137e+08	7.11962e+08	6.76588e+08	7.00812e+08	6.87503e+08	1.12703e+08	1.0888e+08	1.03228e+08	1.15824e+08	1.01541e+08	1.03406e+08	1.25121e+07	1.44388e+07	1.32339e+07	1.07753e+07	1.25264e+07
Com_1652_pos	Medicagenic acid	P	C30H46O6	502.329	525.319	0.84437	[M+Na]+	8.685	Lipids and lipid-like molecules	Prenol lipids	Triterpenoids	"599-07-5"	HMDB0034551	-	-	LMPR0106150034	436072	1.11656e+07	1.37035e+07	1.06256e+07	1.76581e+07	1.94244e+07	1.75426e+07	2.09688e+07	1.971e+07	2.26908e+07	5.6034e+06	5.73049e+06	7.80108e+06	5.36079e+06	5.2243e+06	7.94256e+06	2.18004e+07	1.94875e+07	2.0753e+07	1.60802e+07	1.80586e+07	1.51036e+07	3.62085e+06	3.06551e+06	3.79359e+06	3.26262e+06	2.26317e+06	4.0576e+06	2.35306e+07	2.54005e+07	2.48172e+07	2.41692e+07	2.30621e+07
Com_619_pos	Chrysophanol	P	C15H10O4	254.058	255.065	0.65122	[M+H]+	6.592	Benzenoids	Anthracenes	Anthraquinones	"481-74-3"	HMDB0030670	C10315	-	LMPK13040006	10208	8.82477e+08	7.62331e+08	8.39269e+08	1.08862e+09	9.64534e+08	1.15028e+09	9.87164e+08	1.1144e+09	1.02519e+09	8.76354e+07	8.45335e+07	8.77658e+07	8.58996e+07	8.42756e+07	8.90647e+07	1.52991e+09	1.49569e+09	1.57385e+09	1.51375e+09	1.51548e+09	1.54679e+09	4.21952e+08	4.25267e+08	4.19983e+08	4.13178e+08	4.22691e+08	4.23021e+08	8.35727e+08	8.65594e+08	8.62505e+08	8.07396e+08	8.85451e+08
Com_793_pos	alpha-Linolenic acid	P	C18H30O2	278.225	279.232	0.75527	[M+H]+	7.886	Lipids and lipid-like molecules	Fatty Acyls	Lineolic acids and derivatives	"463-40-1"	HMDB0001388	C06427	map00592;map01040;map01060;map01070;map01100;map01110	LMFA01030152	5280934	8.3052e+08	8.61306e+08	8.79416e+08	1.29383e+08	1.59074e+08	1.77316e+08	1.59549e+08	1.70291e+08	1.61212e+08	5.60142e+08	5.51163e+08	5.80903e+08	5.4864e+08	5.99017e+08	6.11269e+08	2.73701e+08	2.5896e+08	2.70644e+08	2.51654e+08	2.56765e+08	2.6419e+08	2.48967e+09	2.49969e+09	2.4204e+09	2.4013e+09	2.52054e+09	2.40662e+09	1.3947e+08	1.4441e+08	1.45078e+08	1.43543e+08	1.46194e+08
Com_1089_pos	12-hydroxystearic acid	P	C18H36O3	300.266	323.256	0.28868	[M+Na]+	10.252	Lipids and lipid-like molecules	Fatty Acyls	Fatty acids and conjugates	"106-14-9"	HMDB0061706	-	-	LMFA02000130	7789	3.61446e+08	3.80657e+08	3.77628e+08	2.58472e+08	2.43198e+08	2.91141e+08	2.57783e+08	3.10901e+08	2.93132e+08	6.7545e+08	6.8683e+08	6.84985e+08	7.01328e+08	7.14774e+08	7.55959e+08	5.1892e+08	4.45227e+08	4.65975e+08	4.11291e+08	4.18166e+08	4.08827e+08	2.20796e+08	2.2149e+08	2.2444e+08	2.1971e+08	2.21572e+08	2.15205e+08	1.66368e+08	1.79899e+08	1.90908e+08	1.7545e+08	1.72168e+08
Com_1073_pos	Ricinoleic acid	P	C18H34O3	298.251	321.24	0.63563	[M+Na]+	8.141	Lipids and lipid-like molecules	Fatty Acyls	Fatty acids and conjugates	"141-22-0"	HMDB0034297	C08365	-	LMFA02000184	5282942	5.19547e+08	9.46558e+08	5.41564e+08	4.02719e+07	2.69144e+07	4.45631e+07	4.01738e+07	2.44272e+07	4.41645e+07	7.48643e+07	7.44625e+07	6.8e+07	8.27567e+07	7.61119e+07	8.95396e+07	1.5031e+08	1.5222e+08	1.92486e+08	1.41465e+08	1.85958e+08	1.4342e+08	9.14545e+08	9.44372e+08	9.2394e+08	8.87115e+08	8.89291e+08	9.12339e+08	4.09465e+07	2.05073e+07	2.33185e+07	2.3694e+07	4.10128e+07
Com_261_pos	Indolelactic acid	P	C11H11NO3	205.074	188.07	1.41477	[M+H-H2O]+	5.186	Organoheterocyclic compounds	Indoles and derivatives	Indolyl carboxylic acids and derivatives	"1821-52-9"	HMDB0000671	C02043	-	-	676157	3.46527e+09	3.07763e+09	3.0309e+09	3.57507e+09	3.19106e+09	3.56246e+09	3.2776e+09	3.55727e+09	3.50634e+09	4.30881e+08	4.6318e+08	4.33464e+08	4.71072e+08	4.52182e+08	4.72956e+08	3.43454e+09	3.09442e+09	3.32892e+09	3.07015e+09	3.33125e+09	3.37016e+09	5.88273e+09	5.80269e+09	5.59707e+09	5.72282e+09	5.49677e+09	5.65014e+09	3.41773e+09	3.30518e+09	3.4628e+09	3.43146e+09	3.25553e+09
Com_93_pos	4-Hydroxycinnamic acid	P	C9H8O3	164.047	147.044	0.51529	[M+H-H2O]+	5.566	Phenylpropanoids and polyketides	Cinnamic acids and derivatives	Hydroxycinnamic acids and derivatives	"501-98-4"	HMDB0002035	C00811	map00130;map00350;map00940;map00950;map01061;map01100;map01110;map01220	-	637542	1.01277e+08	1.01973e+08	1.36678e+08	1.92961e+08	1.82318e+08	2.31783e+08	1.88821e+08	2.07534e+08	1.99499e+08	1.25892e+08	7.90182e+07	9.44052e+07	9.39654e+07	9.07382e+07	8.911e+07	2.04253e+08	1.99188e+08	2.0147e+08	1.93352e+08	1.79679e+08	1.97299e+08	8.04873e+07	6.35987e+07	6.80641e+07	4.40364e+07	6.1645e+07	5.26143e+07	1.29926e+08	1.51264e+08	1.41287e+08	1.3967e+08	1.22686e+08
Com_24_pos	3-Hydroxybenzoic acid	P	C7H6O3	138.032	121.028	0.65767	[M+H-H2O]+	5.01	Benzenoids	Benzene and substituted derivatives	Benzoic acids and derivatives	"99-06-9"	HMDB0002466	C00587	map00362;map00400;map00623;map00624;map01120;map01220	-	7420	1.16022e+09	1.04966e+09	7.43554e+08	2.86038e+08	2.72107e+08	2.92623e+08	2.78872e+08	2.77827e+08	4.0621e+08	1.01624e+09	1.20439e+09	1.24281e+09	9.61455e+08	1.18233e+09	1.28688e+09	1.47264e+09	5.6322e+08	6.69067e+08	1.20013e+09	1.94674e+09	5.8216e+08	1.90263e+09	2.05324e+09	1.92613e+09	1.97638e+09	1.82042e+09	1.94298e+09	5.31853e+08	5.17335e+08	5.07038e+08	5.19923e+08	4.92773e+08
Com_149_pos	4-Hydroxyphenylpyruvic acid	P	C9H8O4	180.042	163.039	0.86556	[M+H-H2O]+	5.382	Benzenoids	Benzene and substituted derivatives	Phenylpyruvic acid derivatives	"156-39-8"	HMDB0000707	C01179	map00130;map00261;map00350;map00400;map00401;map00950;map00998;map01055;map01060;map01063;map01100;map01110;map01210;map01230;map01240	-	979	1.66984e+07	1.38471e+07	1.69259e+07	1.45047e+07	1.56327e+07	1.40213e+07	1.53078e+07	1.43313e+07	1.27648e+07	1.9777e+07	1.7739e+07	1.65866e+07	1.47493e+07	1.72473e+07	1.56206e+07	1.30957e+07	1.07753e+07	1.31703e+07	1.06518e+07	1.2394e+07	1.44607e+07	2.24514e+07	2.11187e+07	2.41956e+07	1.80584e+07	2.30194e+07	2.20445e+07	1.37186e+07	1.40418e+07	1.30199e+07	1.1903e+07	1.22685e+07
Com_268_pos	3,4-Dihydroxybenzeneacetic acid	P	C8H8O4	168.042	191.031	1.52532	[M+Na]+	5.219	Benzenoids	Phenols	Benzenediols	"102-32-9"	HMDB0001336	C01161	map00350;map00946;map01100;map01120;map01220;map04728;map05030;map05031;map05034	-	547	2.33997e+06	2.69494e+06	1.79169e+06	4.07646e+06	3.72099e+06	4.14915e+06	3.80622e+06	4.39002e+06	4.00802e+06	1.4514e+08	1.4402e+08	1.44932e+08	1.47429e+08	1.30402e+08	1.34027e+08	4.12136e+06	3.96247e+06	4.21859e+06	4.0382e+06	4.18711e+06	4.24662e+06	2.16903e+06	1.98917e+06	2.17197e+06	2.1387e+06	2.14575e+06	2.16452e+06	3.48099e+06	4.17159e+06	4.07564e+06	3.69506e+06	3.96575e+06
Com_267_pos	homoarginine	P	C7H16N4O2	188.127	189.134	1.80093	[M+H]+	1.369	Organic acids and derivatives	Carboxylic acids and derivatives	Amino acids, peptides, and analogues	"156-86-5"	HMDB0000670	C01924	-	-	9085	7.96536e+07	6.08547e+07	7.86243e+07	1.20177e+08	1.21304e+08	1.28528e+08	1.21017e+08	1.24666e+08	1.29724e+08	2.39067e+06	3.98121e+06	1.92977e+06	1.95127e+06	1.39361e+06	2.83722e+06	8.36614e+06	1.10741e+07	8.61018e+06	7.82929e+06	8.78066e+06	1.02406e+07	2.00514e+08	2.09728e+08	2.03163e+08	2.0914e+08	2.06043e+08	1.98799e+08	4.518e+06	4.72018e+06	4.61804e+06	4.76399e+06	3.9554e+06
Com_49_pos	L-Allo-Isoleucine	P	C6H13NO2	131.095	132.102	0.97564	[M+H]+	2.641	Organic acids and derivatives	Carboxylic acids and derivatives	Amino acids, peptides, and analogues	"1509-34-8"	HMDB0000557	C21096	-	-	99288	1.26492e+09	1.50622e+09	1.57136e+09	7.76027e+08	2.04276e+09	1.32459e+09	1.20023e+09	1.29984e+09	1.21431e+09	7.64259e+08	4.03854e+08	7.44839e+08	7.30412e+08	7.77e+08	7.82366e+08	1.30063e+09	1.30525e+09	1.30926e+09	1.32592e+09	1.27182e+09	1.36385e+09	1.45175e+09	1.35988e+09	1.3794e+09	1.04546e+09	1.43188e+09	1.39715e+09	1.14415e+09	1.25274e+09	1.19453e+09	1.16353e+09	1.19001e+09
Com_423_pos	Gama-glutamylalanine	P	C8H14N2O5	218.09	219.097	2.56224	[M+H]+	1.698	Organic acids and derivatives	Carboxylic acids and derivatives	Amino acids, peptides, and analogues	"5875-41-2"	HMDB0006248	C03740	map00480;map01100	-	440103	6.25025e+07	6.11991e+07	5.20032e+07	1.56266e+08	1.02772e+08	1.54566e+08	1.01386e+08	1.43574e+08	1.59253e+08	9.75939e+06	6.63662e+06	2.94788e+06	7.73326e+06	5.22559e+06	5.3371e+06	5.52332e+07	4.11064e+07	4.13124e+07	4.18889e+07	6.42973e+07	5.82394e+07	1.38374e+07	1.29935e+07	1.27964e+07	1.17563e+07	1.83155e+07	1.56482e+07	1.28281e+08	1.21083e+08	1.20958e+08	1.18707e+08	1.1265e+08
Com_266_pos	N-Alpha-acetyllysine	P	C8H16N2O3	188.116	189.123	2.01091	[M+H]+	1.428	Organic acids and derivatives	Carboxylic acids and derivatives	Amino acids, peptides, and analogues	"1946-82-3"	HMDB0000446	C12989	-	-	92907	1.00982e+08	1.02777e+08	1.00081e+08	1.72444e+08	1.79216e+08	1.76714e+08	1.66577e+08	1.8152e+08	1.65265e+08	4.97135e+07	4.7312e+07	3.14742e+07	4.19244e+07	5.00824e+07	4.23962e+07	1.01385e+08	9.00952e+07	1.09902e+08	4.9938e+07	1.06046e+08	1.0462e+08	7.35764e+07	7.32764e+07	7.85186e+07	7.78004e+07	7.48359e+07	7.51829e+07	1.02088e+08	9.21568e+07	1.06374e+08	1.06689e+08	1.07034e+08
Com_342_pos	Asymmetric dimethylarginine	P	C8H18N4O2	202.143	203.15	1.91805	[M+H]+	1.454	Organic acids and derivatives	Carboxylic acids and derivatives	Amino acids, peptides, and analogues	"30315-93-6"	HMDB0001539	C03626	-	-	123831	1.65712e+09	1.15028e+09	1.10931e+09	2.73514e+09	2.7037e+09	2.92174e+09	2.7746e+09	2.74717e+09	1.89765e+09	6.94939e+08	4.91528e+08	5.03957e+08	6.56169e+08	4.98297e+08	4.75835e+08	1.31163e+09	1.27663e+09	1.45048e+09	1.31641e+09	1.32541e+09	1.34077e+09	2.46847e+09	2.05505e+09	2.05171e+09	2.04953e+09	2.11714e+09	1.24392e+09	2.09341e+09	2.16552e+09	2.09328e+09	2.11029e+09	2.10165e+09
Com_147_pos	Caffeate	P	C9H8O4	180.042	163.039	0.30365	[M+H-H2O]+	6.574	Phenylpropanoids and polyketides	Cinnamic acids and derivatives	Hydroxycinnamic acids and derivatives	"501-16-6"	HMDB0001964	C01197	map00940;map00996;map01061;map01100;map01110;map01220	-	689043	9.28467e+06	6.58466e+06	9.35866e+06	8.46232e+06	9.07202e+06	1.15126e+07	9.74621e+06	9.56959e+06	1.02731e+07	8.33544e+06	9.01906e+06	8.2419e+06	9.91328e+06	7.50793e+06	9.0505e+06	5.30848e+06	5.11148e+06	6.25831e+06	3.70853e+06	4.01463e+07	6.03395e+06	4.48283e+06	2.02333e+06	4.72019e+06	5.70127e+06	2.98436e+06	5.91971e+06	6.9421e+06	7.56281e+06	7.4339e+06	7.50871e+06	6.41614e+06
Com_215_pos	trans-Ferulic acid	P	C10H10O4	194.058	177.054	1.10263	[M+H-H2O]+	5.293	Phenylpropanoids and polyketides	Cinnamic acids and derivatives	Hydroxycinnamic acids and derivatives	"537-98-4"	HMDB0000954	C01494	map00940;map00996;map01061;map01100;map01110	-	445858	1.23713e+09	1.15944e+09	1.0726e+09	5.87776e+08	9.38322e+08	6.37271e+08	6.45343e+08	6.27311e+08	6.19789e+08	4.46684e+08	4.32993e+08	4.18253e+08	4.39098e+08	4.14273e+08	4.1238e+08	8.87935e+08	1.27896e+09	7.65541e+08	8.24203e+08	9.01033e+08	9.08635e+08	2.21794e+09	2.19395e+09	2.16497e+09	2.09571e+09	2.15321e+09	2.64991e+09	6.19541e+08	6.58205e+08	6.27959e+08	6.29546e+08	5.79644e+08
Com_544_pos	Sabinic acid	P	C12H24O3	216.173	239.162	0.20802	[M+Na]+	6.824	Organic acids and derivatives	Hydroxy acids and derivatives	Medium-chain hydroxy acids and derivatives	"505-95-3"	HMDB0002059	C08317	-	LMFA01050039	79034	1.79089e+08	2.03144e+08	2.4858e+08	3.30504e+08	2.51896e+08	3.46313e+08	2.59373e+08	2.94303e+08	2.80504e+08	2.50916e+08	2.58973e+08	2.70483e+08	2.60959e+08	2.62617e+08	2.77503e+08	1.77673e+08	1.69847e+08	1.80472e+08	1.68567e+08	1.79142e+08	1.73117e+08	2.05076e+08	1.99647e+08	2.06226e+08	1.95365e+08	2.02545e+08	2.01175e+08	1.93137e+08	1.95933e+08	2.04472e+08	2.22597e+08	2.05054e+08
Com_858_pos	trans-11-Eicosenoic acid	P	C20H38O2	310.287	293.284	0.86698	[M+H-H2O]+	10.801	Lipids and lipid-like molecules	Fatty Acyls	Fatty acids and conjugates	"62322-84-3"	-	-	-	LMFA01030086	5282769	3.08155e+06	3.69287e+06	3.51295e+06	308994	1.44723e+06	1.30183e+06	1.07088e+06	756072	626607	3.50869e+06	4.03674e+06	3.62303e+06	3.84466e+06	3.38851e+06	3.4684e+06	2.13376e+06	1.77701e+06	1.81524e+06	1.4148e+06	1.49819e+06	1.46296e+06	5.97785e+06	5.80042e+06	6.11043e+06	6.49112e+06	6.51341e+06	6.42972e+06	416113	463410	842841	863184	728391
Com_698_pos	Petroselaidic acid(C18-1T)	P	C18H34O2	282.256	265.252	1.21214	[M+H-H2O]+	9.902	Lipids and lipid-like molecules	Fatty Acyls	Fatty acids and conjugates	"593-40-8"	HMDB0303337	-	-	LMFA01030067	5282754	9.52785e+07	8.99143e+07	9.04931e+07	7.25382e+06	2.09443e+07	1.7555e+07	1.5475e+07	9.95528e+06	9.31255e+06	7.79253e+07	7.44713e+07	7.64068e+07	7.56529e+07	8.04514e+07	8.87604e+07	1.5905e+07	1.96864e+07	2.06622e+07	1.42301e+07	2.17045e+07	2.10755e+07	8.347e+07	7.92244e+07	8.09022e+07	8.02447e+07	8.64537e+07	8.49494e+07	8.05838e+06	7.41781e+06	1.49572e+07	1.70362e+07	1.20065e+07
Com_29_pos	Phenylethylamine	P	C8H11N	121.089	122.096	1.11337	[M+H]+	5.111	Benzenoids	Benzene and substituted derivatives	Phenethylamines	"64-04-0"	HMDB0012275	C05332	map00360;map01100	-	1001	3.96851e+07	4.02829e+07	4.27567e+07	2.23643e+07	1.95766e+07	2.46245e+07	1.872e+07	2.33498e+07	2.1983e+07	1.0673e+07	1.02282e+07	9.25235e+06	9.04374e+06	8.50779e+06	8.63302e+06	5.48506e+07	5.42386e+07	6.10657e+07	5.34106e+07	5.84275e+07	5.7641e+07	4.06079e+07	4.15385e+07	3.95665e+07	4.05134e+07	3.9585e+07	4.16735e+07	3.16851e+07	3.17128e+07	3.07938e+07	3.01418e+07	3.227e+07
Com_1293_pos	Arachidonoyl ethanolamide	P	C22H37NO2	347.282	370.272	0.4916	[M+Na]+	9.265	Organic nitrogen compounds	Organonitrogen compounds	Amines	"94421-68-8"	HMDB0004080	C11695	map04080;map04361;map04714;map04723;map04750	LMFA08040056	5281969	3.75287e+06	4.71294e+06	3.67986e+06	3.21137e+06	3.10581e+06	3.98233e+06	3.37222e+06	3.87899e+06	3.97525e+06	7.53321e+06	9.48993e+06	8.34857e+06	9.98097e+06	9.29817e+06	1.09844e+07	6.35285e+06	5.15947e+06	6.82908e+06	4.71445e+06	5.07567e+06	4.26154e+06	629531	769274	1.02391e+06	1.0958e+06	606229	1.19135e+06	2.10032e+06	1.92759e+06	2.24893e+06	1.90293e+06	2.03797e+06
Com_770_pos	gamma-glutamylglutamate	P	C10H16N2O7	276.096	277.103	1.07477	[M+H]+	1.745	Organic acids and derivatives	Carboxylic acids and derivatives	Amino acids, peptides, and analogues	"1116-22-9"	HMDB0011737	C05282	-	-	92865	2.33886e+07	2.68095e+07	2.66304e+07	1.82123e+07	1.96818e+07	1.8709e+07	1.78032e+07	1.86244e+07	2.1447e+07	3.39432e+06	2.00441e+06	3.43032e+06	2.73473e+06	2.65207e+06	2.64034e+06	6.2226e+06	3.89011e+06	7.46016e+06	5.00151e+06	6.24336e+06	6.02286e+06	8.31788e+07	1.08965e+08	4.80717e+07	4.58795e+07	6.26671e+07	4.49415e+07	4.44226e+06	7.41596e+06	7.53914e+06	7.28858e+06	7.91411e+06
Com_806_pos	N1-methyladenosine	P	C11H15N5O4	281.112	282.119	1.35884	[M+H]+	2.09	Nucleosides, nucleotides, and analogues	Purine nucleosides	-	"15763-06-1"	HMDB0003331	C02494	-	-	27476	8.02224e+07	8.14606e+07	7.02648e+07	5.15778e+07	3.46637e+07	2.35368e+07	4.93759e+07	4.99072e+07	4.86889e+07	4.23806e+07	2.89929e+07	3.6178e+07	3.12399e+07	4.36914e+07	4.10501e+07	1.17936e+08	1.39422e+08	9.87776e+07	1.22171e+08	1.17376e+08	1.1738e+08	9.13411e+07	9.09077e+07	7.49431e+07	6.74732e+07	8.63297e+07	8.229e+07	6.45157e+07	8.05453e+07	7.66881e+07	7.33063e+07	6.85744e+07
Com_141_pos	D-Mannosamine	P	C6H13NO5	179.079	162.076	1.33354	[M+H-H2O]+	1.34	Organic oxygen compounds	Organooxygen compounds	Carbohydrates and carbohydrate conjugates	"14307-02-9"	-	C03570	-	-	440049	7.95623e+07	5.94725e+07	6.21495e+07	7.1877e+07	8.3284e+07	8.02266e+07	8.51822e+07	7.4668e+07	8.31745e+07	6.30379e+07	7.54187e+07	6.99629e+07	5.9526e+07	6.50742e+07	7.55201e+07	6.17799e+07	7.42617e+07	6.06708e+07	5.74351e+07	6.23629e+07	7.65712e+07	4.85001e+07	4.63861e+07	4.38165e+07	5.56123e+07	4.87745e+07	5.12701e+07	4.73181e+07	5.85399e+07	5.41725e+07	4.69532e+07	5.30113e+07
Com_313_pos	L-Histidine trimethylbetaine	P	C9H15N3O2	197.116	198.123	1.35115	[M+H]+	1.324	Organic acids and derivatives	Carboxylic acids and derivatives	Amino acids, peptides, and analogues	"534-30-5"	HMDB0029422	C05575	map00340;map01100	-	3083620	1.07261e+08	1.10141e+08	1.01969e+08	2.08548e+08	1.98619e+08	2.14545e+08	2.64489e+08	2.02186e+08	2.16702e+08	2.26305e+07	2.24519e+07	2.0835e+07	2.01213e+07	2.05488e+07	2.15224e+07	1.08756e+08	3.64036e+08	1.19567e+08	1.06952e+08	1.08417e+08	1.13948e+08	1.12899e+08	1.2551e+08	1.15573e+08	1.24339e+08	1.23809e+08	1.19148e+08	8.93256e+07	1.10946e+08	1.03261e+08	1.02564e+08	8.94125e+07
Com_372_pos	Methyl dihydrojasmonate	P	C13H22O3	226.157	209.154	0.03117	[M+H-H2O]+	5.945	Lipids and lipid-like molecules	Fatty Acyls	Lineolic acids and derivatives	"24851-98-7"	HMDB0031740	-	-	-	102861	5.4363e+07	5.18469e+07	5.60266e+07	5.5843e+07	4.91467e+07	5.97851e+07	5.32872e+07	5.64243e+07	5.42154e+07	6.22822e+07	6.31968e+07	6.2985e+07	6.07811e+07	5.93578e+07	4.56588e+07	8.16671e+07	7.56962e+07	8.25447e+07	7.47609e+07	8.04575e+07	7.95079e+07	5.69772e+07	6.05575e+07	7.45595e+07	5.85919e+07	7.52649e+07	5.89843e+07	7.54717e+07	7.37273e+07	7.55366e+07	7.2287e+07	7.53777e+07
Com_155_pos	Propylparaben	P	C10H12O3	180.079	163.075	0.94749	[M+H-H2O]+	5.708	Benzenoids	Benzene and substituted derivatives	Benzoic acids and derivatives	"94-13-3"	HMDB0032574	D01422	-	-	7175	1.94576e+07	1.7452e+07	2.17763e+07	2.10271e+07	2.68597e+07	2.19209e+07	2.5291e+07	2.83399e+07	2.65121e+07	2.49972e+07	5.97182e+07	2.12879e+07	2.03862e+07	1.61388e+07	1.87714e+07	2.99064e+07	3.0012e+07	2.77429e+07	2.63107e+07	2.7851e+07	2.97226e+07	8.4013e+06	7.35027e+06	8.77957e+06	8.55939e+06	8.52583e+06	8.84394e+06	2.70671e+07	2.72218e+07	2.80458e+07	2.58197e+07	2.45325e+07
Com_187_pos	1-Methylhistidine	P	C7H11N3O2	169.085	170.092	1.65903	[M+H]+	1.309	Organic acids and derivatives	Carboxylic acids and derivatives	Amino acids, peptides, and analogues	"332-80-9"	HMDB0000001	C01152	map00340;map01100	-	92105	3.07275e+06	4.32851e+06	4.51719e+06	196597	360094	330698	1.33405e+06	591666	649685	1.04015e+06	1.20179e+06	967268	1.25136e+06	1.88078e+06	1.47119e+06	1.7973e+07	1.52022e+07	1.85804e+07	1.46081e+07	1.55378e+07	1.50272e+07	2.1126e+07	2.51621e+07	1.82985e+07	2.47316e+07	1.85278e+07	2.08714e+07	649901	216540	649540	607985	633609
Com_925_pos	Oleamide	P	C18H35NO	281.272	304.261	1.056	[M+Na]+	9.914	Lipids and lipid-like molecules	Fatty Acyls	Fatty amides	"301-02-0"	HMDB0002117	C19670	-	LMFA08010004	5283387	5.44215e+09	5.77205e+09	5.31012e+09	6.00478e+08	1.93341e+09	1.51939e+09	1.38633e+09	8.76203e+08	8.7806e+08	4.21323e+09	4.50172e+09	4.60356e+09	4.8673e+09	4.47059e+09	4.96015e+09	1.1085e+09	1.13649e+09	1.12657e+09	8.69608e+08	1.16399e+09	1.16685e+09	1.54131e+09	1.48646e+09	1.41011e+09	1.5398e+09	1.44496e+09	1.58615e+09	6.1022e+08	6.47888e+08	1.09156e+09	1.40984e+09	7.33022e+08
Com_795_pos	Linoleic acid amide	P	C18H33NO	279.256	280.263	0.76042	[M+H]+	9.298	Lipids and lipid-like molecules	Fatty Acyls	Fatty amides	"3999-01-7"	HMDB0062656	-	-	LMFA08010008	6435901	3.58204e+08	3.6906e+08	3.7042e+08	5.37284e+07	1.48506e+08	1.12356e+08	9.96703e+07	6.79488e+07	6.16885e+07	2.74581e+08	2.92959e+08	2.91382e+08	3.16866e+08	2.84244e+08	3.36522e+08	1.17986e+08	1.13367e+08	1.27076e+08	1.00712e+08	1.32206e+08	1.24517e+08	1.24827e+08	1.2757e+08	1.3044e+08	1.45139e+08	1.30827e+08	1.35975e+08	5.18849e+07	5.21954e+07	8.06845e+07	9.51428e+07	5.78295e+07
Com_488_pos	Prolylhydroxyproline	P	C10H16N2O4	228.111	229.118	2.41942	[M+H]+	1.669	Organic acids and derivatives	Carboxylic acids and derivatives	Amino acids, peptides, and analogues	"18684-24-7"	HMDB0006695	-	-	-	11902892	4.65242e+07	4.61068e+07	4.1735e+07	6.15348e+07	4.29168e+07	6.23367e+07	5.64435e+07	5.97007e+07	5.86246e+07	8.30148e+06	9.20415e+06	6.78234e+06	8.00397e+06	2.11416e+06	6.44867e+06	3.5659e+07	3.24219e+07	6.15073e+07	3.41369e+07	3.79149e+07	7.06463e+07	2.58995e+07	3.14038e+07	2.80597e+07	2.40711e+07	2.53092e+07	1.90145e+07	7.53203e+07	7.56723e+07	6.79675e+07	7.34285e+07	6.95074e+07
Com_145_pos	Acetylsalicylic acid	P	C9H8O4	180.042	163.039	0.32966	[M+H-H2O]+	5.871	Benzenoids	Benzene and substituted derivatives	Benzoic acids and derivatives	"50-78-2"	HMDB0001879	C01405	map04976	-	2244	2.15612e+07	2.05448e+07	2.3786e+07	2.53145e+07	2.27359e+07	2.86669e+07	2.48151e+07	2.641e+07	2.4906e+07	2.95468e+07	2.94518e+07	3.01972e+07	3.08675e+07	2.89235e+07	3.05207e+07	1.91397e+07	1.76735e+07	1.98671e+07	1.79041e+07	2.63518e+07	1.9177e+07	1.99364e+07	2.0452e+07	2.06378e+07	2.04772e+07	1.96513e+07	2.05793e+07	3.95724e+07	2.05805e+07	2.04791e+07	2.21496e+07	2.05653e+07
Com_88_pos	Indole-3-carboxaldehyde	P	C9H7NO	145.053	146.06	0.888	[M+H]+	5.684	Organoheterocyclic compounds	Indoles and derivatives	Indoles	"487-89-8"	HMDB0029737	C08493	-	-	10256	3.99511e+07	3.80251e+07	3.84888e+07	2.40608e+07	3.25515e+07	3.43672e+07	1.37022e+07	1.17914e+07	1.22546e+07	4.90027e+07	4.75179e+07	4.77388e+07	4.82164e+07	4.61387e+07	5.05266e+07	3.63828e+07	3.29221e+07	3.60652e+07	3.42157e+07	3.68357e+07	3.51839e+07	5.43547e+07	5.35276e+07	5.31756e+07	5.5142e+07	5.48281e+07	5.01011e+07	2.59528e+07	2.91324e+07	2.60454e+07	2.53532e+07	2.62912e+07
Com_22_pos	L-Homoserine	P	C4H9NO3	119.058	120.065	0.82871	[M+H]+	2.497	Organic acids and derivatives	Carboxylic acids and derivatives	Amino acids, peptides, and analogues	"672-15-1"	HMDB0000719	C00263	map00260;map00270;map00300;map00920;map01100;map01110;map01120;map01230	-	12647	3.97425e+07	4.11312e+07	3.86522e+07	1.99753e+08	2.05535e+08	2.11724e+08	2.06341e+08	2.19437e+08	2.16688e+08	3.47279e+07	3.12979e+07	3.67091e+07	3.08487e+07	3.14247e+07	3.10002e+07	1.97822e+07	1.28624e+07	1.98088e+07	1.58107e+07	2.01072e+07	1.37823e+07	1.29497e+07	1.3426e+07	1.02909e+07	6.70934e+06	1.52055e+07	1.18517e+07	8.18631e+07	1.10536e+08	8.27465e+07	7.2078e+07	1.28193e+08
Com_246_pos	3,4-Dihydroxyhydrocinnamic acid	P	C9H10O4	182.058	183.065	1.1845	[M+H]+	5.51	Phenylpropanoids and polyketides	Phenylpropanoic acids	-	"1078-61-1"	HMDB0000423	C10447	map00350;map00946;map01100	-	348154	6.23775e+07	5.30769e+07	6.53808e+07	8.16794e+07	7.32254e+07	8.44667e+07	7.59788e+07	7.75356e+07	7.43041e+07	1.2011e+08	1.10846e+08	1.17582e+08	1.15762e+08	1.18521e+08	1.20426e+08	9.57065e+07	9.13532e+07	1.01209e+08	9.11046e+07	1.00235e+08	9.96703e+07	1.25956e+07	1.31062e+07	1.21072e+07	1.37846e+07	1.64299e+07	1.41054e+07	8.15589e+07	8.69858e+07	8.70647e+07	8.64531e+07	9.05545e+07
Com_665_pos	gamma-Linolenic acid	P	C18H30O2	278.225	261.221	0.42116	[M+H-H2O]+	7.517	Lipids and lipid-like molecules	Fatty Acyls	Lineolic acids and derivatives	"506-26-3"	HMDB0003073	C06426	map00591;map01040;map01100	LMFA01030141	5280933	1.29518e+07	1.42526e+07	1.18576e+07	2.31975e+06	1.09867e+06	2.37524e+06	1.6572e+06	1.24176e+06	1.87079e+06	1.65649e+07	1.56397e+07	1.71388e+07	1.58054e+07	1.64076e+07	1.81385e+07	4.12724e+06	3.47697e+06	3.0535e+06	3.58008e+06	2.92449e+06	3.97599e+06	3.47894e+07	3.42722e+07	3.38896e+07	3.39375e+07	3.39424e+07	3.51262e+07	1.17709e+06	1.69822e+06	1.56581e+06	1.58346e+06	1.92443e+06
Com_20_pos	Betaine	P	C5H12NO2	118.087	118.086	1.64918	[M+H]+	1.357	Organic acids and derivatives	Carboxylic acids and derivatives	Amino acids, peptides, and analogues	"107-43-7"	HMDB0000043	C00719	map00260;map00670;map01100;map02010;map04981	-	248	3.3689e+07	3.89942e+07	3.04021e+07	4.86324e+07	5.02943e+07	4.78337e+07	6.49028e+07	4.75897e+07	3.81132e+07	1.14596e+08	1.07319e+08	1.01344e+08	1.03102e+08	9.18242e+07	1.07314e+08	1.76063e+07	1.54812e+07	1.75191e+07	1.51642e+07	1.42485e+07	1.66455e+07	3.35862e+07	3.86923e+07	3.60061e+07	4.24019e+07	4.40019e+07	3.87717e+07	9.46053e+06	5.47504e+06	1.33831e+07	1.08788e+07	9.09346e+06
Com_30_pos	Nicotinamide	P	C6H6N2O	122.048	123.055	1.95067	[M+H]+	2.515	Organoheterocyclic compounds	Pyridines and derivatives	Pyridinecarboxylic acids and derivatives	"98-92-0"	HMDB0001406	C00153	map00760;map01100;map01240;map04212;map04977	-	936	1.48202e+09	1.57952e+09	1.56031e+09	2.78757e+09	2.56809e+09	2.94228e+09	2.6501e+09	2.8389e+09	2.83978e+09	6.14223e+08	5.93441e+08	5.97109e+08	5.58695e+08	5.8846e+08	6.04529e+08	8.5941e+08	8.46117e+08	8.46704e+08	1.44409e+09	1.20673e+09	1.34976e+09	1.61003e+09	1.53635e+09	1.76316e+09	1.48349e+09	1.61354e+09	1.47932e+09	2.98496e+09	2.90481e+09	3.0815e+09	2.9103e+09	3.05661e+09
Com_1110_pos	oleoyl ethanolamide	P	C20H39NO2	325.298	326.305	0.33249	[M+H]+	9.781	Organic nitrogen compounds	Organonitrogen compounds	Amines	"111-58-0"	HMDB0002088	C20792	map04024	LMFA08040015	5283454	2.63594e+07	2.76266e+07	2.65389e+07	2.53412e+06	2.8034e+06	2.06641e+06	2.30202e+06	2.40921e+06	2.2519e+06	6.59522e+06	7.71014e+06	6.92668e+06	8.58078e+06	7.7132e+06	9.64356e+06	1.05028e+07	9.31372e+06	1.05548e+07	8.86106e+06	9.79034e+06	9.29039e+06	3.4007e+07	3.50968e+07	3.60344e+07	3.53584e+07	3.58139e+07	3.66273e+07	2.00767e+06	1.99997e+06	1.52999e+06	2.25578e+06	1.93092e+06
Com_91_pos	Spermidine	P	C7H19N3	145.158	146.165	0.13733	[M+H]+	1.236	Organic nitrogen compounds	Organonitrogen compounds	Amines	"124-20-9"	HMDB0001257	C00315	map00330;map00410;map00480;map00940;map01053;map01100;map01110;map02010;map04976	-	1102	5.49036e+07	4.78747e+07	4.73254e+07	6.23143e+07	5.97871e+07	5.8723e+07	6.05485e+07	5.85369e+07	5.8778e+07	1.0524e+07	7.45004e+06	7.70406e+06	6.79967e+06	6.51797e+06	6.08139e+06	2.06094e+07	1.75657e+07	1.83749e+07	1.76976e+07	1.76573e+07	1.86437e+07	1.65267e+08	1.71228e+08	1.48383e+08	1.64659e+08	1.42048e+08	1.58574e+08	6.28978e+07	6.34688e+07	6.48664e+07	6.7226e+07	5.89756e+07
Com_680_pos	Linoleic acid	P	C18H32O2	280.24	263.237	0.77801	[M+H-H2O]+	9.51	Lipids and lipid-like molecules	Fatty Acyls	Lineolic acids and derivatives	"60-33-3"	HMDB0000673	C01595	map00591;map01040;map01060;map01100	LMFA01030120	5280450	2.58114e+08	1.72234e+08	1.72531e+08	4.40001e+07	6.36783e+07	5.02988e+07	5.5089e+07	4.71181e+07	4.36037e+07	2.95441e+08	3.02268e+08	3.87716e+08	4.09947e+08	3.93193e+08	3.47941e+08	6.68667e+07	6.15144e+07	6.6603e+07	8.01973e+07	9.09211e+07	5.85241e+07	5.15648e+08	5.47533e+08	5.25781e+08	5.32762e+08	5.19556e+08	5.42861e+08	7.15969e+07	6.79255e+07	8.63359e+07	5.17445e+07	6.91715e+07
Com_1078_pos	Palmitoylethanolamide	P	C18H37NO2	299.282	322.271	0.9294	[M+Na]+	9.57	Organic acids and derivatives	Carboximidic acids and derivatives	Carboximidic acids	"544-31-0"	HMDB0002100	C16512	map04080	LMFA08040057	4671	5.24514e+07	6.11979e+07	5.35219e+07	1.09134e+07	1.07109e+07	1.22854e+07	1.20084e+07	1.20985e+07	1.31661e+07	2.74949e+07	2.98368e+07	2.96366e+07	2.8636e+07	2.97038e+07	3.32998e+07	3.91407e+07	3.51218e+07	3.37983e+07	2.95643e+07	2.96021e+07	2.91421e+07	5.03083e+07	4.93348e+07	5.14548e+07	4.91742e+07	5.24472e+07	5.06104e+07	1.2083e+07	1.23865e+07	1.32167e+07	1.26522e+07	1.22058e+07
Com_211_pos	L-Arginine	P	C6H14N4O2	174.112	175.119	2.10443	[M+H]+	1.558	Organic acids and derivatives	Carboxylic acids and derivatives	Amino acids, peptides, and analogues	"74-79-3"	HMDB0000517	C00062	map00220;map00261;map00330;map00331;map00470;map00970;map00998;map01060;map01064;map01100;map01110;map01230;map02010;map04148;map04150;map04974;map05014;map05022;map05142;map05146;map05230	-	6322	7.2927e+08	7.1684e+08	6.75607e+08	3.86545e+08	4.67082e+08	4.44287e+08	6.89382e+08	4.25401e+08	6.94762e+08	6.85928e+07	3.06642e+07	4.79292e+07	6.73789e+07	6.7343e+07	6.96476e+07	1.89396e+08	1.93575e+08	2.03057e+08	1.92793e+08	1.91428e+08	1.92473e+08	1.35514e+09	1.39053e+09	1.33215e+09	1.37603e+09	1.39635e+09	1.34614e+09	7.44436e+07	1.14199e+08	1.0463e+08	1.05211e+08	1.08068e+08
Com_106_pos	L-Glutamic acid	P	C5H9NO4	147.053	148.06	1.37909	[M+H]+	1.737	Organic acids and derivatives	Carboxylic acids and derivatives	Amino acids, peptides, and analogues	"56-86-0"	HMDB0000148	C00025	map00220;map00250;map00330;map00332;map00340;map00430;map00470;map00480;map00524;map00630;map00650;map00660;map00860;map00910;map00970;map00997;map00998;map01060;map01064;map01100;map01110;map01120;map01200;map01210;map01230;map01240;map02010;map02020;map04068;map04072;map04080;map04216;map04540;map04713;map04720;map04721;map04723;map04724;map04727;map04730;map04742;map04964;map04974;map05014;map…	-	33032	2.56364e+08	2.64975e+08	2.54277e+08	1.20952e+09	8.33728e+08	1.28913e+09	1.25357e+09	1.00808e+09	1.01019e+09	7.65505e+07	4.00842e+07	3.99803e+07	4.39598e+07	4.28121e+07	3.99078e+07	5.88142e+07	6.79414e+07	6.03555e+07	5.96498e+07	5.75984e+07	5.89817e+07	2.98788e+08	2.97862e+08	2.80295e+08	2.66223e+08	3.11031e+08	4.00241e+08	2.11573e+08	2.22354e+08	2.82186e+08	2.10516e+08	2.05947e+08
Com_15_pos	L-Proline	P	C5H9NO2	115.063	116.07	1.8838	[M+H]+	1.69	Organic acids and derivatives	Carboxylic acids and derivatives	Amino acids, peptides, and analogues	"147-85-3"	HMDB0000162	C00148	map00330;map00332;map00333;map00401;map00404;map00470;map00970;map01100;map01110;map01230;map02010;map04974;map04978;map05230	-	145742	2.57444e+08	2.66731e+08	2.66025e+08	3.27912e+08	3.72081e+08	3.49373e+08	4.2743e+08	3.31168e+08	3.23193e+08	1.7275e+08	1.67614e+08	1.42953e+08	1.49473e+08	1.4739e+08	1.52667e+08	1.51331e+08	9.45675e+07	1.18693e+08	1.68004e+08	1.02863e+08	1.5253e+08	3.04934e+08	3.03998e+08	3.00604e+08	3.05646e+08	2.89431e+08	2.94639e+08	1.56458e+08	1.97207e+08	2.16621e+08	2.09687e+08	2.285e+08
Com_127_pos	L-Histidine	P	C6H9N3O2	155.069	156.077	1.0711	[M+H]+	1.294	Organic acids and derivatives	Carboxylic acids and derivatives	Amino acids, peptides, and analogues	"71-00-1"	HMDB0000177	C00135	map00340;map00404;map00410;map00470;map00970;map01060;map01065;map01100;map01110;map01230;map02010;map04974;map05230	-	6274	1.04713e+07	9.51362e+06	1.18727e+07	5.43124e+07	8.19204e+07	7.00054e+07	6.9476e+07	6.6263e+07	5.19219e+07	350651	1.34231e+06	44010.3	48358	47348.3	248165	1.21897e+06	529041	4.14217e+06	717530	1.33774e+06	1.62887e+06	1.83547e+07	2.09234e+07	2.04284e+07	2.2606e+07	2.12909e+07	2.0572e+07	5.65459e+06	4.66951e+06	6.99391e+06	6.92977e+06	7.289e+06
Com_51_pos	L-Asparagine	P	C4H8N2O3	132.053	133.061	1.19173	[M+H]+	1.653	Organic acids and derivatives	Carboxylic acids and derivatives	Amino acids, peptides, and analogues	"70-47-3"	HMDB0000168	C00152	map00250;map00460;map00970;map01060;map01100;map01110;map01230;map04974;map04978;map05230	-	6267	3.18309e+07	3.66008e+07	4.22481e+07	5.17676e+07	9.71357e+07	5.57393e+07	5.20446e+07	7.26469e+07	5.54852e+07	1.75363e+06	2.59694e+06	572012	2.41101e+06	2.50532e+06	2.4778e+06	2.6998e+06	1.37754e+06	2.90789e+06	1.84433e+06	1.8882e+06	1.67376e+06	5.72056e+07	5.29029e+07	5.74875e+07	6.24248e+07	5.37938e+07	5.19359e+07	3.96912e+06	3.87382e+06	5.97704e+06	4.84934e+06	6.36341e+06
Com_46_pos	N-Acetylputrescine	P	C6H14N2O	130.111	131.118	1.64164	[M+H]+	1.491	Organic acids and derivatives	Carboximidic acids and derivatives	Carboximidic acids	"18233-70-0"	HMDB0002064	C02714	map00330;map01100	-	122356	3.27905e+07	1.97415e+07	3.60089e+07	3.80712e+07	3.79402e+07	4.08971e+07	4.0238e+07	3.3616e+07	3.74073e+07	1.84284e+07	1.5937e+07	1.5187e+07	1.50525e+07	1.46878e+07	9.12366e+06	4.58269e+07	2.43004e+07	2.93765e+07	2.68662e+07	5.00743e+07	2.03004e+07	1.14764e+07	2.10869e+07	1.02292e+07	1.01873e+07	1.17824e+07	1.65365e+07	2.58324e+07	2.69806e+07	1.68073e+07	1.00666e+07	2.69048e+07
Com_314_pos	Syringic acid	P	C9H10O5	198.053	199.06	0.44897	[M+H]+	4.872	Benzenoids	Benzene and substituted derivatives	Benzoic acids and derivatives	"530-57-4"	HMDB0002085	C10833	map00627;map01120	-	10742	7.08175e+07	4.81015e+07	8.0053e+07	1.11246e+08	9.85831e+07	9.2234e+07	1.02924e+08	1.17567e+08	1.06461e+08	9.5996e+06	7.44084e+06	9.03989e+06	9.98122e+06	6.01545e+06	1.03189e+07	8.89658e+07	9.51618e+07	1.0662e+08	9.81328e+07	1.05249e+08	1.02222e+08	2.99907e+06	3.17377e+06	2.76521e+06	2.92205e+06	1.89704e+06	2.74495e+06	1.28455e+08	1.2475e+08	1.23614e+08	1.17286e+08	1.24625e+08
Com_136_pos	Serotonin	P	C10H12N2O	176.095	159.092	0.82986	[M+H-H2O]+	5.191	Organoheterocyclic compounds	Indoles and derivatives	Tryptamines and derivatives	"50-67-9"	HMDB0000259	C00780	map00380;map01063;map01100;map01110;map04024;map04080;map04361;map04540;map04721;map04726;map04742;map04750;map04976;map05207;map07211	-	5202	2.87628e+07	2.48695e+07	2.28786e+07	2.65363e+07	2.443e+07	2.74902e+07	2.41083e+07	2.52071e+07	2.54027e+07	2.50484e+06	2.66229e+06	3.00545e+06	2.43683e+06	2.8616e+06	3.63033e+06	2.97072e+07	2.5451e+07	2.84467e+07	2.67913e+07	2.73423e+07	2.79287e+07	4.82777e+07	4.62902e+07	4.65973e+07	4.53959e+07	4.39609e+07	4.44319e+07	2.72878e+07	2.82114e+07	2.71438e+07	2.82429e+07	2.75831e+07
Com_241_pos	L-Tyrosine	P	C9H11NO3	181.074	182.081	1.42287	[M+H]+	2.413	Organic acids and derivatives	Carboxylic acids and derivatives	Amino acids, peptides, and analogues	"60-18-4"	HMDB0000158	C00082	map00130;map00261;map00350;map00360;map00400;map00401;map00460;map00680;map00730;map00940;map00950;map00965;map00966;map00970;map00997;map00998;map00999;map01055;map01059;map01060;map01063;map01100;map01110;map01210;map01230;map01240;map04728;map04916;map04917;map04974;map05012;map05030;map05031;map05034;map05230	-	6057	6.72404e+08	4.9684e+08	6.65944e+08	1.02674e+09	7.92512e+08	6.99277e+08	1.0269e+09	6.51194e+08	1.02901e+09	6.0337e+08	5.52849e+08	5.80251e+08	5.15659e+08	5.35929e+08	4.37384e+08	7.22018e+08	6.82469e+08	6.77863e+08	7.16148e+08	6.79921e+08	7.0802e+08	1.19946e+09	1.13133e+09	6.40807e+08	1.07995e+09	1.1835e+09	1.11826e+09	9.03678e+08	5.77274e+08	5.7011e+08	9.42176e+08	9.15389e+08
Com_99_pos	L-Lysine	P	C6H14N2O2	146.106	147.113	1.45958	[M+H]+	1.594	Organic acids and derivatives	Carboxylic acids and derivatives	Amino acids, peptides, and analogues	"56-87-1"	HMDB0000182	C00047	map00300;map00310;map00470;map00780;map00960;map00970;map00997;map01060;map01064;map01100;map01110;map01120;map01210;map01230;map02010;map04974	-	5962	4.43518e+07	4.35929e+07	2.84263e+07	1.54304e+08	1.47427e+08	1.24401e+08	9.79505e+07	9.957e+07	1.77645e+08	1.07505e+07	6.36146e+06	7.29746e+06	5.33138e+06	7.30842e+06	8.56356e+06	8.7212e+06	9.36824e+06	1.00187e+07	6.31359e+06	6.45717e+06	6.03688e+06	4.45794e+07	4.33971e+07	4.34468e+07	4.27621e+07	4.86704e+07	2.20552e+07	2.63191e+07	2.54625e+07	3.22084e+07	1.6383e+07	2.64463e+07
Com_95_pos	L-Glutamine	P	C5H10N2O3	146.069	147.076	1.27134	[M+H]+	1.699	Organic acids and derivatives	Carboxylic acids and derivatives	Amino acids, peptides, and analogues	"56-85-9"	HMDB0000641	C00064	map00220;map00230;map00240;map00250;map00470;map00630;map00750;map00910;map00970;map01060;map01100;map01110;map01120;map01230;map01232;map01240;map02010;map02020;map04724;map04727;map04964;map04974;map04978;map05230	-	5961	7.79189e+07	5.83945e+07	8.12406e+07	2.3863e+08	2.4647e+08	2.2788e+08	2.37489e+08	1.68049e+08	2.472e+08	3.21366e+07	3.11021e+07	5.01818e+07	3.49352e+07	4.78939e+07	2.94299e+07	2.11141e+07	1.50857e+07	1.94868e+07	2.0607e+07	1.57771e+07	1.82094e+07	8.65465e+07	7.11709e+07	7.57429e+07	8.79215e+07	6.78518e+07	7.34324e+07	3.32697e+07	3.21263e+07	2.52908e+07	2.68757e+07	3.41516e+07
Com_114_pos	Isovanillic acid	P	C8H8O4	168.042	151.039	0.89991	[M+H-H2O]+	5.107	Benzenoids	Benzene and substituted derivatives	Benzoic acids and derivatives	"645-08-9"	HMDB0060003	-	-	-	12575	3.06085e+08	2.66905e+08	2.59224e+08	1.00521e+08	1.00441e+08	1.09897e+08	1.0048e+08	1.08875e+08	1.15899e+08	2.16305e+08	2.10144e+08	2.12653e+08	2.06326e+08	2.11651e+08	2.25789e+08	8.96405e+07	1.67708e+08	1.80892e+08	9.46729e+07	1.75574e+08	8.21742e+07	5.95459e+08	6.38465e+08	5.99864e+08	6.19138e+08	5.77355e+08	6.07314e+08	1.74917e+08	1.67058e+08	1.65343e+08	1.69777e+08	1.70744e+08
Com_16_pos	Indole	P	C8H7N	117.058	118.065	1.51151	[M+H]+	5.189	Organoheterocyclic compounds	Indoles and derivatives	Indoles	"120-72-9"	HMDB0000738	C00463	map00380;map00400;map00402;map00999;map01100;map01110;map04974	-	798	2.81279e+07	2.31265e+07	2.4558e+07	2.32061e+07	2.24576e+07	2.29681e+07	2.32605e+07	2.30203e+07	2.16303e+07	4.37093e+06	4.11709e+06	4.08846e+06	3.80657e+06	4.03904e+06	3.45299e+06	2.51275e+07	2.49025e+07	2.67717e+07	2.29816e+07	2.51911e+07	2.44891e+07	5.18555e+07	5.19179e+07	4.62225e+07	4.64023e+07	4.49953e+07	4.49722e+07	2.33831e+07	2.3313e+07	2.41794e+07	2.20966e+07	2.22991e+07
Com_28_pos	1-Phenylethane-1,2-diol	P	C8H10O2	138.068	121.065	1.22453	[M+H-H2O]+	1.626	Benzenoids	Benzene and substituted derivatives	Phenoxyacetic acid derivatives	"93-56-1"	-	-	-	-	-	4.18154e+07	5.00621e+07	4.82265e+07	6.90717e+07	5.5573e+07	6.7859e+07	6.05463e+07	6.76314e+07	5.95101e+07	1.99516e+07	1.89176e+07	2.05189e+07	1.89235e+07	2.56781e+07	3.14518e+07	6.72636e+06	9.59818e+06	1.06113e+07	6.74421e+06	9.64368e+06	9.17441e+06	2.90811e+07	2.83628e+07	3.09767e+07	3.01712e+07	2.74697e+07	2.83988e+07	2.35699e+07	1.88242e+07	2.17296e+07	1.65908e+07	1.94037e+07
Com_478_pos	D-Mannoheptulose	P	C7H14O7	210.074	228.108	0.48077	[M+NH4]+	6.437	Organic oxygen compounds	Organooxygen compounds	Carbohydrates and carbohydrate conjugates	"3615-44-9"	HMDB0029935	-	-	-	441419	384219	386143	352561	642089	559345	920311	795457	917032	650766	282485	667794	674833	705064	621993	655577	209717	250469	184273	304667	418054	249815	196604	135820	292039	90625.3	80529.8	63530.6	459973	404779	497869	394958	393773
Com_1273_pos	Tabersonine	P	C21H24N2O2	336.184	359.172	3.38521	[M+Na]+	8.733	Alkaloids and derivatives	Plumeran-type alkaloids	-	"4429-63-4"	-	C09244	map00901;map01063;map01100;map01110	-	-	4.16629e+06	5.55857e+06	7.43626e+06	3.57261e+06	4.33236e+06	3.86989e+06	5.61552e+06	3.31906e+06	3.76009e+06	6.20566e+06	8.86005e+06	9.88707e+06	7.34032e+06	6.47875e+06	1.07953e+07	3.22586e+06	3.59856e+06	3.45135e+06	3.29989e+06	2.94301e+06	2.12559e+06	5.07254e+06	4.5372e+06	3.09063e+06	4.77509e+06	4.58284e+06	4.07515e+06	8.07302e+06	7.66427e+06	4.13242e+06	3.75168e+06	5.28478e+06
Com_1443_pos	Blinin	P	C22H32O6	392.22	415.211	4.4625	[M+Na]+	9.669	Lipids and lipid-like molecules	Prenol lipids	Terpene lactones	"125675-09-4"	-	-	-	-	59054177	9.00751e+06	1.01447e+07	8.40212e+06	8.97396e+06	9.58257e+06	1.11326e+07	7.39268e+06	8.17812e+06	8.76133e+06	1.2295e+07	1.03799e+07	1.41803e+07	1.13857e+07	1.59632e+07	1.66427e+07	1.26454e+07	1.01059e+07	1.04855e+07	9.85771e+06	9.44253e+06	9.28893e+06	6.76453e+06	6.29768e+06	3.42966e+06	3.23455e+06	5.8548e+06	4.04149e+06	7.39796e+06	8.08762e+06	9.10587e+06	9.00421e+06	9.46891e+06
Com_1664_pos	2-O-Acetyl-20-hydroxyecdysone	P	C29H46O8	522.319	545.308	0.43419	[M+Na]+	8.736	Lipids and lipid-like molecules	Steroids and steroid derivatives	Bile acids, alcohols and derivatives	"19536-25-5"	-	-	-	-	-	9.64927e+06	1.2663e+07	9.1927e+06	1.27416e+06	1.29482e+06	1.45369e+06	1.21598e+06	1.54394e+06	2.13605e+06	3.383e+07	3.53626e+07	3.71718e+07	3.94067e+07	4.22423e+07	4.54777e+07	4.41639e+06	3.95961e+06	4.38129e+06	2.84647e+06	2.87278e+06	2.71492e+06	2.85233e+07	3.00141e+07	2.83537e+07	2.68157e+07	2.89595e+07	2.82944e+07	1.78349e+06	2.00165e+06	1.892e+06	2.08949e+06	1.68687e+06
Com_1001_pos	Dicaprylyl carbonate	P	C17H34O3	286.251	309.241	3.66241	[M+Na]+	8.198	Organic acids and derivatives	Organic carbonic acids and derivatives	Carbonic acid diesters	"1680-31-5"	-	-	-	-	9904000	5.40864e+06	7.1843e+06	6.57241e+06	550930	163861	150161	513566	1.18698e+06	479555	1.95799e+06	2.83916e+06	3.43795e+06	1.15087e+06	3.70202e+06	3.39457e+06	156921	469985	2.08381e+06	1.85379e+06	2.05397e+06	638715	1.28342e+06	1.3571e+06	462100	532945	2.07033e+06	334821	800704	1.12005e+06	390770	649312	450768
Com_1708_pos	Ginsenoside Rk3	P	C36H60O8	620.429	643.418	0.18541	[M+Na]+	10.227	Lipids and lipid-like molecules	Prenol lipids	Triterpenoids	"364779-15-7"	-	-	-	-	75412555	5.45078e+07	6.43383e+07	5.52185e+07	2.80866e+07	2.76339e+07	1.70258e+07	2.7187e+07	3.23509e+07	3.18624e+07	3.36849e+07	3.42699e+07	3.66085e+07	3.4471e+07	4.36332e+07	4.15722e+07	1.51851e+08	1.08058e+08	1.33648e+08	1.1975e+08	1.1785e+08	1.10391e+08	2.87711e+07	2.8358e+07	2.8485e+07	2.72078e+07	2.74547e+07	3.05165e+07	4.14643e+07	4.39351e+07	4.49816e+07	4.21774e+07	4.19106e+07
Com_1378_pos	Fraxin	P	C16H18O10	370.09	393.079	0.50933	[M+Na]+	1.581	Phenylpropanoids and polyketides	Coumarins and derivatives	Coumarin glycosides	"524-30-1"	HMDB0252486	C09266	-	-	5909448	9.81524e+06	1.15877e+07	1.30731e+07	1.04179e+07	5.36505e+06	9.31505e+06	5.64647e+06	3.68984e+06	6.7388e+06	1.95324e+07	1.51683e+07	1.76644e+07	1.07215e+07	1.66602e+07	1.61671e+07	1.68728e+07	1.65519e+07	1.47977e+07	1.36705e+07	1.38134e+07	1.74523e+07	5.4215e+06	3.68247e+06	6.59525e+06	4.19893e+06	5.27069e+06	3.25227e+06	9.75466e+06	1.32606e+07	1.04315e+07	8.07702e+06	1.08019e+07
Com_1434_pos	Periplogenin	P	C23H34O5	390.241	413.229	1.40985	[M+Na]+	10.631	Lipids and lipid-like molecules	Steroids and steroid derivatives	Steroid lactones	"514-39-6"	HMDB0256345	-	-	-	-	2.76845e+06	5.31878e+06	3.86607e+06	2.36593e+06	2.20645e+06	2.7683e+06	2.95878e+06	2.78287e+06	2.3724e+06	2.88161e+06	2.53629e+06	3.40606e+06	2.50033e+06	3.48984e+06	3.32441e+06	5.14597e+06	5.72339e+06	4.7634e+06	2.87483e+06	3.78768e+06	2.87503e+06	2.16372e+06	2.46488e+06	2.19001e+06	2.188e+06	1.3147e+06	1.60287e+06	1.68476e+06	1.43617e+06	1.41911e+06	1.93379e+06	2.24807e+06
Com_358_pos	7-Methoxy-4-methyl-coumarin-8-ol	P	C11H10O4	206.058	207.065	0.61518	[M+H]+	0.635	Phenylpropanoids and polyketides	Coumarins and derivatives	Hydroxycoumarins	"22084-94-2"	-	-	-	-	-	1.62755e+07	1.75598e+07	3.04898e+07	5.76532e+07	2.91079e+07	5.32706e+07	1.88542e+07	5.05172e+07	4.5983e+07	2.44442e+07	2.29504e+07	2.07707e+07	2.2857e+07	7.65013e+06	2.3185e+07	1.85455e+07	2.74114e+07	3.38047e+07	1.35914e+07	3.60385e+07	1.55741e+07	6.30435e+06	9.34391e+06	1.0697e+07	1.06911e+07	1.21532e+07	1.29569e+07	2.64062e+07	4.13551e+07	4.22268e+07	2.19151e+07	3.94715e+07
Com_1530_pos	Asperulosidic acid	P	C18H24O12	432.127	455.115	1.3798	[M+Na]+	1.376	Lipids and lipid-like molecules	Prenol lipids	Terpene glycosides	"25368-11-0"	HMDB0248668	-	-	-	13935238	4.00038e+07	6.23269e+07	5.1986e+07	8.90027e+06	6.31563e+06	1.18113e+07	1.33547e+07	1.13852e+07	2.15213e+07	1.4967e+08	1.43213e+08	1.44661e+08	1.43191e+08	9.58981e+07	1.42636e+08	3.25179e+07	2.18488e+07	3.82616e+07	2.60553e+07	4.18359e+07	2.94924e+07	2.08756e+08	2.12545e+08	2.02652e+08	2.10765e+08	2.17692e+08	2.00289e+08	2.89014e+07	2.99585e+07	2.10093e+07	1.90799e+07	1.72822e+07
Com_1601_pos	Podecdysone B	P	C27H42O6	462.298	485.29	4.86827	[M+Na]+	8.673	Lipids and lipid-like molecules	Steroids and steroid derivatives	Bile acids, alcohols and derivatives	"22612-27-7"	-	C08832	-	-	-	1.25816e+07	1.37415e+07	1.2651e+07	1.47371e+07	1.46505e+07	1.51542e+07	1.51301e+07	1.53881e+07	1.61466e+07	4.29775e+06	4.88893e+06	4.79924e+06	5.40825e+06	4.15077e+06	5.62831e+06	3.66068e+07	2.96578e+07	3.45196e+07	3.06968e+07	3.20616e+07	3.11368e+07	6.72946e+06	6.29589e+06	6.58898e+06	6.66362e+06	6.51888e+06	7.46373e+06	1.41442e+07	1.43806e+07	1.36605e+07	1.39251e+07	1.39152e+07
Com_1691_pos	Daucosterol	P	C35H60O6	576.439	599.428	0.08102	[M+Na]+	10.657	Lipids and lipid-like molecules	Steroids and steroid derivatives	Stigmastanes and derivatives	"474-58-8"	HMDB0302569	D05848	-	LMST01040197	71628	1.16621e+08	1.19693e+08	1.03192e+08	1.42291e+08	1.06099e+08	3.30556e+07	1.22632e+08	1.27473e+08	1.28556e+08	1.55779e+08	1.55227e+08	1.4762e+08	1.64372e+08	5.50782e+07	1.49502e+08	1.34098e+08	8.66214e+07	8.65123e+07	7.8709e+07	8.17374e+07	7.09241e+07	1.83524e+08	1.76574e+08	1.91579e+08	6.02935e+07	1.84839e+08	1.93053e+08	9.39964e+07	1.16172e+08	1.16914e+08	1.01138e+08	1.11792e+08
Com_1290_pos	Calycanthine	P	C22H26N4	346.216	369.206	1.95199	[M+Na]+	8.605	Organoheterocyclic compounds	Quinolines and derivatives	Aminoquinolines and derivatives	"595-05-1"	HMDB0029561	C10573	-	-	264115	703143	1.05417e+06	911463	591409	458185	720806	483234	548994	577970	1.83363e+06	1.80851e+06	1.83111e+06	1.7806e+06	1.35681e+06	1.55685e+06	1.30013e+06	1.13202e+06	1.04116e+06	1.03545e+06	943626	853012	188821	49022.8	240709	177728	106215	154727	136431	108623	442036	355551	125478
Com_1033_pos	Pristanic acid	P	C19H38O2	298.287	316.32	2.35894	[M+NH4]+	7.614	Lipids and lipid-like molecules	Prenol lipids	Diterpenoids	"1189-37-3"	HMDB0000795	-	-	LMPR0104010022	123929	2.80119e+08	3.01434e+08	2.83246e+08	4.25405e+08	3.79326e+08	4.56266e+08	3.9661e+08	4.3303e+08	4.06374e+08	1.38526e+08	1.4626e+08	1.41978e+08	1.48629e+08	2.57153e+08	2.79608e+08	3.72698e+08	4.52623e+08	3.1372e+08	3.6767e+08	4.86979e+08	3.33926e+08	6.18548e+07	7.72083e+07	7.43529e+07	9.19287e+07	6.83107e+07	7.79395e+07	3.04153e+08	5.615e+08	3.04138e+08	5.53627e+08	5.87399e+08
Com_1115_pos	11beta-Hydroxyandrosterone	P	C19H30O3	306.219	329.208	2.39417	[M+Na]+	8.696	Lipids and lipid-like molecules	Steroids and steroid derivatives	Androstane steroids	"57-61-4"	HMDB0002984	C14606	-	LMST02020086	10286365	3.93555e+06	3.9243e+06	3.3309e+06	3.69929e+06	3.13964e+06	3.70738e+06	3.37192e+06	3.4246e+06	3.86386e+06	6.71642e+06	7.75403e+06	7.85233e+06	8.37807e+06	7.74637e+06	8.65731e+06	4.71244e+06	4.6234e+06	4.90469e+06	3.95452e+06	4.46244e+06	5.72316e+06	1.4453e+06	1.58815e+06	1.46363e+06	1.33002e+06	1.36385e+06	1.25142e+06	1.41882e+06	1.79097e+06	1.8393e+06	1.34553e+06	1.84137e+06
Com_1102_pos	11-Beta-hydroxyandrostenedione	P	C19H26O3	302.188	325.177	1.10919	[M+Na]+	8.856	Lipids and lipid-like molecules	Steroids and steroid derivatives	Androstane steroids	"382-44-5"	HMDB0006773	C05284	map00140	LMST02020066	4762	979719	990007	888914	1.4497e+06	753925	500164	571894	701501	473899	3.94906e+06	4.36065e+06	3.74757e+06	3.97082e+06	3.62171e+06	4.55474e+06	52478.5	64827.8	62048.6	505676	557854	53812.2	1.28871e+06	1.26312e+06	1.09739e+06	1.46778e+06	1.06568e+06	1.18007e+06	665826	518089	640578	80392.8	668892
Com_14_pos	2-Methyl-4-pentenoic Acid	P	C6H10O2	114.068	115.075	2.01666	[M+H]+	0.723	Lipids and lipid-like molecules	Fatty Acyls	Fatty acids and conjugates	"1575-74-2"	HMDB0031158	-	-	LMFA01030972	549519	1.07598e+07	1.23641e+07	1.11515e+07	2.01201e+07	1.57286e+07	1.9745e+07	1.57095e+07	1.79684e+07	1.53905e+07	2.68345e+07	1.75428e+07	1.74573e+07	1.61286e+07	1.48371e+07	1.29495e+07	9.98079e+06	4.87161e+06	1.04144e+07	1.13527e+07	1.03635e+07	1.20605e+07	1.23365e+07	1.28208e+07	1.47592e+07	1.16054e+07	1.41279e+07	1.27704e+07	1.28511e+07	1.32624e+07	1.31059e+07	1.25236e+07	1.45335e+07
Com_1689_pos	Procyanidin A2	P	C30H24O12	576.127	599.116	0.58835	[M+Na]+	7.61	Phenylpropanoids and polyketides	Flavonoids	Biflavonoids and polyflavonoids	"41743-41-3"	HMDB0037655	C10237	-	-	124025	3.24228e+08	3.51348e+08	3.68396e+08	5.25585e+08	4.60446e+08	5.44858e+08	4.75394e+08	5.40716e+08	5.08804e+08	4.68722e+08	5.07599e+08	5.10963e+08	5.21319e+08	5.5791e+08	6.06918e+08	3.06233e+08	2.59566e+08	2.89015e+08	2.5036e+08	2.52178e+08	2.51565e+08	2.68934e+08	2.79559e+08	3.79985e+06	2.2761e+06	2.56551e+08	2.89797e+08	3.22809e+08	3.15642e+08	3.28049e+08	3.05802e+08	3.23648e+08
Com_1672_pos	Kukoamine B	P	C28H42N4O6	530.31	553.298	2.50279	[M+Na]+	7.136	Benzenoids	Phenols	Benzenediols	"164991-67-7"	HMDB0060525	C17616	-	-	10346914	5.33018e+07	5.72784e+07	6.11349e+07	2.99447e+07	1.91961e+07	3.22272e+07	2.67178e+07	2.10172e+07	1.89369e+07	3.73789e+07	3.85583e+07	3.62737e+07	1.63952e+07	1.62752e+07	4.50037e+07	3.4048e+07	3.43727e+07	3.40946e+07	3.33661e+07	3.37667e+07	3.40945e+07	4.97878e+07	5.65799e+07	2.70263e+07	5.12236e+07	4.7806e+07	5.25883e+07	2.53876e+07	2.47817e+07	2.7335e+07	2.37097e+07	2.66931e+07
Com_200_pos	Glycylproline	P	C7H12N2O3	172.085	173.092	1.18512	[M+H]+	4.876	Organic acids and derivatives	Carboxylic acids and derivatives	Amino acids, peptides, and analogues	"704-15-4"	HMDB0000721	-	-	-	3013625	2.82865e+06	3.28129e+06	2.75605e+06	6.69481e+06	6.68205e+06	7.28022e+06	6.59402e+06	6.78936e+06	6.97515e+06	2.02951e+06	1.65051e+06	2.38076e+06	115779	1.96633e+06	1.55213e+06	2.72372e+06	1.83115e+06	2.21902e+06	1.70386e+06	1.902e+06	2.23466e+06	2.74431e+06	2.46736e+06	2.40662e+06	2.89458e+06	2.56926e+06	3.33701e+06	5.511e+06	6.13344e+06	5.10143e+06	5.7282e+06	5.40615e+06
Com_193_pos	Glycylleucine	P	C8H16N2O3	188.116	171.113	1.27776	[M+H-H2O]+	2.302	Organic acids and derivatives	Carboxylic acids and derivatives	Amino acids, peptides, and analogues	"869-19-2"	HMDB0000759	C02155	-	-	92843	8.54823e+07	8.39013e+07	8.04444e+07	1.14314e+08	1.04538e+08	1.37434e+08	1.14027e+08	1.14772e+08	1.37022e+08	5.8649e+07	5.55655e+07	5.14304e+07	5.07326e+07	5.07239e+07	7.75049e+07	8.11384e+07	1.63292e+08	8.27607e+07	8.46473e+07	7.87994e+07	8.54977e+07	1.14912e+08	1.08441e+08	1.08733e+08	1.05269e+08	1.1358e+08	1.06009e+08	1.19567e+08	1.21053e+08	1.14884e+08	1.14116e+08	1.16127e+08
Com_1077_pos	Brassidic acid	P	C22H42O2	338.318	321.315	0.08988	[M+H-H2O]+	11.779	Lipids and lipid-like molecules	Fatty Acyls	Fatty acids and conjugates	"506-33-2"	HMDB0249369	-	-	LMFA01030090	5282772	1.23045e+07	1.47234e+07	1.08982e+07	7.12292e+06	7.12436e+06	7.25475e+06	8.63032e+06	5.61715e+06	7.93464e+06	2.07208e+07	2.70292e+07	1.99167e+07	2.70055e+07	2.09559e+07	1.855e+07	1.53446e+07	1.10671e+07	1.41928e+07	1.01737e+07	1.06504e+07	1.07297e+07	1.42969e+07	1.5383e+07	1.6826e+07	1.52166e+07	1.58676e+07	1.74482e+07	5.39102e+06	5.98334e+06	6.52248e+06	6.49854e+06	6.20483e+06
Com_496_pos	Ergothioneine	P	C9H15N3O2S	229.089	230.096	0.82054	[M+H]+	4.717	Organic acids and derivatives	Carboxylic acids and derivatives	Amino acids, peptides, and analogues	"497-30-3"	HMDB0003045	C05570	map00340;map01100	-	5351619	3.59887e+07	4.02388e+07	3.63624e+07	2.49093e+07	1.38709e+07	2.39904e+07	1.13833e+07	1.47923e+07	2.63965e+07	7.11951e+06	6.98378e+06	7.55659e+06	5.16498e+06	7.72386e+06	8.55255e+06	4.94459e+06	5.10103e+06	7.46953e+06	5.6311e+06	6.83294e+06	6.76706e+06	2.65219e+08	2.37004e+08	2.26202e+08	2.75122e+08	2.52458e+08	2.2769e+08	1.98332e+07	9.95483e+06	2.39307e+07	2.17852e+07	2.66894e+07
Com_353_pos	Panthenol	P	C9H19NO4	205.131	206.138	1.95176	[M+H]+	1.651	Lipids and lipid-like molecules	Fatty Acyls	Fatty amides	"81-13-0"	HMDB0004231	C05944	map00770	LMFA08020198	131204	1.15283e+07	1.11019e+07	1.3171e+07	1.6982e+07	9.29027e+06	1.78357e+07	1.56283e+07	1.55553e+07	1.73339e+07	2.07489e+06	3.28187e+06	1.5136e+06	2.48279e+06	1.7517e+06	1.31668e+06	1.07254e+07	9.25775e+06	8.74787e+06	1.01374e+07	1.02582e+07	6.81098e+06	2.47307e+07	2.48343e+07	2.49362e+07	1.97484e+07	2.32668e+07	2.45172e+07	7.27321e+06	6.77745e+06	5.79965e+06	3.59371e+06	5.66703e+06
Com_11_pos	Aminocaproic acid	P	C6H13NO2	131.095	114.091	0.92286	[M+H-H2O]+	5.332	Lipids and lipid-like molecules	Fatty Acyls	Fatty acids and conjugates	"60-32-2"	HMDB0001901	C02378	map00930;map01100;map01120	LMFA01100035	564	1.37916e+08	1.34997e+08	1.65568e+08	1.14146e+07	1.47845e+07	1.3833e+07	1.49018e+07	1.31594e+07	1.48791e+07	1.75052e+07	2.82759e+07	1.91975e+07	4.95239e+07	2.17548e+07	2.50868e+07	6.50098e+06	5.48239e+06	4.99895e+06	6.82604e+06	9.35009e+06	7.48768e+06	1.55919e+07	8.41701e+06	1.25003e+07	1.54507e+07	1.49953e+07	1.41176e+07	8.13987e+06	9.61082e+06	9.11564e+06	7.07672e+06	9.07163e+06
Com_10_pos	Citraconic acid	P	C5H6O4	130.027	113.023	0.36626	[M+H-H2O]+	11.99	Lipids and lipid-like molecules	Fatty Acyls	Fatty acids and conjugates	"498-23-7"	HMDB0000634	C02226	map00290;map00660;map01100;map01210	LMFA01170099	643798	1.6152e+06	1.94246e+06	957844	4.16604e+06	3.56502e+06	4.07514e+06	2.89889e+06	3.9793e+06	3.78554e+06	937757	2.00364e+06	2.60683e+06	1.89715e+06	3.20889e+06	908209	539989	1.61407e+06	1.21683e+06	2.53916e+06	3.37576e+06	929332	743156	334986	1.19117e+06	1.36962e+06	1.40909e+06	1.93275e+06	3.73361e+06	2.44014e+06	1.10077e+06	2.63115e+06	1.58727e+06
Com_31_pos	5-Hydroxymethyl-2-furancarboxylic acid	P	C6H6O4	142.027	125.023	0.72588	[M+H-H2O]+	1.01	Organoheterocyclic compounds	Furans	Furoic acid and derivatives	"6338-41-6"	HMDB0002432	C20448	-	-	80642	1.48232e+08	1.28457e+08	2.12088e+08	3.63065e+08	3.00141e+08	2.38926e+08	2.99313e+08	3.50445e+08	3.04367e+08	2.25474e+08	1.84401e+08	1.871e+08	1.77297e+08	1.56613e+08	1.51343e+08	1.41234e+08	2.1115e+08	2.05907e+08	2.3769e+08	2.23635e+08	2.61443e+08	7.09186e+07	9.14065e+07	1.06262e+08	9.21042e+07	1.24714e+08	1.0756e+08	2.89863e+08	2.81824e+08	3.06312e+08	2.88558e+08	2.9242e+08
Com_2161_pos	P-Toluenesulfonamide	P	C7H9NO2S	171.035	172.043	1.03506	[M+H]+	5.553	Benzenoids	Benzene and substituted derivatives	Toluenes	"-"	HMDB0246504	C14412	-	-	6269	1.34489e+06	1.41461e+06	1.5767e+06	2.22013e+06	2.22109e+06	3.29995e+06	2.81991e+06	2.27626e+06	2.91322e+06	512154	260435	214210	212098	89547.2	129519	4.23417e+06	4.44196e+06	5.17636e+06	4.693e+06	4.55913e+06	5.02599e+06	4.226e+06	4.64183e+06	4.75778e+06	5.40475e+06	4.84027e+06	5.00198e+06	2.57525e+06	2.58332e+06	2.62516e+06	2.61312e+06	2.74069e+06
Com_3421_pos	Lauroyl diethanolamide	P	C16H33NO3	287.246	288.253	0.21781	[M+H]+	7.28	Lipids and lipid-like molecules	Fatty Acyls	Fatty amides	"120-40-1"	HMDB0032358	-	-	LMFA08040058	8430	4.23682e+06	4.73875e+06	5.36341e+06	791823	1.03596e+06	1.32567e+06	1.19942e+06	1.16765e+06	569937	2.18136e+06	2.02491e+06	2.3673e+06	2.34736e+06	2.1809e+06	2.69108e+06	5.68199e+06	5.37473e+06	5.57674e+06	5.18995e+06	6.02652e+06	1.57214e+07	1.08996e+07	1.12179e+07	1.07192e+07	1.09938e+07	1.03981e+07	1.14358e+07	620246	919841	579986	642632	960133
Com_2280_pos	Dodecylamine	P	C12H27N	185.214	186.221	1.03136	[M+H]+	6.965	Organic nitrogen compounds	Organonitrogen compounds	Amines	"-"	HMDB0251571	-	-	-	-	1.25977e+08	1.28388e+08	1.37569e+08	8.85494e+07	8.14559e+07	1.012e+08	8.51121e+07	9.01401e+07	8.84002e+07	3.68181e+07	3.84136e+07	3.67339e+07	3.84814e+07	3.69465e+07	4.15738e+07	2.21688e+08	2.02608e+08	2.23806e+08	2.09137e+08	2.29073e+08	2.12254e+08	2.3584e+08	2.38832e+08	2.36382e+08	2.33916e+08	2.38017e+08	2.41332e+08	4.49036e+07	4.30829e+07	4.56124e+07	4.29571e+07	4.64324e+07
Com_3066_pos	Isoleucyl-Glutamine	P	C11H21N3O4	259.153	260.16	0.86002	[M+H]+	2.79	Organic acids and derivatives	Carboxylic acids and derivatives	Amino acids, peptides, and analogues	"-"	HMDB0028905	-	-	-	22935676	2.35576e+07	3.60487e+07	2.57782e+07	3.83493e+07	3.0163e+07	3.6261e+07	3.12106e+07	3.89221e+07	3.57625e+07	4.04681e+06	4.14047e+06	4.38373e+06	3.65771e+06	3.90956e+06	5.1534e+06	5.52447e+07	5.41876e+07	8.47955e+07	6.382e+07	5.65986e+07	4.85054e+07	1.53646e+07	1.44717e+07	1.80935e+07	1.25536e+07	1.89837e+07	1.48255e+07	3.73927e+07	3.59779e+07	3.63556e+07	3.43963e+07	3.6466e+07
Com_7060_pos	PC(18:3(9Z,12Z,15Z)/TXB2)	P	C46H80NO12P	869.542	870.549	0.52214	[M+H]+	11.215	-	-	-	"-"	HMDB0286764	-	-	-	-	4.28213e+06	3.95256e+06	5.90093e+06	3.36478e+06	2.79354e+06	3.23507e+06	3.03725e+06	3.94362e+06	4.83796e+06	109638	87336.9	160012	1.06449e+08	142138	87428.9	2.11263e+07	1.8497e+07	2.29487e+07	1.44349e+07	1.38009e+07	1.11503e+07	77322.9	1.11555e+08	1.11418e+08	1.12499e+08	1.094e+08	1.10278e+08	3.59627e+06	3.47291e+06	2.54173e+06	4.09394e+06	3.67425e+06
Com_2247_pos	3,4-Dephostatin, Ethyl-	P	C8H10N2O3	182.069	183.076	0.31233	[M+H]+	6.004	Benzenoids	Benzene and substituted derivatives	Phenylhydrazines	"-"	HMDB0246019	-	-	-	-	887451	857103	673623	803025	716970	886890	815117	695149	616428	117412	344341	116925	485822	275998	295886	1.30609e+06	929246	1.20957e+06	1.07545e+06	1.39977e+06	917609	1.13566e+06	1.18443e+06	1.16229e+06	1.43813e+06	895997	1.42156e+06	779066	479865	534797	404692	579110
Com_4967_pos	(9Z,12Z)-6-Hydroxyoctadeca-9,12-dienoylcarnitine	P	C25H45NO5	439.33	440.335	4.95253	[M+H]+	8.793	Lipids and lipid-like molecules	Fatty Acyls	Fatty acid esters	"-"	HMDB0241543	-	-	-	-	4.24239e+06	5.14925e+06	4.21273e+06	283701	177478	399806	240788	225165	350064	600263	501749	729586	874590	971584	1.03749e+06	345977	139628	126321	78979.5	94776.9	82384.3	442494	549860	365762	458549	457804	443263	301589	399999	380933	230405	46028.1
Com_2878_pos	Valylglutamine	P	C10H19N3O4	245.138	246.145	0.81072	[M+H]+	2.901	Organic acids and derivatives	Carboxylic acids and derivatives	Amino acids, peptides, and analogues	"42854-54-6"	HMDB0029125	-	-	-	7016044	1.428e+07	2.34964e+07	2.38042e+07	4.0807e+07	3.43e+07	6.66607e+07	3.65074e+07	4.03176e+07	3.80836e+07	663868	823456	691389	868905	866588	1.24962e+06	2.75017e+07	2.59675e+07	2.68571e+07	1.81097e+07	2.07311e+07	2.6133e+07	4.25275e+06	4.55265e+06	4.0991e+06	3.38916e+06	4.24053e+06	4.07352e+06	1.06981e+08	1.04955e+08	9.48721e+07	9.2213e+07	4.8395e+07
Com_1964_pos	Amino leucine	P	C6H14N2O2	146.106	147.113	0.76227	[M+H]+	4.81	Organic acids and derivatives	Carboxylic acids and derivatives	Amino acids, peptides, and analogues	"-"	HMDB0248307	-	-	-	253356	1.74868e+06	930267	1.74225e+06	1.81703e+06	2.85629e+06	2.35129e+06	2.49335e+06	2.49503e+06	2.21525e+06	735384	759003	93344.4	69013.3	706098	933271	1.85423e+06	968203	2.12377e+06	1.55558e+06	898064	1.00515e+06	699228	646530	432295	540189	495053	443047	3.43422e+06	2.55471e+06	2.42779e+06	2.40957e+06	2.65485e+06
Com_6813_pos	PC(16:0/20:4(7E,9E,11Z,13E)-3OH(5S,6R,15S))	P	C44H80NO11P	829.547	830.552	2.95752	[M+H]+	10.646	-	-	-	"-"	HMDB0285935	-	-	-	-	6.12939e+07	7.72001e+07	5.81502e+07	1.11217e+08	7.88524e+07	1.09314e+08	9.30473e+07	1.15754e+08	1.15536e+08	8.30562e+06	1.05749e+07	1.02398e+07	1.10638e+07	1.06792e+07	9.18732e+06	9.78532e+07	7.74281e+07	9.53407e+07	8.74583e+07	8.90958e+07	7.0898e+07	1.8864e+07	1.90644e+07	2.09631e+07	1.94828e+07	1.91081e+07	2.12921e+07	6.49456e+07	8.59525e+07	9.64631e+07	7.99315e+07	7.19702e+07
Com_7150_pos	PC(22:6(5Z,8E,10Z,13Z,15E,19Z)-2OH(7S, 17S)/DiMe(9,3))	P	C48H78NO11P	875.531	898.52	0.0635	[M+Na]+	10.197	-	-	-	"-"	HMDB0289286	-	-	-	-	6.71232e+06	6.92628e+06	7.06395e+06	1.21901e+07	1.18985e+07	1.41804e+07	1.2088e+07	1.38073e+07	1.27e+07	264886	1.14393e+08	1.09774e+08	76098.8	1.00218e+08	178051	9.50165e+06	8.70469e+06	8.16617e+06	8.28776e+06	8.78943e+06	8.28199e+06	1.11643e+08	1.11555e+08	1.11418e+08	1.12499e+08	84221.8	1.10278e+08	1.13901e+07	1.19772e+07	1.19012e+07	1.13884e+07	1.13323e+07
Com_6876_pos	PC(18:4(6Z,9Z,12Z,15Z)/20:4(8Z,11Z,14Z,17Z)-2OH(5S,6R))	P	C46H76NO10P	833.521	834.525	3.8503	[M+H]+	10.176	-	-	-	"-"	HMDB0286904	-	-	-	-	2.75217e+07	2.92864e+07	2.44907e+07	4.89833e+07	4.51264e+07	4.74838e+07	4.70758e+07	5.03084e+07	4.89631e+07	1.23637e+06	1.24032e+06	1.49194e+06	977295	1.68496e+06	1.13087e+06	3.75762e+07	3.34047e+07	3.33743e+07	3.0504e+07	3.3716e+07	9.77153e+07	5.50799e+06	4.23484e+06	5.5342e+06	7.85998e+06	6.89378e+06	8.37889e+06	2.15336e+07	2.46089e+07	2.5194e+07	2.81105e+07	3.16118e+07
Com_1868_pos	Morpholine-4-carboxamide	P	C5H10N2O2	130.074	131.081	1.59967	[M+H]+	1.593	Organoheterocyclic compounds	Oxazinanes	Morpholines	"-"	HMDB0254895	-	-	-	75088	1.59885e+07	1.02486e+07	1.81457e+07	2.90942e+07	2.69627e+07	4.1174e+07	4.25295e+07	4.16385e+07	3.9752e+07	946708	965335	221516	86134.1	261519	320777	1.83608e+07	1.49842e+07	1.86496e+07	1.75959e+07	1.84062e+07	1.87911e+07	1.28698e+06	1.33759e+06	1.23708e+06	2.87176e+06	2.50636e+06	2.52717e+06	4.48691e+07	4.53025e+07	4.3779e+07	4.65128e+07	3.43746e+07
Com_5617_pos	SM(d18:2(4E,14Z)/16:0)	P	C39H77N2O6P	700.552	701.557	2.81454	[M+H]+	5.65	Lipids and lipid-like molecules	Sphingolipids	Phosphosphingolipids	"2292199-28-9"	HMDB0240638	-	-	LMSP03010090	52931235	6.94514e+06	5.15164e+06	5.62103e+06	5.36046e+06	4.07262e+06	8.11934e+06	7.05968e+06	6.94612e+06	8.60655e+06	7.12318e+06	4.78441e+06	7.99123e+06	7.00949e+06	6.71451e+06	6.04161e+06	1.48671e+06	2.7163e+06	3.87422e+06	3.78825e+06	2.29797e+06	2.8516e+06	3.77716e+06	3.82781e+06	3.81061e+06	3.55253e+06	4.23006e+06	4.26575e+06	2.42892e+06	4.11712e+06	3.69439e+06	3.97412e+06	5.75777e+06
Com_6840_pos	SM(d20:1/PGJ2)	P	C45H81N2O8P	808.573	831.56	2.97449	[M+Na]+	10.647	-	-	-	"-"	HMDB0290728	-	-	-	-	4.21827e+06	5.70385e+06	3.44962e+06	7.90439e+06	6.70381e+06	6.50993e+06	6.74022e+06	8.97672e+06	7.78971e+06	169892	642449	719204	779390	1.53284e+06	731117	8.14762e+06	5.26057e+06	5.46617e+06	2.8913e+06	4.81164e+06	3.49719e+06	2.24325e+06	3.74794e+06	3.14926e+06	4.2995e+06	3.30631e+06	2.755e+06	4.22975e+06	6.2102e+06	5.79785e+06	4.83337e+06	6.60013e+06
Com_1776_pos	Valeric acid	P	C5H10O2	102.068	103.075	2.01031	[M+H]+	1.006	Lipids and lipid-like molecules	Fatty Acyls	Fatty acids and conjugates	"109-52-4"	HMDB0000892	C00803	-	LMFA01010005	7991	1.54926e+06	1.53052e+06	1.29247e+06	2.84529e+06	1.45752e+06	2.73736e+06	1.94661e+06	2.17049e+06	1.93107e+06	2.43394e+06	1.58465e+06	1.99035e+06	2.16098e+06	1.91512e+06	1.87718e+06	1.31538e+06	1.2655e+06	1.45025e+06	1.34268e+06	1.40579e+06	932597	1.28788e+06	1.38466e+06	960616	1.15043e+06	1.45255e+06	976787	1.50964e+06	1.37506e+06	1.68465e+06	1.5671e+06	780253
Com_6449_pos	PC(18:1(12Z)-2OH(9,10)/18:3(9Z,12Z,15Z))	P	C44H80NO10P	813.552	814.558	1.85401	[M+H]+	10.102	-	-	-	"-"	HMDB0286781	-	-	-	-	2.09635e+07	1.45968e+07	2.12682e+07	2.63586e+07	2.45736e+07	2.44923e+07	2.20164e+07	2.2467e+07	2.07119e+07	165347	1.14393e+08	1.09774e+08	425366	1.00218e+08	299042	2.24309e+07	2.05444e+07	2.68464e+07	2.67961e+07	2.6068e+07	2.60684e+07	3.92255e+06	4.33313e+06	3.42368e+06	1.30562e+06	3.87211e+06	4.52651e+06	1.90959e+07	1.93332e+07	1.97217e+07	1.85919e+07	2.07166e+07
Com_6843_pos	PC(16:1(9Z)/PGF1alpha)	P	C44H82NO11P	831.563	832.57	0.3791	[M+H]+	10.208	-	-	-	"-"	HMDB0286095	-	-	-	-	3.03013e+07	2.64848e+07	2.07458e+07	3.64386e+07	3.3292e+07	3.62247e+07	3.12201e+07	3.18491e+07	3.10172e+07	2.84568e+06	2.53863e+06	2.21517e+06	2.56445e+06	2.21246e+06	3.26826e+06	3.61597e+07	4.09372e+07	4.69211e+07	4.44288e+07	4.06907e+07	4.34099e+07	5.73349e+06	5.28873e+06	4.429e+06	4.26447e+06	6.22219e+06	4.63828e+06	2.98362e+07	2.92719e+07	3.06154e+07	2.85254e+07	3.39728e+07
Com_2037_pos	2,5-Dimethyl-4-ethoxy-3(2H)-furanone	P	C8H12O3	156.079	157.086	0.07623	[M+H]+	2.441	Organoheterocyclic compounds	Dihydrofurans	Furanones	"65330-49-6"	HMDB0032232	-	-	-	3017596	2.84329e+07	2.51232e+07	2.34548e+07	3.54304e+07	4.4808e+07	2.60561e+07	4.58108e+07	4.14565e+07	3.06628e+07	4.53083e+07	4.10091e+07	3.59504e+07	2.64046e+07	3.4848e+07	2.82693e+07	3.44311e+07	1.83626e+07	4.04993e+07	2.76642e+07	3.8587e+07	3.34067e+07	1.94827e+07	1.79882e+07	2.81732e+07	3.03713e+07	2.58057e+07	2.96661e+07	4.34288e+07	2.68845e+07	4.06418e+07	3.63105e+07	3.56182e+07
Com_6903_pos	PC(20:3(8Z,11Z,14Z)-2OH(5,6)/16:1(9Z))	P	C44H80NO10P	813.552	836.54	0.88972	[M+Na]+	10.097	-	-	-	"-"	HMDB0286042	-	-	-	-	4.14071e+07	4.15132e+07	4.3235e+07	6.62439e+07	6.21499e+07	6.91675e+07	6.18804e+07	7.15835e+07	6.7584e+07	2.03366e+06	2.11264e+06	2.86229e+06	3.96815e+06	1.23732e+06	1.95061e+06	5.32454e+07	5.34934e+07	3.60633e+07	4.74603e+07	5.0192e+07	4.9456e+07	9.83708e+06	6.0018e+06	477102	4.57565e+06	8.55289e+06	4.0909e+06	4.53398e+07	4.72791e+07	4.87769e+07	4.33472e+07	4.66766e+07
Com_2060_pos	3-Phenyl-4-pentenal	P	C11H12O	160.089	161.096	1.05169	[M+H]+	6.957	Benzenoids	Benzene and substituted derivatives	-	"939-21-9"	HMDB0038790	-	-	-	61243	1.05615e+07	1.06335e+07	1.13367e+07	1.36386e+07	1.19751e+07	1.4375e+07	1.22599e+07	1.487e+07	1.23309e+07	1.46099e+07	9.66501e+06	1.02608e+07	1.45505e+07	1.04101e+07	1.83052e+07	6.78813e+06	6.7686e+06	6.98993e+06	6.9819e+06	6.87026e+06	6.81022e+06	1.51409e+07	1.86369e+07	1.5336e+07	1.7842e+07	1.46896e+07	1.52503e+07	5.6599e+06	5.19545e+06	5.66929e+06	5.25867e+06	5.30186e+06
Com_5396_pos	LysoPC(18:2(9Z,12Z)/0:0)	P	C26H50NO7P	519.332	542.321	0.83142	[M+Na]+	9.433	Lipids and lipid-like molecules	Glycerophospholipids	Glycerophosphocholines	"22252-07-9"	HMDB0010386	-	-	LMGP01050035	11005824	2.66667e+09	2.67737e+09	2.55363e+09	1.01072e+09	1.41761e+09	1.07276e+09	1.48298e+09	1.08735e+09	1.66664e+09	1.18613e+09	1.58531e+09	2.02744e+09	1.67574e+09	1.75918e+09	1.71726e+09	2.55739e+09	2.45978e+09	2.34979e+09	2.21236e+09	1.42673e+09	1.45026e+09	3.92256e+09	1.97241e+09	3.98156e+09	3.83427e+09	4.14698e+09	3.45734e+09	1.84018e+09	1.38964e+09	1.38068e+09	1.35857e+09	1.92821e+09
Com_2887_pos	Aspartylhydroxyproline	P	C9H14N2O6	246.085	247.092	2.1521	[M+H]+	2.291	Organic acids and derivatives	Carboxylic acids and derivatives	Amino acids, peptides, and analogues	"106414-01-1"	HMDB0011160	-	-	-	132990981	5.90002e+06	6.62126e+06	6.32779e+06	6.4216e+06	5.83344e+06	7.9175e+06	7.89312e+06	7.81703e+06	7.41403e+06	3.24009e+06	2.74358e+06	3.59081e+06	3.99452e+06	3.38458e+06	2.6742e+06	7.41723e+06	6.28574e+06	7.17812e+06	5.64063e+06	6.88909e+06	6.35875e+06	5.31276e+06	6.14365e+06	5.17328e+06	5.0842e+06	5.55546e+06	5.34914e+06	1.01299e+07	1.17823e+07	8.74325e+06	8.73936e+06	7.99309e+06
Com_7031_pos	PC(18:3(6Z,9Z,12Z)/22:6(4Z,7Z,10Z,13Z,16Z,19Z))	P	C48H78NO8P	827.547	850.536	0.19099	[M+Na]+	9.146	Lipids and lipid-like molecules	Glycerophospholipids	Glycerophosphocholines	"-"	HMDB0008189	-	-	LMGP01011670	52922819	7.31475e+06	9.20349e+06	9.49756e+06	1.78735e+07	1.7872e+07	1.97682e+07	1.82627e+07	1.77071e+07	1.96215e+07	192353	250497	289749	619877	467792	168809	7.21678e+06	4.93156e+06	6.77025e+06	6.06299e+06	6.41742e+06	6.75882e+06	4.07759e+06	4.40898e+06	4.74689e+06	4.32103e+06	4.53372e+06	4.89503e+06	9.74875e+06	1.22295e+07	9.49806e+06	1.22334e+07	1.25662e+07
Com_6798_pos	PC(PGJ2/17:0)	P	C45H80NO10P	825.552	826.555	4.85024	[M+H]+	10.03	-	-	-	"-"	HMDB0286136	-	-	-	-	5.34031e+06	7.78226e+06	7.83849e+06	1.05183e+07	6.76102e+06	7.46795e+06	6.93964e+06	7.98826e+06	9.40486e+06	6.43553e+06	5.68846e+06	5.25815e+06	5.15522e+06	4.94055e+06	5.25843e+06	1.59066e+06	1.40391e+07	1.13698e+07	1.15824e+07	1.06796e+07	1.14471e+07	5.24106e+06	5.65512e+06	5.21312e+06	5.61117e+06	5.86547e+06	5.76406e+06	1.61555e+07	6.15253e+06	7.24942e+06	5.71985e+06	7.71228e+06
Com_2498_pos	Isoamyl 2-furonpropionate	P	C12H18O3	210.126	211.133	0.39848	[M+H]+	6.361	Lipids and lipid-like molecules	Fatty Acyls	Fatty acid esters	"7779-67-1"	HMDB0037735	-	-	LMFA07010913	538506	2.89762e+07	1.85147e+07	2.2319e+07	2.68417e+06	6.45473e+06	4.57054e+06	3.61134e+06	4.4509e+06	3.85038e+06	1.17789e+07	1.22756e+07	1.00005e+07	1.02885e+07	9.12399e+06	1.14299e+07	2.26799e+07	1.86649e+07	2.25574e+07	1.33991e+07	1.51719e+07	2.11287e+07	2.79425e+07	4.80552e+07	4.4918e+07	4.50991e+07	4.25878e+07	2.92232e+07	7.88857e+06	7.37012e+06	6.48672e+06	5.3535e+06	7.2924e+06
Com_2049_pos	Creatine ethyl ester	P	C6H13N3O2	159.101	160.108	1.32743	[M+H]+	2.321	Organic acids and derivatives	Carboxylic acids and derivatives	Amino acids, peptides, and analogues	"-"	HMDB0250523	-	-	-	10197817	9.26769e+07	8.89153e+07	9.15959e+07	6.51097e+07	5.60567e+07	8.21593e+07	6.01959e+07	6.94018e+07	7.75605e+07	3.95637e+07	3.90749e+07	5.36586e+07	4.71554e+07	3.79502e+07	3.79886e+07	6.67247e+07	8.29664e+07	5.84725e+07	9.97564e+07	9.30435e+07	6.2386e+07	2.58682e+08	2.42128e+08	2.51737e+08	2.38726e+08	3.3559e+08	3.14244e+08	5.89735e+07	1.08658e+08	5.80987e+07	5.46836e+07	5.60218e+07
Com_4421_pos	N-Palmitoyl Aspartic acid	P	C20H37NO5	371.267	372.274	0.27931	[M+H]+	6.1	Lipids and lipid-like molecules	Steroids and steroid derivatives	Bile acids, alcohols and derivatives	"-"	HMDB0241922	-	-	-	145453483	3.35389e+06	3.61758e+06	3.73005e+06	67893.3	172837	71182.2	141901	77401	62120.1	70807.9	65631.8	249171	323204	85269.2	346332	2.42873e+06	2.04621e+06	1.91745e+06	1.14188e+06	2.25663e+06	2.10953e+06	8.46534e+06	9.50312e+06	8.75495e+06	8.79494e+06	8.36516e+06	9.72389e+06	861596	375499	175273	376139	376206
Com_2740_pos	gamma-Glutamyl-2-aminobutyric acid	P	C9H16N2O5	232.106	233.113	0.90066	[M+H]+	2.392	Organic acids and derivatives	Carboxylic acids and derivatives	Amino acids, peptides, and analogues	"16869-42-4"	HMDB0240645	-	-	-	-	3.98774e+07	6.54779e+07	5.89036e+07	5.82872e+07	5.33961e+07	9.15988e+07	6.80676e+07	1.06429e+08	7.34534e+07	2.89223e+06	2.5888e+06	3.65509e+06	2.8348e+06	2.4327e+06	3.55439e+06	4.19531e+07	4.62898e+07	9.88974e+07	3.92265e+07	2.9645e+07	5.21247e+07	1.9926e+07	3.07412e+07	2.78212e+07	2.14398e+07	2.32353e+07	2.26664e+07	7.95396e+07	8.21496e+07	7.42176e+07	5.81758e+07	5.86139e+07
Com_6184_pos	PC(20:3(8Z,11Z,14Z)-2OH(5,6)/14:0)	P	C42H78NO10P	787.536	788.543	1.23993	[M+H]+	11.161	-	-	-	"-"	HMDB0285627	-	-	-	-	6.63839e+06	8.42467e+06	9.36517e+06	1.38592e+07	1.41155e+07	1.11089e+07	9.00844e+06	8.88256e+06	1.52198e+07	981822	662868	1.44222e+06	1.51946e+06	1.23887e+06	1.22539e+06	1.72507e+07	1.50031e+07	1.65922e+07	1.17153e+07	1.29349e+07	1.10592e+07	1.43308e+06	1.53883e+06	1.27699e+06	1.27701e+06	1.6836e+06	1.58219e+06	1.03925e+07	9.90238e+06	1.11069e+07	1.01403e+07	1.20548e+07
Com_2659_pos	Methyl 3-carbazolecarboxylate	P	C14H11NO2	225.079	226.086	0.98525	[M+H]+	5.682	Organoheterocyclic compounds	Indoles and derivatives	Carbazoles	"97931-41-4"	HMDB0029744	-	-	-	504069	1.49823e+07	8.86033e+06	8.39746e+06	1.44332e+07	1.20454e+07	1.20758e+07	1.32175e+07	1.27054e+07	1.41266e+07	3.82459e+07	3.69973e+07	3.62016e+07	3.81169e+07	4.14088e+07	3.36422e+07	4.62119e+06	3.57072e+06	2.92238e+06	3.79045e+06	4.28204e+06	4.92341e+06	6.60702e+06	6.36063e+06	7.20012e+06	5.40143e+06	5.89845e+06	6.16595e+06	1.92454e+07	1.84433e+07	1.93936e+07	1.99007e+07	3.12007e+07
Com_7035_pos	PC(PGE1/16:1(9Z))	P	C44H80NO11P	829.547	852.535	1.793	[M+Na]+	9.449	-	-	-	"-"	HMDB0286092	-	-	-	-	1.24298e+07	1.6478e+07	1.37146e+07	2.54062e+07	2.22552e+07	2.8442e+07	2.45184e+07	2.69128e+07	2.59049e+07	2.44002e+06	3.12377e+06	5.18034e+06	3.38297e+06	5.0855e+06	2.92156e+06	2.08596e+07	2.14246e+07	2.02584e+07	1.85832e+07	1.87985e+07	2.28959e+07	1.60248e+06	938745	1.40737e+06	1.19613e+06	1.35278e+06	2.08253e+06	1.63316e+07	1.59687e+07	1.77718e+07	1.61828e+07	1.69922e+07
Com_2767_pos	2-Propenoic acid, 2-(((2-methoxyphenyl)acetyl)amino)-	P	C12H13NO4	235.084	236.091	1.19811	[M+H]+	5.243	Organic acids and derivatives	Carboxylic acids and derivatives	Amino acids, peptides, and analogues	"-"	HMDB0244386	-	-	-	159468	4.8124e+07	3.22334e+07	3.40927e+07	1.44898e+08	1.32816e+08	1.48778e+08	1.39289e+08	1.45569e+08	1.35431e+08	1.51588e+07	2.76432e+07	1.46631e+07	1.64714e+07	3.06657e+07	1.42912e+07	2.44412e+07	2.23129e+07	1.3597e+07	1.18805e+07	2.29836e+07	1.20241e+07	1.22269e+07	2.17362e+07	1.23041e+07	1.18206e+07	1.30893e+07	2.17113e+07	3.43316e+07	4.83966e+07	3.15783e+07	3.21365e+07	3.45064e+07
Com_1775_pos	4-Hydroxycrotonic acid	P	C4H6O3	102.032	103.039	1.67327	[M+H]+	0.875	Lipids and lipid-like molecules	Fatty Acyls	Fatty acids and conjugates	"24587-49-3"	HMDB0003381	-	-	LMFA01050398	6155526	1.0984e+08	1.21827e+08	1.44391e+08	3.16981e+08	2.45349e+08	2.58124e+08	2.44761e+08	2.85098e+08	2.3852e+08	1.86855e+08	1.64365e+08	1.50567e+08	1.60793e+08	1.38775e+08	1.57582e+08	1.2785e+08	1.3473e+08	1.43683e+08	1.59713e+08	1.62991e+08	1.62404e+08	6.13243e+07	7.22849e+07	7.69545e+07	7.61843e+07	9.05792e+07	9.2383e+07	2.11276e+08	2.055e+08	2.17995e+08	2.0309e+08	2.10783e+08
Com_5401_pos	LysoPC(18:1(9Z)/0:0)	P	C26H52NO7P	521.348	544.337	0.40445	[M+Na]+	10.096	Lipids and lipid-like molecules	Glycerophospholipids	Glycerophosphocholines	"19420-56-5"	HMDB0002815	-	-	LMGP01050032	16081932	6.23614e+08	6.31458e+08	5.83011e+08	5.08481e+07	4.87788e+07	5.52702e+07	4.87492e+07	5.82718e+07	5.49085e+07	1.0157e+08	9.46417e+07	1.01007e+08	9.91922e+07	1.04158e+08	1.05452e+08	1.62301e+08	1.48339e+08	1.41324e+08	1.33745e+08	1.38897e+08	1.3431e+08	8.34585e+08	3.83317e+08	2.0088e+09	2.06653e+09	5.56266e+08	2.00024e+09	1.22851e+08	1.29565e+08	1.36464e+08	1.19455e+08	1.26992e+08
Com_2087_pos	(S1)-Methoxy-3-heptanethiol	P	C8H18OS	162.108	163.116	2.25483	[M+H]+	1.383	Organic oxygen compounds	Organooxygen compounds	Ethers	"400052-49-5"	HMDB0032380	-	-	-	12009861	1.49922e+07	1.37709e+07	1.79049e+07	4.04852e+07	4.45995e+07	3.75091e+07	4.12509e+07	4.63773e+07	4.36336e+07	1.56345e+07	1.16106e+07	9.95026e+06	1.39416e+07	8.70482e+06	8.59087e+06	1.51504e+07	4.21401e+07	4.30672e+07	1.60836e+07	1.52102e+07	1.55406e+07	1.35717e+07	1.45557e+07	1.38492e+07	1.29367e+07	1.4769e+07	1.19011e+07	2.67309e+07	2.35107e+07	2.30395e+07	1.46717e+07	2.63242e+07
Com_2102_pos	Trimethylpropylpyrazine	P	C10H16N2	164.131	165.138	0.94659	[M+H]+	5.241	Organoheterocyclic compounds	Diazines	Pyrazines	"92233-82-4"	HMDB0040001	-	-	-	586005	3.62132e+06	2.74686e+06	2.49769e+06	1.95559e+06	1.79036e+06	2.98251e+06	1.98719e+06	2.36935e+06	2.21314e+06	1.18017e+06	1.05119e+06	950800	936219	1.31892e+06	99253.4	6.78806e+06	6.38556e+06	5.83137e+06	5.87284e+06	7.27167e+06	6.81364e+06	1.56017e+06	1.35665e+06	1.41048e+06	1.68179e+06	1.38529e+06	1.54373e+06	1.28186e+06	1.60719e+06	1.59788e+06	1.84216e+06	1.38382e+06
Com_2504_pos	Citral propylene glycol acetal	P	C13H22O2	210.162	211.169	0.55708	[M+H]+	6.316	Organoheterocyclic compounds	Dioxolanes	1,3-dioxolanes	"10444-50-5"	HMDB0037286	-	-	-	5338463	2.7411e+07	2.83789e+07	2.83302e+07	1.32175e+07	1.21591e+07	1.48099e+07	1.3791e+07	1.4548e+07	1.35029e+07	2.07564e+07	2.22519e+07	2.13041e+07	2.22011e+07	1.8889e+07	2.10459e+07	3.31499e+07	5.87372e+07	3.53967e+07	5.88855e+07	3.37507e+07	6.22521e+07	2.45019e+07	2.57501e+07	2.52511e+07	2.42462e+07	2.40628e+07	2.39677e+07	1.53831e+07	1.4741e+07	1.52083e+07	1.48131e+07	1.52206e+07
Com_4470_pos	Antofloxacin	P	C18H21FN4O4	376.155	377.161	3.73585	[M+H]+	7.627	Organoheterocyclic compounds	Quinolines and derivatives	Quinoline carboxylic acids	"-"	HMDB0248493	-	-	-	14300409	398445	672833	462490	787375	687829	990893	845787	704304	755248	479614	719852	505262	872563	697942	968033	368510	255450	228306	438802	270850	392837	477484	520010	561215	503479	341813	480282	417928	547310	460012	513442	543667
Com_5562_pos	PC(2:0/TXB2)	P	C30H54NO12P	651.338	652.343	3.38543	[M+H]+	9.666	-	-	-	"-"	HMDB0288840	-	-	-	-	731550	1.09173e+06	803162	545298	222226	205006	176924	81690.6	239030	1.23283e+06	1.83767e+06	1.97622e+06	2.18465e+06	2.12868e+06	1.95878e+06	3.34694e+06	2.91745e+06	2.59221e+06	2.56519e+06	1.69297e+06	2.1903e+06	487230	705356	522312	503419	566264	579952	1.02819e+06	537797	1.00263e+06	1.0165e+06	760666
Com_5279_pos	LysoPC(15:0/0:0)	P	C23H48NO7P	481.317	504.306	0.37665	[M+Na]+	9.367	Lipids and lipid-like molecules	Glycerophospholipids	Glycerophosphocholines	"-"	HMDB0010381	C04230	map00564;map04148;map05231	LMGP01050016	24779458	8.61422e+07	1.05897e+08	9.80985e+07	5.93741e+07	5.58682e+07	6.40622e+07	6.22724e+07	6.39666e+07	6.46797e+07	1.15166e+08	1.12883e+08	1.22101e+08	1.2047e+08	1.25988e+08	1.19381e+08	1.25462e+08	1.20737e+08	1.16942e+08	1.07966e+08	1.05512e+08	1.10063e+08	5.79148e+07	5.48042e+07	5.51961e+07	5.238e+07	5.62375e+07	5.38742e+07	8.71164e+07	9.56961e+07	9.34304e+07	9.0911e+07	8.89549e+07
Com_5330_pos	LysoPC(16:1(9Z)/0:0)	P	C24H48NO7P	493.317	516.306	0.44097	[M+Na]+	9.12	Lipids and lipid-like molecules	Glycerophospholipids	Glycerophosphocholines	"76790-27-7"	HMDB0010383	C04230	map00564;map04148;map05231	LMGP01050022	24779461	9.34048e+07	1.06265e+08	1.06802e+08	2.58638e+07	2.42733e+07	3.11706e+07	2.71086e+07	2.90622e+07	3.11211e+07	3.98252e+07	3.82923e+07	4.42897e+07	3.97905e+07	4.32344e+07	4.08437e+07	6.153e+07	6.18199e+07	8.16562e+07	7.80326e+07	7.68713e+07	5.75147e+07	1.1764e+08	1.2387e+08	7.00926e+07	1.12219e+08	1.20212e+08	1.12171e+08	3.9227e+07	4.63837e+07	4.65694e+07	4.2105e+07	4.46024e+07
Com_1791_pos	2,5-Dimethyl-2,4-hexadiene	P	C8H14	110.11	111.117	1.08402	[M+H]+	6.824	Hydrocarbons	Unsaturated hydrocarbons	Branched unsaturated hydrocarbons	"-"	HMDB0061902	-	-	-	12992	9.58981e+06	9.56668e+06	1.04145e+07	1.10233e+07	1.07895e+07	1.18544e+07	1.15314e+07	1.17084e+07	1.13641e+07	1.10032e+07	1.17871e+07	1.07589e+07	1.16142e+07	1.14134e+07	1.27095e+07	8.46401e+06	7.93855e+06	8.38865e+06	8.00514e+06	1.06534e+07	8.49014e+06	1.10628e+07	1.12446e+07	1.08436e+07	1.12177e+07	1.10068e+07	1.13269e+07	8.77409e+06	8.56635e+06	8.60909e+06	9.0866e+06	9.16716e+06
Com_3298_pos	N-(1-Deoxy-1-fructosyl)proline	P	C11H19NO7	277.116	278.123	1.74435	[M+H]+	1.663	Organic acids and derivatives	Carboxylic acids and derivatives	Amino acids, peptides, and analogues	"29118-61-4"	HMDB0038493	-	-	-	131752381	9.94318e+07	8.8935e+07	9.32916e+07	3.79377e+07	4.52874e+07	7.12858e+07	6.74787e+07	6.13126e+07	6.55756e+07	1.16647e+08	1.13434e+08	1.07439e+08	1.14504e+08	7.42684e+07	1.11978e+08	1.1721e+08	1.15649e+08	9.69234e+07	1.73446e+08	1.22311e+08	1.27511e+08	1.2299e+08	1.2876e+08	1.26379e+08	1.53778e+08	1.66847e+08	1.17766e+08	4.23595e+07	5.47407e+07	4.78707e+07	4.59986e+07	4.90273e+07
Com_4772_pos	MG(22:1(13Z)/0:0/0:0)	P	C25H48O4	412.355	413.362	1.11513	[M+H]+	10.061	Lipids and lipid-like molecules	Glycerolipids	Monoradylglycerols	"-"	HMDB0011582	-	-	-	53480990	8.43488e+07	8.31208e+07	8.49789e+07	1.49597e+06	1.46168e+06	1.80397e+06	1.68257e+06	1.79536e+06	1.62358e+06	1.45784e+08	1.4948e+08	1.4792e+08	1.53389e+08	1.65807e+08	1.91176e+08	2.71851e+07	2.2014e+07	2.63442e+07	2.40121e+07	2.44171e+07	2.29895e+07	4.53724e+08	4.65426e+08	4.40692e+08	4.44867e+08	4.22096e+08	4.46358e+08	2.3223e+06	2.89457e+06	3.2911e+06	2.88031e+06	2.87341e+06
Com_2057_pos	Oxoadipic acid	P	C6H8O5	160.037	161.044	1.57842	[M+H]+	1.937	Organic acids and derivatives	Keto acids and derivatives	Medium-chain keto acids and derivatives	"3184-35-8"	HMDB0000225	C00322	map00300;map00310;map00380;map00680;map00785;map01100;map01110;map01120;map01210;map01230;map01240	LMFA01170121	71	2.44195e+08	2.51963e+08	3.79773e+08	6.69532e+08	4.66112e+08	5.99634e+08	3.88372e+08	6.1099e+08	4.84146e+08	2.59913e+08	2.63744e+08	2.09311e+08	3.04495e+08	2.0014e+08	2.70534e+08	4.96819e+08	4.54006e+08	6.43835e+08	2.80142e+08	3.53755e+08	2.16504e+08	1.31054e+08	1.86441e+08	1.42687e+08	2.11597e+08	1.73213e+08	2.57968e+08	4.99747e+08	4.502e+08	5.83922e+08	5.08861e+08	5.75285e+08
Com_1777_pos	Tetrahydro-2-furanmethanol	P	C5H10O2	102.068	103.075	1.67647	[M+H]+	0.627	Organoheterocyclic compounds	Tetrahydrofurans	-	"97-99-4"	HMDB0031175	-	-	-	7360	3.51452e+06	2.32048e+06	1.99862e+06	2.86588e+06	1.7906e+06	2.92379e+06	4.79958e+06	4.83235e+06	4.7527e+06	5.56306e+06	3.48313e+06	3.11447e+06	2.94176e+06	2.45454e+06	4.49094e+06	3.46934e+06	3.07092e+06	3.0349e+06	3.08897e+06	3.3413e+06	2.73228e+06	1.90605e+06	3.26919e+06	2.98809e+06	2.71376e+06	3.06522e+06	2.10945e+06	1.49577e+06	3.77191e+06	3.89433e+06	2.24145e+06	2.06774e+06
Com_2756_pos	Hypusine	P	C10H23N3O3	233.174	234.181	0.00906	[M+H]+	1.251	Organic acids and derivatives	Carboxylic acids and derivatives	Amino acids, peptides, and analogues	"34994-11-1"	HMDB0011140	-	-	LMFA01050514	65396	6.13254e+06	6.93513e+06	6.363e+06	1.27465e+07	1.23811e+07	1.25922e+07	1.25017e+07	9.87734e+06	1.18531e+07	1.46487e+06	1.53737e+06	1.12927e+06	1.25131e+06	1.53512e+06	1.38337e+06	6.31337e+06	5.58439e+06	7.86792e+06	6.02423e+06	7.24002e+06	5.88296e+06	8.69645e+06	8.71404e+06	7.26783e+06	9.38643e+06	8.29744e+06	7.99818e+06	1.47547e+07	1.10159e+07	1.45725e+07	1.41449e+07	1.30427e+07
Com_2221_pos	9-Ethylguanine	P	C7H9N5O	179.081	180.088	2.849	[M+H]+	4.787	Organoheterocyclic compounds	Imidazopyrimidines	Purines and purine derivatives	"879-08-3"	HMDB0247591	-	-	-	95189	9.24759e+06	1.04564e+07	1.13276e+07	5.75102e+06	2.93174e+06	6.68835e+06	1.59652e+06	5.75052e+06	884289	1.07377e+06	2.99342e+06	2.03798e+06	2.48085e+06	6.75625e+06	3.08066e+06	2.88314e+07	1.19312e+07	2.00297e+07	1.7872e+07	2.35435e+07	2.29718e+07	6.63184e+06	8.21771e+06	7.58856e+06	4.79411e+06	6.57193e+06	4.4492e+06	9.29371e+06	9.89188e+06	6.31669e+06	8.26723e+06	5.87956e+06
Com_2427_pos	isoleucyl-thiazolidine	P	C9H18N2OS	202.114	203.122	2.78569	[M+H]+	2.286	Organoheterocyclic compounds	Azolidines	Thiazolidines	"-"	HMDB0253651	-	-	-	18548293	2.95776e+06	3.59889e+06	3.60812e+06	1.00871e+06	1.44842e+06	1.47363e+06	1.39801e+06	1.63901e+06	1.67034e+06	4.07913e+06	5.24498e+06	3.90671e+06	4.67228e+06	4.48655e+06	4.42384e+06	6.01765e+06	5.37585e+06	5.66798e+06	6.53497e+06	5.54499e+06	6.04205e+06	2.66059e+06	2.53955e+06	2.43041e+06	2.00389e+06	2.32088e+06	2.49646e+06	3.16689e+06	3.367e+06	3.54805e+06	2.78069e+06	2.86474e+06
Com_3169_pos	Doxofylline	P	C11H14N4O4	266.102	267.108	3.90376	[M+H]+	6.283	Organoheterocyclic compounds	Imidazopyrimidines	Purines and purine derivatives	"69975-86-6"	HMDB0251602	-	-	-	-	1.85609e+06	1.63643e+06	1.95411e+06	3.89605e+06	3.39315e+06	5.38894e+06	4.40621e+06	4.14005e+06	4.16406e+06	495861	662816	615710	467966	727208	460926	4.93551e+06	4.93962e+06	4.79905e+06	4.8154e+06	4.66992e+06	4.48685e+06	2.83811e+06	2.80964e+06	3.27372e+06	3.06713e+06	3.00891e+06	2.94893e+06	4.32164e+06	4.96021e+06	4.21133e+06	4.35765e+06	5.12777e+06
Com_2139_pos	2-Hexylthiophene	P	C10H16S	168.097	169.105	2.28418	[M+H]+	5.143	Organoheterocyclic compounds	Heteroaromatic compounds	-	"18794-77-9"	HMDB0032329	-	-	-	87793	5.17053e+06	4.38294e+06	3.73985e+06	6.30837e+06	4.07097e+06	4.9012e+06	5.19341e+06	4.17579e+06	6.1345e+06	579542	846400	427360	111321	915531	787733	5.42871e+06	6.87553e+06	6.72985e+06	5.81108e+06	8.03585e+06	5.32956e+06	2.41016e+06	3.04086e+06	2.03706e+06	2.72582e+06	2.50409e+06	2.59672e+06	3.41052e+06	3.6686e+06	3.46279e+06	3.78984e+06	4.01255e+06
Com_3958_pos	(8S)-8-Amino-7-oxononanoylcarnitine	P	C16H30N2O5	330.215	331.224	4.31883	[M+H]+	9.741	Lipids and lipid-like molecules	Fatty Acyls	Fatty acid esters	"-"	HMDB0241866	-	-	-	-	1.18995e+08	1.23488e+08	9.57789e+07	7.35151e+07	7.20937e+07	8.21278e+07	8.31704e+07	8.35456e+07	8.43483e+07	1.83799e+08	2.14831e+08	1.8966e+08	2.12295e+08	2.07191e+08	2.15692e+08	1.43611e+08	1.50174e+08	1.51644e+08	1.37583e+08	1.44093e+08	1.37905e+08	5.55512e+07	5.40132e+07	5.46503e+07	4.31528e+07	5.07954e+07	5.19754e+07	5.32549e+07	5.59463e+07	5.85407e+07	5.08571e+07	5.17319e+07
Com_7092_pos	PC(5-iso PGF2VI/20:2(11Z,14Z))	P	C46H82NO11P	855.563	878.55	1.76106	[M+Na]+	11.622	-	-	-	"-"	HMDB0285582	-	-	-	-	1.38917e+07	7.60052e+06	1.15205e+07	8.79659e+06	8.22471e+06	9.99721e+06	1.23842e+07	1.28914e+07	1.48624e+07	324915	140570	742773	1.09794e+06	378211	554300	3.23607e+07	4.42979e+07	3.8122e+07	3.00643e+07	3.16013e+07	5.82441e+07	548518	530098	302805	435797	83230.3	440336	1.52974e+07	1.57495e+07	1.79296e+07	1.57465e+07	2.66509e+07
Com_3048_pos	gamma-L-Glutamyl-L-pipecolic acid	P	C11H18N2O5	258.122	259.129	0.65582	[M+H]+	4.693	Organic acids and derivatives	Carboxylic acids and derivatives	Amino acids, peptides, and analogues	"-"	HMDB0038614	-	-	-	69247902	5.87474e+07	5.42927e+07	4.57921e+07	4.59813e+07	4.99364e+07	4.98301e+07	5.25669e+07	4.68369e+07	5.36417e+07	7.31848e+06	1.01827e+07	7.22995e+06	7.31897e+06	4.79746e+06	7.75504e+06	5.63843e+07	5.7392e+07	5.94967e+07	5.76273e+07	5.89171e+07	9.44734e+07	7.92484e+07	8.35964e+07	9.25914e+07	9.52694e+07	9.4358e+07	8.25046e+07	9.72151e+07	5.49397e+07	7.38279e+07	5.60436e+07	5.34182e+07
Com_3418_pos	Thesinine	P	C17H21NO3	287.152	288.159	0.64627	[M+H]+	5.366	Phenylpropanoids and polyketides	Cinnamic acids and derivatives	Hydroxycinnamic acids and derivatives	"-"	HMDB0302142	-	-	-	-	1.99075e+08	2.07653e+08	1.92701e+08	2.5494e+08	3.13949e+08	3.45509e+08	3.43871e+08	2.56081e+08	2.93316e+08	2.18583e+08	2.25558e+08	2.0485e+08	2.47099e+08	2.29174e+08	2.36181e+08	2.37901e+08	2.01231e+08	1.80271e+08	2.27817e+08	2.18207e+08	2.06692e+08	1.09669e+08	1.04132e+08	9.77094e+07	1.07721e+08	1.06997e+08	9.60087e+07	2.67531e+08	2.91888e+08	2.59011e+08	2.60717e+08	2.38087e+08
Com_4128_pos	N-(1-Deoxy-1-fructosyl)tyrosine	P	C15H21NO8	343.127	344.134	0.77047	[M+H]+	2.44	Organic acids and derivatives	Carboxylic acids and derivatives	Amino acids, peptides, and analogues	"34393-22-1"	HMDB0037845	-	-	-	131752248	3.84529e+08	3.34839e+08	3.06474e+08	3.13815e+08	2.53698e+08	3.08953e+08	2.81871e+08	1.75078e+08	3.00484e+08	6.69691e+08	6.43529e+08	6.69817e+08	6.03291e+08	9.61141e+08	6.28764e+08	3.71503e+08	7.19961e+08	5.9182e+08	6.31227e+08	6.80462e+08	7.19607e+08	1.07688e+09	5.56876e+08	1.06625e+09	1.10794e+09	6.06372e+08	1.10924e+09	2.04803e+08	3.98905e+08	2.12735e+08	1.69746e+08	3.63343e+08
Com_7045_pos	PC(20:5(7Z,9Z,11E,13E,17Z)-3OH(5,6,15)/18:1(9Z))	P	C46H80NO11P	853.547	854.551	3.52127	[M+H]+	10.209	-	-	-	"-"	HMDB0286486	-	-	-	-	4.18162e+07	4.10242e+07	4.65545e+07	6.76043e+07	6.28188e+07	7.14424e+07	6.99319e+07	7.63421e+07	6.93099e+07	2.31039e+06	2.29541e+06	4.01213e+06	2.98269e+06	7.39428e+06	2.69287e+06	6.62355e+07	5.97704e+07	4.29055e+07	6.20922e+07	6.2967e+07	6.22472e+07	2.86073e+06	4.5319e+06	6.4238e+06	4.28121e+06	3.64401e+06	1.16394e+07	6.28163e+07	5.85077e+07	5.88728e+07	5.5736e+07	5.75066e+07
Com_2741_pos	gamma-Aminobutyric acid glutamate	P	C9H16N2O5	232.106	233.113	1.32029	[M+H]+	1.724	Organic acids and derivatives	Carboxylic acids and derivatives	Amino acids, peptides, and analogues	"-"	HMDB0252609	-	-	-	-	3.24485e+07	3.29279e+07	3.18564e+07	7.26643e+07	7.42204e+07	7.87455e+07	7.05998e+07	7.34992e+07	7.92816e+07	3.82017e+06	3.22613e+06	3.80314e+06	2.86554e+06	4.52169e+06	3.61486e+06	3.45834e+07	2.92076e+07	4.00967e+07	5.56109e+07	2.49501e+07	3.92074e+07	2.39106e+07	2.46912e+07	2.6686e+07	1.61992e+07	2.37277e+07	2.50792e+07	9.7704e+07	1.08118e+08	1.01406e+08	5.35208e+07	5.33561e+07
Com_3378_pos	Hexaethylene glycol	P	C12H26O7	282.168	283.175	0.89716	[M+H]+	5.215	Organic oxygen compounds	Organooxygen compounds	Ethers	"2615-15-8"	HMDB0061822	-	-	-	17472	6.38959e+07	6.29446e+07	6.42612e+07	1.0404e+08	9.3875e+07	1.05696e+08	9.83254e+07	1.06185e+08	9.83603e+07	7.30565e+07	7.27318e+07	7.7738e+07	7.50679e+07	8.65695e+07	9.09329e+07	4.44953e+07	4.04816e+07	4.56417e+07	4.32133e+07	4.45972e+07	4.44244e+07	8.44105e+07	8.21536e+07	8.31965e+07	8.46259e+07	8.42464e+07	8.00796e+07	3.01009e+07	3.12981e+07	3.17626e+07	2.89126e+07	2.94462e+07
Com_2156_pos	p-Menth-3-ene-3-thiol	P	C10H18S	170.113	171.121	3.52438	[M+H]+	6.067	Lipids and lipid-like molecules	Prenol lipids	Monoterpenoids	"25946-28-5"	HMDB0038192	-	-	-	3022213	1.56242e+06	1.757e+06	2.06322e+06	1.4178e+06	1.24226e+06	1.08659e+06	1.25458e+06	1.44588e+06	1.35296e+06	1.39067e+06	932072	1.3947e+06	1.44337e+06	1.31029e+06	1.49404e+06	1.2533e+06	1.20596e+06	1.37101e+06	1.37653e+06	1.50031e+06	1.33568e+06	2.21217e+06	1.74838e+06	2.12325e+06	1.90067e+06	1.3953e+06	2.23582e+06	701567	996540	736839	637152	807754
Com_3329_pos	N-(1-Deoxy-1-fructosyl)valine	P	C11H21NO7	279.132	280.139	1.54351	[M+H]+	1.743	Organic acids and derivatives	Carboxylic acids and derivatives	Amino acids, peptides, and analogues	"-"	HMDB0037844	-	-	-	131752247	2.44377e+08	2.52202e+08	2.5621e+08	1.81757e+08	1.79054e+08	1.89525e+08	2.29375e+08	2.28435e+08	2.3243e+08	7.68497e+08	7.24932e+08	7.16563e+08	7.25069e+08	3.32134e+08	7.1392e+08	1.77702e+08	1.6003e+08	2.17692e+08	2.56586e+08	2.43146e+08	1.95935e+08	3.03426e+08	2.93888e+08	2.23305e+08	2.2995e+08	2.32413e+08	2.86015e+08	1.15179e+08	1.76505e+08	1.5895e+08	1.24924e+08	1.28287e+08
Com_4794_pos	CPA(18:2(9Z,12Z)/0:0)	P	C21H37O6P	416.233	417.24	0.62208	[M+H]+	9.127	Lipids and lipid-like molecules	Fatty Acyls	Lineolic acids and derivatives	"-"	HMDB0007007	-	-	-	53477947	2.38948e+07	3.81558e+07	2.51349e+07	2.5325e+06	3.05308e+06	1.90943e+06	2.79098e+06	1.83918e+06	2.66749e+06	1.15077e+08	9.92148e+07	1.06365e+08	1.11795e+08	1.14248e+08	1.13526e+08	7.45733e+06	5.30341e+06	3.42053e+06	4.51961e+06	3.68896e+06	3.79248e+06	9.64094e+07	1.00194e+08	1.13709e+08	1.16268e+08	1.19346e+08	1.16219e+08	3.26165e+06	3.34163e+06	2.14422e+06	2.58786e+06	2.06063e+06
Com_3146_pos	D-1-[(3-Carboxypropyl)amino]-1-deoxyfructose	P	C10H19NO7	265.116	266.123	1.65077	[M+H]+	1.592	Organic acids and derivatives	Carboxylic acids and derivatives	Amino acids, peptides, and analogues	"10003-63-1"	HMDB0038663	-	-	-	131752417	3.5591e+08	3.41443e+08	2.40462e+08	1.69032e+08	1.71159e+08	1.85782e+08	1.74761e+08	1.74337e+08	1.72453e+08	2.32616e+09	2.20804e+09	2.45877e+09	2.23844e+09	2.14636e+09	2.41265e+09	1.66793e+08	1.592e+08	1.87593e+08	1.61077e+08	1.72734e+08	1.703e+08	5.71477e+08	5.90977e+08	5.72327e+08	5.83274e+08	5.64528e+08	5.83696e+08	9.98473e+07	1.00441e+08	9.6569e+07	1.03766e+08	1.01669e+08
Com_2293_pos	2,3-Dihydro-5-(5-methyl-2-furanyl)-1H-pyrrolizine	P	C12H13NO	187.1	188.107	1.2334	[M+H]+	5.755	Organoheterocyclic compounds	Pyrrolizines	-	"-"	HMDB0040012	-	-	-	86127014	3.10185e+07	3.07423e+07	3.0415e+07	5.28018e+06	3.39279e+06	5.32028e+06	3.3401e+06	3.9155e+06	4.37228e+06	2.97197e+07	2.77459e+07	2.65148e+07	2.64486e+07	2.34368e+07	2.54315e+07	2.80149e+07	2.69543e+07	2.97619e+07	2.5314e+07	2.8802e+07	2.84331e+07	9.54549e+07	9.71201e+07	9.48591e+07	9.4802e+07	9.97501e+07	9.44723e+07	7.42348e+06	7.96949e+06	4.89071e+06	7.2049e+06	6.99032e+06
Com_1882_pos	Thioproline	P	C4H7NO2S	133.02	134.027	0.68444	[M+H]+	4.904	Organic acids and derivatives	Carboxylic acids and derivatives	Amino acids, peptides, and analogues	"34592-47-7"	HMDB0062164	-	-	-	93176	5.6208e+06	4.40207e+06	5.43171e+06	3.38408e+06	2.9122e+06	2.7992e+06	2.4826e+06	2.97621e+06	2.55993e+06	74255.6	307958	727530	275878	290598	212792	9.88848e+06	9.04041e+06	1.0278e+07	8.87314e+06	1.07695e+07	9.17758e+06	251637	200727	64224.7	228809	394558	365174	5.62056e+06	5.5951e+06	6.50878e+06	6.09582e+06	6.0008e+06
Com_1844_pos	Nitrosylsulfuric acid	P	HNO5S	126.958	127.965	4.63244	[M+H]+	0.555	Homogeneous non-metal compounds	Non-metal oxoanionic compounds	Non-metal sulfates	"7782-78-7"	HMDB0034828	-	-	-	82157	228996	205998	348123	451652	288758	508194	367767	528834	320225	242975	302120	274838	297791	225785	466773	248012	101019	191768	210790	225599	123280	148045	117389	155317	211163	154771	136734	212760	288622	493743	442341	207051
Com_2039_pos	colistin	P	C9H19NO	157.147	158.154	0.75453	[M+H]+	6.402	Lipids and lipid-like molecules	Prenol lipids	Quinone and hydroquinone lipids	"1066-17-7"	HMDB0014941	-	-	-	-	2.96409e+07	2.63118e+07	2.84636e+07	2.17133e+07	2.10704e+07	2.57972e+07	2.41381e+07	2.66811e+07	2.47279e+07	2.47154e+07	2.56889e+07	2.48695e+07	2.59978e+07	2.65462e+07	2.76571e+07	2.44559e+07	2.26911e+07	2.65033e+07	2.28375e+07	4.3931e+07	2.28141e+07	2.62433e+07	2.91722e+07	2.68206e+07	2.81454e+07	2.57834e+07	2.83788e+07	1.88444e+07	1.95086e+07	1.95742e+07	1.83393e+07	1.99253e+07
Com_1973_pos	(4S)-4-hydroxy-L-isoleucine	P	C6H13NO3	147.09	148.097	1.42988	[M+H]+	1.702	Benzenoids	Phenols	Cresols	"-"	-	C20802	-	-	-	5.60106e+07	4.86981e+07	4.7121e+07	2.4028e+07	4.10389e+07	4.05005e+07	3.80667e+07	3.66614e+07	3.38233e+07	7.83887e+06	3.68928e+06	5.09445e+06	5.45819e+06	5.4629e+06	8.10497e+06	1.79763e+07	1.49223e+07	2.20607e+07	1.99718e+07	2.15741e+07	1.71219e+07	6.7958e+07	8.36555e+07	8.44259e+07	8.2081e+07	8.48104e+07	6.8295e+07	3.23829e+07	3.00813e+07	3.29576e+07	3.67801e+07	2.20697e+07
Com_4249_pos	(Z)-5,8,11-trihydroxyoctadec-9-enoic acid	P	C18H34O5	330.241	353.229	3.11206	[M+Na]+	9.884	Lipids and lipid-like molecules	Fatty Acyls	Fatty acids and conjugates	-	-	-	-	-	-	1.03669e+07	1.59518e+07	8.48842e+06	5.42921e+06	6.50728e+06	6.87528e+06	6.22934e+06	6.14118e+06	6.28874e+06	1.75689e+07	1.875e+07	2.00454e+07	1.65442e+07	2.21324e+07	2.36929e+07	7.21342e+06	5.69693e+06	4.29762e+06	5.50795e+06	5.05859e+06	2.02528e+06	1.28347e+07	1.39816e+07	1.07797e+07	9.61937e+06	1.38006e+07	1.1073e+07	5.47282e+06	6.11362e+06	6.42148e+06	4.25372e+06	3.95611e+06
Com_2162_pos	terrein	P	C8H10O3	154.063	172.097	1.03362	[M+NH4]+	5.506	Organic oxygen compounds	Organooxygen compounds	Alcohols and polyols	-	-	-	-	-	-	1.03268e+07	1.7452e+07	2.20798e+07	1.87748e+07	1.94179e+07	1.97339e+07	2.79469e+07	2.74534e+07	1.79247e+07	1.39948e+07	1.05029e+07	1.17227e+07	1.32009e+07	1.12652e+07	1.26173e+07	1.70931e+07	1.67332e+07	3.50395e+07	2.68414e+07	1.80068e+07	2.72485e+07	1.6583e+07	1.23621e+07	1.10036e+07	1.39637e+07	1.44905e+07	1.26203e+07	2.74272e+07	2.20121e+07	2.085e+07	2.18025e+07	2.02843e+07
Com_4001_pos	(2E,4E,12Z)-N-(2-methylpropyl)octadeca-2,4,12-trienamide	P	C22H39NO	333.303	334.31	0.78293	[M+H]+	10.523	Lipids and lipid-like molecules	Fatty Acyls	Fatty amides	-	-	-	-	-	-	2.21269e+07	2.5789e+07	2.28146e+07	8.74703e+06	9.12461e+06	1.01496e+07	9.91868e+06	9.23496e+06	9.7223e+06	4.53916e+07	4.90884e+07	3.08879e+07	3.61203e+07	3.058e+07	4.71978e+07	2.19337e+07	2.06517e+07	2.47066e+07	1.74045e+07	1.84691e+07	1.77909e+07	4.65698e+07	4.6547e+07	4.91382e+07	4.27033e+07	4.8473e+07	4.67299e+07	8.04933e+06	8.033e+06	8.26497e+06	1.02852e+07	8.05124e+06
Com_2557_pos	(2R)-2-[(2R,5S)-5-[(2S)-2-hydroxybutyl]oxolan-2-yl]propanoic acid	P	C11H20O4	216.136	217.143	0.43592	[M+H]+	5.804	Organoheterocyclic compounds	Oxolanes	-	-	-	-	-	-	-	2.29187e+07	2.73531e+07	2.65893e+07	5.56526e+06	3.9889e+06	3.84639e+06	2.76701e+06	4.60632e+06	5.27391e+06	1.64227e+07	1.64061e+07	1.53781e+07	1.59918e+07	1.47195e+07	1.52374e+07	1.25368e+07	1.13575e+07	1.3292e+07	1.22008e+07	1.28122e+07	1.21167e+07	4.19083e+07	4.43981e+07	4.22542e+07	4.42643e+07	4.26107e+07	4.46872e+07	7.07118e+06	6.97774e+06	4.46425e+06	5.37057e+06	5.52145e+06
Com_2226_pos	9-Fluorenone	P	C13H8O	180.058	181.064	4.12289	[M+H]+	4.702	Benzenoids	Fluorenes	-	"486-25-9"	-	C06712	map00624;map01100;map01120	-	10241	293786	559327	511403	755597	501313	964348	596469	825671	120417	330292	602462	441691	429968	461387	602086	2.68237e+06	1.3705e+06	1.99164e+06	2.22438e+06	2.41221e+06	1.96399e+06	808467	1.03781e+06	805178	781837	932131	980311	130716	720839	146573	371630	195813
Com_2229_pos	Phenazine	P	C12H8N2	180.069	181.076	1.17232	[M+H]+	6.39	Organoheterocyclic compounds	Diazanaphthalenes	Benzodiazines	"92-82-0"	HMDB0256395	C21476	map00405;map01110	-	4757	688639	606882	463144	75768.8	143914	377263	280709	68909.7	246587	313527	248871	226671	206198	265666	355108	509841	92010.1	365560	277759	147513	379621	285244	360061	200461	93985.8	241125	149252	146161	65605.4	71376.3	151857	80255.6
Com_4121_pos	Feruloyl O-methyldehydrodopamine	P	C19H19NO5	341.126	342.133	1.14451	[M+H]+	5.499	-	-	-	-	-	-	-	-	-	3.57865e+07	3.78398e+07	4.15241e+07	2.60866e+06	2.34877e+06	4.09414e+06	3.37642e+06	2.73196e+06	3.78337e+06	3.12183e+07	2.72234e+07	3.49968e+07	2.96999e+07	3.35969e+07	2.74659e+07	1.60193e+07	1.73475e+07	1.79404e+07	1.80995e+07	2.13708e+07	1.91278e+07	2.02776e+07	2.65725e+07	2.69676e+07	2.29553e+07	1.76105e+07	2.36558e+07	3.57878e+06	3.01236e+06	2.74054e+06	4.0331e+06	2.39385e+06
Com_3267_pos	N-Fructosyl isoleucine	P	C12H23NO7	293.147	276.144	0.88211	[M+H-H2O]+	3.027	Organic acids and derivatives	Carboxylic acids and derivatives	Amino acids, peptides, and analogues	-	-	-	-	-	-	6.40031e+08	6.71485e+08	7.45712e+08	3.08747e+08	2.7952e+08	4.29191e+08	3.49344e+08	3.72232e+08	2.68831e+08	3.11351e+09	3.09041e+09	3.03327e+09	3.12437e+09	1.39252e+09	3.27878e+09	2.508e+09	2.0399e+09	2.30192e+09	2.49438e+09	2.21479e+09	2.49695e+09	6.09843e+08	1.17122e+09	6.143e+08	6.1254e+08	4.80063e+08	5.94109e+08	5.07497e+08	5.14152e+08	4.77764e+08	4.20168e+08	9.70113e+08
Com_4872_pos	Leupeptin	P	C20H38N6O4	426.295	427.303	1.6354	[M+H]+	6.645	Organic acids and derivatives	Carboxylic acids and derivatives	Amino acids, peptides, and analogues	"55123-66-5"	HMDB0254042	C01591	-	-	439527	3.1139e+07	3.0149e+07	3.19644e+07	2.49758e+07	2.24502e+07	2.79805e+07	2.44142e+07	2.58045e+07	2.42937e+07	2.86969e+07	2.95942e+07	2.98828e+07	2.93603e+07	2.94976e+07	3.0894e+07	4.89894e+07	4.6307e+07	2.12041e+07	4.62857e+07	4.77883e+07	4.81962e+07	6.69597e+06	6.56869e+06	6.64712e+06	6.75566e+06	7.22181e+06	6.5535e+06	1.96824e+07	1.9459e+07	1.90827e+07	1.86766e+07	2.02838e+07
Com_3699_pos	N-ACETYLNEURAMINATE	P	C11H19NO9	309.106	310.113	1.59825	[M+H]+	1.369	Organic oxygen compounds	Organooxygen compounds	Carbohydrates and carbohydrate conjugates	-	HMDB0000230	C00270	map00520;map00541;map01100;map01250	-	-	8.91041e+07	7.98328e+07	9.11299e+07	2.2587e+08	2.36838e+08	2.78702e+08	2.59382e+08	2.68596e+08	2.54574e+08	5.57738e+07	5.51065e+07	4.4218e+07	5.4521e+07	4.79253e+07	5.49157e+07	4.84004e+07	4.92303e+07	5.22481e+07	5.59574e+07	5.37357e+07	4.06167e+07	1.34306e+08	1.4558e+08	1.3429e+08	1.41702e+08	1.5754e+08	1.38377e+08	5.05405e+07	5.31242e+07	5.69696e+07	5.94509e+07	5.46016e+07
Com_2261_pos	Phosphorylcholine	P	C5H14NO4P	183.066	184.073	1.85678	[M+H]+	1.714	Organic nitrogen compounds	Organonitrogen compounds	Quaternary ammonium salts	"107-73-3"	HMDB0001565	-	-	-	-	1.64476e+08	1.33851e+08	1.27398e+08	9.55099e+07	1.09994e+08	1.5032e+08	9.79994e+07	1.43471e+08	9.97856e+07	4.69412e+07	3.98309e+07	4.1569e+07	3.877e+07	4.12135e+07	4.0488e+07	2.86035e+07	3.59565e+07	5.0311e+07	3.06591e+07	3.39164e+07	4.05185e+07	2.43608e+08	2.35827e+08	2.32617e+08	2.29613e+08	2.47706e+08	2.19222e+08	6.93186e+07	7.65017e+07	7.14272e+07	7.349e+07	7.32907e+07
Com_1826_pos	Cysteine	P	C3H7NO2S	121.02	122.027	0.58958	[M+H]+	4.933	Organic acids and derivatives	Carboxylic acids and derivatives	Amino acids, peptides, and analogues	-	HMDB0303385	C00736	-	-	-	1.96154e+08	1.77292e+08	1.77649e+08	4.6289e+08	4.26047e+08	4.81508e+08	4.36703e+08	4.50532e+08	4.49325e+08	8.70934e+07	6.35881e+07	6.7612e+07	6.57309e+07	6.67409e+07	6.68349e+07	1.601e+08	1.43056e+08	1.57396e+08	1.62755e+08	1.73249e+08	1.55254e+08	1.93481e+07	2.09303e+07	3.72474e+07	1.98392e+07	2.13387e+07	2.01666e+07	4.37844e+08	4.19812e+08	4.70415e+08	4.15047e+08	4.28367e+08
Com_5476_pos	Biliverdin	P	C33H34N4O6	582.248	583.255	0.74527	[M+H]+	6.751	Organoheterocyclic compounds	Tetrapyrroles and derivatives	Bilirubins	-	HMDB0001008	C00500	map00860;map01100;map01110	-	-	7.83993e+06	7.92505e+06	7.28985e+06	4.75414e+06	4.26335e+06	4.70971e+06	3.92167e+06	5.14276e+06	4.50166e+06	1.101e+07	1.17831e+07	1.08659e+07	1.20102e+07	1.34986e+07	1.16289e+07	1.27789e+07	1.19725e+07	1.32912e+07	1.28875e+07	1.31091e+07	1.31423e+07	6.06761e+06	7.0636e+06	7.71015e+06	6.24112e+06	5.89756e+06	7.35664e+06	9.01323e+06	8.80886e+06	9.13214e+06	8.04833e+06	9.07658e+06
Com_1956_pos	3-Ureidoisobutyric acid	P	C5H10N2O3	146.069	147.076	0.70981	[M+H]+	4.736	Organic acids and derivatives	Organic carbonic acids and derivatives	Ureas	-	HMDB0304156	-	-	-	-	1.30885e+07	1.25574e+07	9.21136e+06	1.23929e+07	1.28087e+07	1.71005e+07	1.33653e+07	1.13956e+07	1.24601e+07	1.76355e+06	2.95033e+06	1.91412e+06	1.43306e+06	2.46882e+06	2.00892e+06	1.30258e+07	1.06067e+07	1.29836e+07	1.13188e+07	1.43181e+07	1.04415e+07	1.21748e+07	1.41315e+07	1.23285e+07	1.34749e+07	1.16014e+07	1.56353e+07	1.34568e+07	1.19888e+07	1.26019e+07	1.27725e+07	1.19459e+07
Com_3043_pos	Myristamine Oxide	P	C16H35NO	257.272	258.279	1.04922	[M+H]+	7.624	Organic nitrogen compounds	Organonitrogen compounds	Aminoxides	-	-	-	-	-	-	7.01811e+06	6.63578e+06	7.13727e+06	1.87938e+06	2.47664e+06	5.82589e+06	9.91858e+06	2.54526e+06	3.02434e+06	4.37817e+06	4.43403e+06	2.50316e+07	4.70828e+06	4.85885e+06	5.24758e+06	3.02638e+06	2.88716e+06	3.18715e+06	2.35301e+06	2.70821e+06	2.82191e+06	3.10853e+06	3.09554e+06	3.04317e+06	2.69236e+06	3.04682e+06	3.11084e+06	2.12257e+06	1.83389e+06	1.60777e+07	1.90498e+06	2.39304e+06
Com_2390_pos	Azacyclotridecan-2-one	P	C12H23NO	197.178	198.185	0.48243	[M+H]+	7.095	Phenylpropanoids and polyketides	Macrolactams	-	"947-04-6"	-	-	-	-	13690	1.35586e+07	1.42845e+07	1.18192e+07	3.44483e+06	7.03648e+06	9.42226e+06	1.04318e+07	7.61027e+06	8.35931e+06	5.5991e+06	1.01582e+07	6.50421e+06	6.5655e+06	6.43847e+06	5.69349e+06	1.0327e+07	1.08357e+07	3.85172e+06	9.19315e+06	5.49389e+07	1.04361e+07	3.22401e+06	3.02295e+06	4.44305e+06	3.71596e+06	4.57177e+06	8.39039e+06	5.63532e+06	3.97001e+06	6.74583e+06	5.73407e+06	5.04166e+06
Com_3407_pos	N-[3-(Dimethylamino)propyl]dodecanamide	P	C17H36N2O	284.283	285.29	0.36733	[M+H]+	6.954	Lipids and lipid-like molecules	Fatty Acyls	Fatty amides	"3179-80-4"	-	-	-	-	51392	3.79615e+06	3.3565e+06	3.93389e+06	3.23047e+06	3.10752e+06	3.80854e+06	3.89662e+06	3.62218e+06	3.0267e+06	1.1816e+06	1.27305e+06	4.76496e+06	1.26762e+06	1.31044e+06	1.32995e+06	8.65429e+06	7.54437e+06	8.4853e+06	8.4653e+06	8.40304e+06	8.01405e+06	1.44086e+06	1.42588e+06	558846	1.3736e+06	1.19814e+06	531785	3.43282e+06	3.87813e+06	6.65336e+06	4.72657e+06	3.99767e+06
Com_2298_pos	3-(Octyloxy)propan-1-amine	P	C11H25NO	187.194	188.201	0.8283	[M+H]+	6.251	Organic oxygen compounds	Organooxygen compounds	Ethers	"16208-14-3"	-	-	-	-	85192	4.53261e+07	4.70825e+07	5.10919e+07	8.80914e+07	8.04205e+07	8.80084e+07	8.7455e+07	8.12711e+07	7.98671e+07	7.8699e+07	5.00972e+07	3.23279e+07	4.11051e+07	2.81883e+07	3.18754e+07	2.47214e+07	2.37305e+07	2.58227e+07	2.31929e+07	2.76729e+07	2.59427e+07	5.34013e+07	5.43042e+07	5.53645e+07	5.92112e+07	5.62076e+07	5.97821e+07	6.23698e+06	6.72229e+06	8.97327e+06	7.10545e+06	7.52735e+06
Com_1854_pos	4-Piperidinecarboxamide	P	C6H12N2O	128.095	129.102	0.01254	[M+H]+	1.217	Organoheterocyclic compounds	Piperidines	Piperidinecarboxylic acids and derivatives	"39546-32-2"	-	-	-	-	3772	524095	465759	460203	721943	1.82914e+06	951497	1.17501e+06	407433	784680	155401	213571	60588.1	57291	142824	231257	1.76259e+06	1.39277e+06	1.69242e+06	1.30924e+06	1.45376e+06	1.31635e+06	886539	1.00872e+06	948946	1.20586e+06	790760	1.05115e+06	891068	862532	808505	813897	221707
[truncated: 2,157 more rows]
[truncated: 7 more columns]

## Sheet: Table S3
Table S3.Relative contents of metabolites in different parts of GE.（%）
Components	Relative content(%)
[truncated: 20 more rows]

## Sheet: Table S4
Table S4.The statistical parameters obtained by the OPLS-DA model
[truncated: 10 more rows]

[truncated: 4 more sheets: Table S5, Table S6, Table S7, Table S8]
